# Supplementary material for: Synthesis, crystal structure, spectroscopic features and Hirshfeld surfaces of 2-methyl-3-[(2-methyl­phen­yl)carbamo­yl]phenyl acetate
Source: Acta Crystallogr E Crystallogr Commun. 2019 Mar 5;75(Pt 4):423–7. doi: 10.1107/S2056989019000021 (PMC6509679; doi:10.1107/S2056989019000021)
Supplement: Supplementary file 1 [file e-75-00423-sup1.cif]

##############################################################################
#                                                                            #
# This CIF contains the data in a paper accepted for publication in          #
# Acta Crystallographica Section E. It conforms to the requirements of       #
# Notes for Authors for Acta Crystallographica Section E, and has been       #
# peer reviewed under the auspices of the IUCr Commission on Journals.       #
#                                                                            #
# Full details of the Crystallographic Information File format               #
# are given in the paper "The Crystallographic Information File (CIF):       #
# a New Standard Archive File for Crystallography" by S. R. Hall, F. H.      #
# Allen and I. D. Brown [Acta Cryst. (1991), A47, 655-685].                  #
#                                                                            #
# The current version of the core CIF dictionary is obtainable from          #
# ftp://ftp.iucr.org/pub/cif_core.dic.                                       #
#                                                                            #
# Software is freely available for graphical display of the structure(s)     #
# in this CIF. For information consult the CIF software page                 #
# http://www.iucr.org/resources/cif/software.                                #
#                                                                            #
# This file may be used for bona fide research purposes within the           #
# scientific community so long as proper attribution is given to the journal # 
# article from which it was obtained.                                        #
#                                                                            #
##############################################################################
data_I
_audit_creation_method     'SHELXL-2017/1'
_journal_date_recd_electronic     2018-10-26
_journal_date_accepted     2019-01-02
_journal_name_full     'Acta Crystallographica, Section E'
_journal_year     2019
_journal_volume     75
_journal_issue      4
_journal_page_first     423
_journal_page_last     427
_journal_paper_category     GO
_journal_paper_doi     10.1107/S2056989019000021
_journal_coeditor_code     YK2118
_publ_contact_author_name     'Vadim A. Pavlenko'
_publ_contact_author_address
;
Taras Shevchenko National University of Kyiv, Department of Chemistry,
64, Vladimirska Str., Kiev 01601, Ukraine
;
_publ_contact_author_email     'pavlenko vadim@univ.kiev.ua'
_publ_contact_author_fax     '+380 44 2393393'
_publ_contact_author_phone     '+380 44 2393393'
_publ_section_title
;
Synthesis, crystal structure, spectroscopic features and Hirshfeld surfaces of
2-methyl-3-[(2-methylphenyl)carbamoyl]phenyl acetate
;
loop_
    _publ_author_name
    _publ_author_footnote
    _publ_author_address
    'Yaman, Mavi\,se' .
;
Ondokuz May\?is University, Faculty of Arts and Sciences, Department of Physics,
55139, Samsun,
Turkey
;
    'Cakmak, \,Sukriye' .
;
Vocational School of Health Services, Environmental Health Programme, Sinop
University TR-57000, Sinop,
Turkey
;
    'Dege, Necmi' .
;
Ondokuz May\?is University, Faculty of Arts and Sciences, Department of Physics,
55139, Samsun,
Turkey
;
    'Odaba\,so\(glu, Mustafa' .
;
Pamukkale University,
Department of Chemistry and Chemical Processing Technologies,
20070 K\?in\?ikl\?i-Denizli,
Turkey
;
    'Pavlenko, Vadim A.' .
;
Taras Shevchenko National University of Kyiv, Department of Chemistry, 64,
Vladimirska Str., Kiev 01601,
Ukraine
;
    'Kutuk, Halil' .
;
Ondokuz May\?is University, Faculty of Arts and Sciences,
Department of Chemistry,
55139, Samsun,
Turkey
;
_publ_section_synopsis
;
2-Methyl-3-[(2-methylphenyl)carbamoyl]phenyl acetate was synthesized,
characterized by IR spectroscopy, and its crystal structure was determined
from single-crystal data. In the crystal, molecules are linked by N---H...O
hydrogen bonds. The two independent molecules in the asymmetric unit adopt
different conformations.
;
_database_code_depnum_ccdc_archive     'CCDC 1584572'
_chemical_name_systematic
;
2-Methyl-3-[(2-methylphenyl)carbamoyl]phenyl acetate
;
_chemical_name_common     ?
_chemical_formula_moiety     'C17 H17 N O3'
_chemical_formula_sum     'C17 H17 N O3'
_chemical_formula_iupac     'C17 H17 N O3'
_chemical_formula_weight     283.31
_chemical_melting_point     ?
_space_group_crystal_system     triclinic
_space_group_name_H-M_alt     'P -1'
_space_group_name_Hall     '-P 1'
loop_
    _space_group_symop_operation_xyz
    'x, y, z'
    '-x, -y, -z'
_cell_length_a     7.7842(5)
_cell_length_b     8.8802(5)
_cell_length_c     22.2112(15)
_cell_angle_alpha     94.791(5)
_cell_angle_beta     97.620(5)
_cell_angle_gamma     90.043(5)
_cell_volume     1516.37(17)
_cell_formula_units_Z     4
_cell_measurement_reflns_used     19688
_cell_measurement_theta_min     1.86
_cell_measurement_theta_max     27.52
_cell_measurement_temperature     296(2)
_exptl_crystal_description     'prism'
_exptl_crystal_colour     'colorless'
_exptl_crystal_size_max     0.42
_exptl_crystal_size_mid     0.37
_exptl_crystal_size_min     0.21
_exptl_crystal_density_diffrn     1.241
_exptl_crystal_density_meas     ?
_exptl_crystal_density_method     ?
_exptl_crystal_F_000     600
_exptl_absorpt_coefficient_mu     0.085
_exptl_absorpt_correction_type     integration
_exptl_absorpt_process_details
;
(X-RED32; Stoe & Cie, 2002)
;
_exptl_absorpt_correction_T_min     0.9581
_exptl_absorpt_correction_T_max     0.9925
_diffrn_ambient_temperature     296(2)
_diffrn_source     'sealed X-ray tube, 12 x 0.4 mm long-fine focus'
_diffrn_radiation_type     MoK\a
_diffrn_radiation_wavelength     0.71073
_diffrn_measurement_device_type     'Stoe IPDS 2'
_diffrn_measurement_method     'rotation method'
_diffrn_detector_area_resol_mean     6.67
_diffrn_reflns_number     21781
_diffrn_reflns_av_R_equivalents     0.0857
_diffrn_reflns_av_unetI/netI     0.0835
_diffrn_reflns_theta_min     1.857
_diffrn_reflns_theta_max     25.996
_diffrn_reflns_theta_full     25.242
_diffrn_measured_fraction_theta_max     0.999
_diffrn_measured_fraction_theta_full     0.999
_diffrn_reflns_limit_h_min     -9
_diffrn_reflns_limit_h_max     9
_diffrn_reflns_limit_k_min     -10
_diffrn_reflns_limit_k_max     10
_diffrn_reflns_limit_l_min     -27
_diffrn_reflns_limit_l_max     27
_refine_special_details     ?
_reflns_number_total     5950
_reflns_number_gt     3029
_reflns_threshold_expression     'I > 2\s(I)'
_refine_ls_structure_factor_coef     Fsqd
_refine_ls_matrix_type     full
_refine_ls_R_factor_all     0.1280
_refine_ls_R_factor_gt     0.0569
_refine_ls_wR_factor_gt     0.1349
_refine_ls_wR_factor_ref     0.1590
_refine_ls_goodness_of_fit_ref     0.899
_refine_ls_restrained_S_all     0.899
_refine_ls_number_reflns     5950
_refine_ls_number_parameters     393
_refine_ls_number_restraints     0
_refine_ls_hydrogen_treatment     mixed
_refine_ls_weighting_scheme     calc
_refine_ls_weighting_details
                      'w=1/[\s^2^(Fo^2^)+(0.0763P)^2^] where P=(Fo^2^+2Fc^2^)/3'
_atom_sites_solution_hydrogens     mixed
_atom_sites_solution_primary     ?
_atom_sites_solution_secondary     ?
_refine_ls_shift/su_max     0.000
_refine_ls_shift/su_mean     0.000
_refine_diff_density_max     0.174
_refine_diff_density_min     -0.135
_refine_ls_extinction_method     none
_refine_ls_extinction_coef     .
loop_
    _atom_type_symbol
    _atom_type_description
    _atom_type_scat_dispersion_real
    _atom_type_scat_dispersion_imag
    _atom_type_scat_source
    'C' 'C' 0.0033 0.0016
                         'International Tables Vol C Tables 4.2.6.8 and 6.1.1.4'
    'H' 'H' 0.0000 0.0000
                         'International Tables Vol C Tables 4.2.6.8 and 6.1.1.4'
    'N' 'N' 0.0061 0.0033
                         'International Tables Vol C Tables 4.2.6.8 and 6.1.1.4'
    'O' 'O' 0.0106 0.0060
                         'International Tables Vol C Tables 4.2.6.8 and 6.1.1.4'
_computing_data_collection
;
X-AREA (Stoe & Cie, 2002)
;
_computing_cell_refinement
;
X-AREA (Stoe & Cie, 2002)
;
_computing_data_reduction
;
X-RED32 (Stoe & Cie, 2002)
;
_computing_structure_solution
;
SHELXT (Sheldrick, 2015a)
;
_computing_structure_refinement
;
SHELXL2017 (Sheldrick, 2015b)
;
_computing_molecular_graphics
;
ORTEP-3 for Windows (Farrugia, 2012)
;
_computing_publication_material
;
WinGX (Farrugia, 2012), PLATON (Spek, 2009) and publCIF
(Westrip, 2010)
;
loop_
    _atom_site_type_symbol
    _atom_site_label
    _atom_site_fract_x
    _atom_site_fract_y
    _atom_site_fract_z
    _atom_site_U_iso_or_equiv
    _atom_site_adp_type
    _atom_site_calc_flag
    _atom_site_occupancy
    _atom_site_disorder_assembly
    _atom_site_disorder_group
    O O1 0.5356(3) 0.3278(2) 0.28533(9) 0.0605(6) Uani d 1 . .
    N N2 0.6781(3) 1.0533(3) 0.32141(11) 0.0482(6) Uani d 1 . .
    O O2 0.2232(3) 0.5083(3) 0.07897(10) 0.0717(6) Uani d 1 . .
    C C1 0.5516(3) 0.4634(3) 0.28130(12) 0.0448(7) Uani d 1 . .
    N N1 0.6771(3) 0.5500(3) 0.31509(11) 0.0486(6) Uani d 1 . .
    O O5 0.7722(3) 1.0738(3) 0.07181(9) 0.0662(6) Uani d 1 . .
    C C28 0.5682(4) 0.9934(3) 0.36083(12) 0.0468(7) Uani d 1 . .
    O O4 0.7921(3) 0.8326(2) 0.28774(10) 0.0608(6) Uani d 1 . .
    C C19 0.8414(3) 1.0503(3) 0.23666(12) 0.0438(6) Uani d 1 . .
    C C18 0.7690(3) 0.9681(3) 0.28425(13) 0.0464(7) Uani d 1 . .
    C C11 0.8180(3) 0.4903(3) 0.35334(12) 0.0463(7) Uani d 1 . .
    C C16 0.7951(4) 0.4184(3) 0.40468(13) 0.0537(7) Uani d 1 . .
    C C2 0.4280(3) 0.5450(3) 0.23801(13) 0.0452(7) Uani d 1 . .
    C C3 0.3430(4) 0.6702(3) 0.26034(15) 0.0567(8) Uani d 1 . .
    H H3 0.368858 0.706558 0.301043 0.068 Uiso calc 1 . .
    C C12 0.9848(4) 0.5130(3) 0.33845(14) 0.0572(8) Uani d 1 . .
    H H12 0.999896 0.565609 0.304998 0.069 Uiso calc 1 . .
    C C7 0.3944(4) 0.4892(3) 0.17655(14) 0.0516(7) Uani d 1 . .
    C C17 0.6204(4) 0.4057(4) 0.42552(15) 0.0705(9) Uani d 1 . .
    H H17A 0.558650 0.319989 0.403650 0.106 Uiso calc 1 . .
    H H17B 0.555999 0.495828 0.417841 0.106 Uiso calc 1 . .
    H H17C 0.634656 0.393102 0.468398 0.106 Uiso calc 1 . .
    C C20 0.9676(4) 1.1600(3) 0.25396(14) 0.0560(8) Uani d 1 . .
    H H20 1.006541 1.184171 0.295057 0.067 Uiso calc 1 . .
    C C6 0.2705(4) 0.5654(4) 0.14029(14) 0.0585(8) Uani d 1 . .
    C C24 0.7774(4) 1.0137(3) 0.17529(14) 0.0532(7) Uani d 1 . .
    C C34 0.8224(4) 0.8962(4) 0.42816(16) 0.0729(9) Uani d 1 . .
    H H34A 0.864042 0.813155 0.403828 0.109 Uiso calc 1 . .
    H H34B 0.842987 0.876968 0.470381 0.109 Uiso calc 1 . .
    H H34C 0.882266 0.987300 0.422249 0.109 Uiso calc 1 . .
    C C23 0.8470(4) 1.0938(3) 0.13335(13) 0.0545(8) Uani d 1 . .
    O O6 0.9365(4) 0.8729(3) 0.05401(12) 0.0885(8) Uani d 1 . .
    C C33 0.6320(4) 0.9139(3) 0.40945(14) 0.0550(7) Uani d 1 . .
    C C13 1.1258(4) 0.4580(4) 0.37307(17) 0.0728(10) Uani d 1 . .
    H H13 1.236428 0.472783 0.362982 0.087 Uiso calc 1 . .
    C C22 0.9755(4) 1.2010(4) 0.14968(15) 0.0639(9) Uani d 1 . .
    H H22 1.020909 1.250648 0.119977 0.077 Uiso calc 1 . .
    C C26 0.8233(5) 0.9545(4) 0.03635(15) 0.0646(9) Uani d 1 . .
    C C4 0.2194(4) 0.7415(4) 0.22218(18) 0.0727(10) Uani d 1 . .
    H H4 0.161175 0.824827 0.237254 0.087 Uiso calc 1 . .
    C C32 0.5113(5) 0.8545(4) 0.44225(15) 0.0713(9) Uani d 1 . .
    H H32 0.550319 0.797517 0.474527 0.086 Uiso calc 1 . .
    C C29 0.3907(4) 1.0207(3) 0.34776(15) 0.0608(8) Uani d 1 . .
    H H29 0.350054 1.078584 0.315939 0.073 Uiso calc 1 . .
    C C5 0.1834(4) 0.6884(4) 0.16207(18) 0.0736(10) Uani d 1 . .
    H H5 0.100416 0.735476 0.136156 0.088 Uiso calc 1 . .
    C C15 0.9407(4) 0.3628(4) 0.43830(15) 0.0678(9) Uani d 1 . .
    H H15 0.928027 0.311797 0.472381 0.081 Uiso calc 1 . .
    C C21 1.0363(4) 1.2343(4) 0.21012(16) 0.0680(9) Uani d 1 . .
    H H21 1.123516 1.306624 0.221625 0.082 Uiso calc 1 . .
    C C9 0.2956(5) 0.5755(5) 0.03514(16) 0.0724(10) Uani d 1 . .
    C C31 0.3375(5) 0.8771(4) 0.42858(17) 0.0758(10) Uani d 1 . .
    H H31 0.260317 0.834551 0.451079 0.091 Uiso calc 1 . .
    C C14 1.1044(5) 0.3818(4) 0.42210(17) 0.0739(10) Uani d 1 . .
    H H14 1.200093 0.342190 0.444874 0.089 Uiso calc 1 . .
    C C25 0.6354(5) 0.8978(4) 0.15608(16) 0.0806(11) Uani d 1 . .
    H H25A 0.568073 0.923610 0.119042 0.121 Uiso calc 1 . .
    H H25B 0.562053 0.895667 0.187499 0.121 Uiso calc 1 . .
    H H25C 0.685593 0.800058 0.149429 0.121 Uiso calc 1 . .
    O O3 0.4029(4) 0.6720(3) 0.04766(13) 0.1018(9) Uani d 1 . .
    C C30 0.2768(4) 0.9620(4) 0.38199(17) 0.0752(10) Uani d 1 . .
    H H30 0.158693 0.979873 0.373513 0.090 Uiso calc 1 . .
    C C8 0.4864(5) 0.3554(4) 0.15108(15) 0.0709(9) Uani d 1 . .
    H H8A 0.432986 0.264201 0.160420 0.106 Uiso calc 1 . .
    H H8B 0.605821 0.358900 0.168815 0.106 Uiso calc 1 . .
    H H8C 0.479238 0.357183 0.107663 0.106 Uiso calc 1 . .
    C C10 0.2217(5) 0.5106(5) -0.02652(16) 0.0945(13) Uani d 1 . .
    H H10A 0.118483 0.563994 -0.040154 0.142 Uiso calc 1 . .
    H H10B 0.193802 0.405789 -0.025063 0.142 Uiso calc 1 . .
    H H10C 0.304914 0.520111 -0.054284 0.142 Uiso calc 1 . .
    C C27 0.7180(5) 0.9428(5) -0.02461(16) 0.0866(11) Uani d 1 . .
    H H27A 0.778041 0.882794 -0.052970 0.130 Uiso calc 1 . .
    H H27B 0.699550 1.042040 -0.038207 0.130 Uiso calc 1 . .
    H H27C 0.608231 0.896027 -0.022119 0.130 Uiso calc 1 . .
    H H2 0.653(3) 1.146(3) 0.3128(11) 0.043(7) Uiso d 1 . .
    H H1 0.696(3) 0.644(3) 0.3039(12) 0.050(8) Uiso d 1 . .
loop_
    _atom_site_aniso_label
    _atom_site_aniso_U_11
    _atom_site_aniso_U_22
    _atom_site_aniso_U_33
    _atom_site_aniso_U_12
    _atom_site_aniso_U_13
    _atom_site_aniso_U_23
    O1 0.0662(13) 0.0394(12) 0.0731(14) -0.0031(10) -0.0063(10) 0.0143(10)
    N2 0.0520(14) 0.0373(13) 0.0590(15) 0.0039(11) 0.0162(12) 0.0120(12)
    O2 0.0670(14) 0.0830(16) 0.0625(15) -0.0198(12) -0.0088(11) 0.0188(12)
    C1 0.0410(15) 0.0385(16) 0.0560(17) -0.0008(12) 0.0073(13) 0.0098(13)
    N1 0.0473(14) 0.0361(13) 0.0616(15) -0.0058(11) -0.0006(11) 0.0121(12)
    O5 0.0718(14) 0.0768(15) 0.0500(13) 0.0150(12) 0.0071(11) 0.0076(11)
    C28 0.0541(17) 0.0373(15) 0.0503(17) -0.0026(13) 0.0124(13) 0.0025(13)
    O4 0.0714(14) 0.0373(11) 0.0799(15) 0.0040(10) 0.0271(11) 0.0141(10)
    C19 0.0424(15) 0.0389(15) 0.0523(18) 0.0006(12) 0.0119(13) 0.0075(13)
    C18 0.0422(15) 0.0405(17) 0.0565(18) -0.0036(13) 0.0057(13) 0.0064(14)
    C11 0.0478(16) 0.0380(15) 0.0510(17) -0.0028(13) 0.0001(13) 0.0021(13)
    C16 0.0569(18) 0.0495(17) 0.0538(18) -0.0046(14) 0.0028(14) 0.0064(14)
    C2 0.0387(15) 0.0391(15) 0.0582(19) -0.0023(12) 0.0039(13) 0.0111(14)
    C3 0.0539(18) 0.0506(18) 0.065(2) 0.0044(15) 0.0038(15) 0.0091(15)
    C12 0.0500(18) 0.0579(19) 0.0633(19) -0.0053(15) 0.0046(15) 0.0080(15)
    C7 0.0455(16) 0.0484(17) 0.0611(19) -0.0051(13) 0.0033(14) 0.0117(15)
    C17 0.068(2) 0.080(2) 0.067(2) -0.0040(18) 0.0158(17) 0.0151(18)
    C20 0.0559(18) 0.0562(18) 0.0562(18) -0.0131(15) 0.0101(14) 0.0026(15)
    C6 0.0532(18) 0.062(2) 0.058(2) -0.0064(16) -0.0075(15) 0.0158(16)
    C24 0.0503(17) 0.0479(17) 0.062(2) 0.0002(14) 0.0069(15) 0.0078(15)
    C34 0.065(2) 0.085(2) 0.068(2) 0.0039(19) 0.0013(17) 0.0160(19)
    C23 0.0582(18) 0.0571(18) 0.0504(18) 0.0051(15) 0.0124(15) 0.0093(15)
    O6 0.0905(18) 0.0892(18) 0.0804(17) 0.0270(16) -0.0028(14) -0.0017(14)
    C33 0.0586(18) 0.0497(17) 0.0571(19) -0.0006(14) 0.0090(15) 0.0047(15)
    C13 0.0478(19) 0.084(2) 0.085(3) -0.0015(17) 0.0010(17) 0.009(2)
    C22 0.069(2) 0.061(2) 0.068(2) -0.0093(17) 0.0290(17) 0.0134(17)
    C26 0.060(2) 0.075(2) 0.059(2) -0.0054(18) 0.0066(17) 0.0032(19)
    C4 0.060(2) 0.067(2) 0.090(3) 0.0220(17) 0.0032(19) 0.009(2)
    C32 0.085(3) 0.071(2) 0.063(2) -0.0019(19) 0.0214(18) 0.0162(18)
    C29 0.0547(19) 0.0576(19) 0.073(2) 0.0033(15) 0.0166(16) 0.0071(16)
    C5 0.056(2) 0.071(2) 0.091(3) 0.0117(18) -0.0102(18) 0.024(2)
    C15 0.069(2) 0.071(2) 0.062(2) 0.0009(18) -0.0044(17) 0.0197(17)
    C21 0.070(2) 0.066(2) 0.070(2) -0.0283(17) 0.0181(17) 0.0029(18)
    C9 0.059(2) 0.084(3) 0.074(2) -0.0010(19) -0.0024(18) 0.022(2)
    C31 0.071(2) 0.085(3) 0.079(2) -0.004(2) 0.034(2) 0.014(2)
    C14 0.061(2) 0.079(2) 0.079(2) 0.0102(18) -0.0053(18) 0.013(2)
    C25 0.074(2) 0.091(3) 0.073(2) -0.036(2) -0.0032(18) 0.013(2)
    O3 0.097(2) 0.108(2) 0.101(2) -0.0409(18) 0.0092(16) 0.0158(17)
    C30 0.054(2) 0.083(2) 0.093(3) 0.0012(18) 0.0241(19) 0.009(2)
    C8 0.080(2) 0.068(2) 0.063(2) 0.0065(18) 0.0068(17) 0.0001(17)
    C10 0.082(3) 0.135(4) 0.064(2) -0.010(3) -0.0021(19) 0.020(2)
    C27 0.075(2) 0.119(3) 0.063(2) -0.005(2) 0.0047(18) -0.008(2)
_geom_special_details
;
 All esds (except the esd in the dihedral angle between two l.s. planes)
 are estimated using the full covariance matrix.  The cell esds are taken
 into account individually in the estimation of esds in distances, angles
 and torsion angles; correlations between esds in cell parameters are only
 used when they are defined by crystal symmetry.  An approximate (isotropic)
 treatment of cell esds is used for estimating esds involving l.s. planes.
;
loop_
    _geom_bond_atom_site_label_1
    _geom_bond_atom_site_label_2
    _geom_bond_site_symmetry_2
    _geom_bond_distance
    _geom_bond_publ_flag
    O1 C1 . 1.222(3) y
    O4 C18 . 1.224(3) y
    N1 C1 . 1.348(3) y
    O3 C9 . 1.186(4) y
    O6 C26 . 1.188(4) y
    N2 C18 . 1.344(4) y
    N2 C28 . 1.434(3) ?
    N2 H2 . 0.88(3) ?
    O2 C9 . 1.365(4) ?
    O2 C6 . 1.414(4) ?
    C1 C2 . 1.499(4) ?
    N1 C11 . 1.427(3) ?
    N1 H1 . 0.91(3) ?
    O5 C26 . 1.359(4) ?
    O5 C23 . 1.409(4) ?
    C28 C33 . 1.378(4) ?
    C28 C29 . 1.400(4) ?
    C19 C20 . 1.378(4) ?
    C19 C24 . 1.399(4) ?
    C19 C18 . 1.502(4) ?
    C11 C16 . 1.384(4) ?
    C11 C12 . 1.400(4) ?
    C16 C15 . 1.387(4) ?
    C16 C17 . 1.501(4) ?
    C2 C3 . 1.384(4) ?
    C2 C7 . 1.404(4) ?
    C3 C4 . 1.385(4) ?
    C3 H3 . 0.9300 ?
    C12 C13 . 1.369(4) ?
    C12 H12 . 0.9300 ?
    C7 C6 . 1.387(4) ?
    C7 C8 . 1.497(4) ?
    C17 H17A . 0.9600 ?
    C17 H17B . 0.9600 ?
    C17 H17C . 0.9600 ?
    C20 C21 . 1.383(4) ?
    C20 H20 . 0.9300 ?
    C6 C5 . 1.374(5) ?
    C24 C23 . 1.382(4) ?
    C24 C25 . 1.504(4) ?
    C34 C33 . 1.497(4) ?
    C34 H34A . 0.9600 ?
    C34 H34B . 0.9600 ?
    C34 H34C . 0.9600 ?
    C23 C22 . 1.372(4) ?
    C33 C32 . 1.391(4) ?
    C13 C14 . 1.357(5) ?
    C13 H13 . 0.9300 ?
    C22 C21 . 1.371(4) ?
    C22 H22 . 0.9300 ?
    C26 C27 . 1.483(5) ?
    C4 C5 . 1.371(5) ?
    C4 H4 . 0.9300 ?
    C32 C31 . 1.365(5) ?
    C32 H32 . 0.9300 ?
    C29 C30 . 1.372(4) ?
    C29 H29 . 0.9300 ?
    C5 H5 . 0.9300 ?
    C15 C14 . 1.383(5) ?
    C15 H15 . 0.9300 ?
    C21 H21 . 0.9300 ?
    C9 C10 . 1.482(5) ?
    C31 C30 . 1.365(5) ?
    C31 H31 . 0.9300 ?
    C14 H14 . 0.9300 ?
    C25 H25A . 0.9600 ?
    C25 H25B . 0.9600 ?
    C25 H25C . 0.9600 ?
    C30 H30 . 0.9300 ?
    C8 H8A . 0.9600 ?
    C8 H8B . 0.9600 ?
    C8 H8C . 0.9600 ?
    C10 H10A . 0.9600 ?
    C10 H10B . 0.9600 ?
    C10 H10C . 0.9600 ?
    C27 H27A . 0.9600 ?
    C27 H27B . 0.9600 ?
    C27 H27C . 0.9600 ?
loop_
    _geom_angle_atom_site_label_1
    _geom_angle_atom_site_label_2
    _geom_angle_atom_site_label_3
    _geom_angle_site_symmetry_1
    _geom_angle_site_symmetry_3
    _geom_angle
    _geom_angle_publ_flag
    O1 C1 N1 . . 123.5(3) y
    O4 C18 N2 . . 123.6(3) y
    C1 N1 C11 . . 123.4(2) y
    C18 N2 C28 . . 124.2(2) y
    C18 N2 H2 . . 118.5(17) ?
    C28 N2 H2 . . 113.7(17) ?
    C9 O2 C6 . . 117.7(2) ?
    O1 C1 C2 . . 121.1(2) ?
    N1 C1 C2 . . 115.4(2) ?
    C1 N1 H1 . . 118.2(17) ?
    C11 N1 H1 . . 114.9(17) ?
    C26 O5 C23 . . 118.4(2) ?
    C33 C28 C29 . . 121.0(3) ?
    C33 C28 N2 . . 122.5(3) ?
    C29 C28 N2 . . 116.5(2) ?
    C20 C19 C24 . . 121.4(2) ?
    C20 C19 C18 . . 119.9(3) ?
    C24 C19 C18 . . 118.7(2) ?
    O4 C18 C19 . . 121.1(3) ?
    N2 C18 C19 . . 115.3(2) ?
    C16 C11 C12 . . 120.3(3) ?
    C16 C11 N1 . . 122.5(2) ?
    C12 C11 N1 . . 117.1(2) ?
    C11 C16 C15 . . 117.9(3) ?
    C11 C16 C17 . . 121.8(3) ?
    C15 C16 C17 . . 120.3(3) ?
    C3 C2 C7 . . 121.3(3) ?
    C3 C2 C1 . . 119.0(3) ?
    C7 C2 C1 . . 119.6(2) ?
    C4 C3 C2 . . 120.1(3) ?
    C4 C3 H3 . . 119.9 ?
    C2 C3 H3 . . 119.9 ?
    C13 C12 C11 . . 120.1(3) ?
    C13 C12 H12 . . 119.9 ?
    C11 C12 H12 . . 119.9 ?
    C6 C7 C2 . . 116.1(3) ?
    C6 C7 C8 . . 121.5(3) ?
    C2 C7 C8 . . 122.4(3) ?
    C16 C17 H17A . . 109.5 ?
    C16 C17 H17B . . 109.5 ?
    H17A C17 H17B . . 109.5 ?
    C16 C17 H17C . . 109.5 ?
    H17A C17 H17C . . 109.5 ?
    H17B C17 H17C . . 109.5 ?
    C19 C20 C21 . . 119.9(3) ?
    C19 C20 H20 . . 120.0 ?
    C21 C20 H20 . . 120.0 ?
    C5 C6 C7 . . 123.1(3) ?
    C5 C6 O2 . . 118.2(3) ?
    C7 C6 O2 . . 118.6(3) ?
    C23 C24 C19 . . 116.4(3) ?
    C23 C24 C25 . . 121.7(3) ?
    C19 C24 C25 . . 121.8(3) ?
    C33 C34 H34A . . 109.5 ?
    C33 C34 H34B . . 109.5 ?
    H34A C34 H34B . . 109.5 ?
    C33 C34 H34C . . 109.5 ?
    H34A C34 H34C . . 109.5 ?
    H34B C34 H34C . . 109.5 ?
    C22 C23 C24 . . 122.9(3) ?
    C22 C23 O5 . . 118.5(3) ?
    C24 C23 O5 . . 118.4(3) ?
    C28 C33 C32 . . 117.0(3) ?
    C28 C33 C34 . . 122.1(3) ?
    C32 C33 C34 . . 120.9(3) ?
    C14 C13 C12 . . 120.1(3) ?
    C14 C13 H13 . . 120.0 ?
    C12 C13 H13 . . 120.0 ?
    C21 C22 C23 . . 119.4(3) ?
    C21 C22 H22 . . 120.3 ?
    C23 C22 H22 . . 120.3 ?
    O6 C26 O5 . . 122.6(3) ?
    O6 C26 C27 . . 126.8(4) ?
    O5 C26 C27 . . 110.6(3) ?
    C5 C4 C3 . . 119.6(3) ?
    C5 C4 H4 . . 120.2 ?
    C3 C4 H4 . . 120.2 ?
    C31 C32 C33 . . 122.1(3) ?
    C31 C32 H32 . . 118.9 ?
    C33 C32 H32 . . 118.9 ?
    C30 C29 C28 . . 119.8(3) ?
    C30 C29 H29 . . 120.1 ?
    C28 C29 H29 . . 120.1 ?
    C4 C5 C6 . . 119.6(3) ?
    C4 C5 H5 . . 120.2 ?
    C6 C5 H5 . . 120.2 ?
    C14 C15 C16 . . 121.3(3) ?
    C14 C15 H15 . . 119.4 ?
    C16 C15 H15 . . 119.4 ?
    C22 C21 C20 . . 119.8(3) ?
    C22 C21 H21 . . 120.1 ?
    C20 C21 H21 . . 120.1 ?
    O3 C9 O2 . . 121.8(3) ?
    O3 C9 C10 . . 127.5(4) ?
    O2 C9 C10 . . 110.7(3) ?
    C30 C31 C32 . . 120.2(3) ?
    C30 C31 H31 . . 119.9 ?
    C32 C31 H31 . . 119.9 ?
    C13 C14 C15 . . 120.2(3) ?
    C13 C14 H14 . . 119.9 ?
    C15 C14 H14 . . 119.9 ?
    C24 C25 H25A . . 109.5 ?
    C24 C25 H25B . . 109.5 ?
    H25A C25 H25B . . 109.5 ?
    C24 C25 H25C . . 109.5 ?
    H25A C25 H25C . . 109.5 ?
    H25B C25 H25C . . 109.5 ?
    C31 C30 C29 . . 119.7(3) ?
    C31 C30 H30 . . 120.2 ?
    C29 C30 H30 . . 120.2 ?
    C7 C8 H8A . . 109.5 ?
    C7 C8 H8B . . 109.5 ?
    H8A C8 H8B . . 109.5 ?
    C7 C8 H8C . . 109.5 ?
    H8A C8 H8C . . 109.5 ?
    H8B C8 H8C . . 109.5 ?
    C9 C10 H10A . . 109.5 ?
    C9 C10 H10B . . 109.5 ?
    H10A C10 H10B . . 109.5 ?
    C9 C10 H10C . . 109.5 ?
    H10A C10 H10C . . 109.5 ?
    H10B C10 H10C . . 109.5 ?
    C26 C27 H27A . . 109.5 ?
    C26 C27 H27B . . 109.5 ?
    H27A C27 H27B . . 109.5 ?
    C26 C27 H27C . . 109.5 ?
    H27A C27 H27C . . 109.5 ?
    H27B C27 H27C . . 109.5 ?
loop_
    _geom_torsion_atom_site_label_1
    _geom_torsion_atom_site_label_2
    _geom_torsion_atom_site_label_3
    _geom_torsion_atom_site_label_4
    _geom_torsion_site_symmetry_1
    _geom_torsion_site_symmetry_2
    _geom_torsion_site_symmetry_3
    _geom_torsion_site_symmetry_4
    _geom_torsion
    _geom_torsion_publ_flag
    C9 O2 C6 C7 . . . . -100.0(3) y
    N1 C1 C2 C7 . . . . 129.1(3) y
    C2 C1 N1 C11 . . . . -172.4(2) y
    C1 N1 C11 C16 . . . . -66.4(4) y
    C26 O5 C23 C24 . . . . -83.7(3) y
    C24 C19 C18 N2 . . . . -113.6(3) y
    C28 N2 C18 C19 . . . . 166.2(2) y
    C18 N2 C28 C33 . . . . 66.0(4) y
    N1 C1 C2 C3 . . . . -53.9(3) ?
    O1 C1 N1 C11 . . . . 8.5(4) ?
    C18 N2 C28 C29 . . . . -114.4(3) ?
    C28 N2 C18 O4 . . . . -13.4(4) ?
    C20 C19 C18 O4 . . . . -114.4(3) ?
    C24 C19 C18 O4 . . . . 66.0(4) ?
    C20 C19 C18 N2 . . . . 66.0(3) ?
    C1 N1 C11 C12 . . . . 116.4(3) ?
    C12 C11 C16 C15 . . . . -3.6(4) ?
    N1 C11 C16 C15 . . . . 179.2(3) ?
    C12 C11 C16 C17 . . . . 173.8(3) ?
    N1 C11 C16 C17 . . . . -3.3(4) ?
    O1 C1 C2 C3 . . . . 125.3(3) ?
    O1 C1 C2 C7 . . . . -51.7(4) ?
    C7 C2 C3 C4 . . . . 1.3(4) ?
    C1 C2 C3 C4 . . . . -175.6(3) ?
    C16 C11 C12 C13 . . . . 3.0(4) ?
    N1 C11 C12 C13 . . . . -179.7(3) ?
    C3 C2 C7 C6 . . . . -0.8(4) ?
    C1 C2 C7 C6 . . . . 176.1(2) ?
    C3 C2 C7 C8 . . . . 179.1(3) ?
    C1 C2 C7 C8 . . . . -4.0(4) ?
    C24 C19 C20 C21 . . . . -1.4(4) ?
    C18 C19 C20 C21 . . . . 179.0(3) ?
    C2 C7 C6 C5 . . . . -0.1(4) ?
    C8 C7 C6 C5 . . . . 179.9(3) ?
    C2 C7 C6 O2 . . . . -175.9(2) ?
    C8 C7 C6 O2 . . . . 4.1(4) ?
    C9 O2 C6 C5 . . . . 84.0(4) ?
    C20 C19 C24 C23 . . . . -0.3(4) ?
    C18 C19 C24 C23 . . . . 179.3(3) ?
    C20 C19 C24 C25 . . . . -177.9(3) ?
    C18 C19 C24 C25 . . . . 1.7(4) ?
    C19 C24 C23 C22 . . . . 1.8(4) ?
    C25 C24 C23 C22 . . . . 179.4(3) ?
    C19 C24 C23 O5 . . . . -172.5(2) ?
    C25 C24 C23 O5 . . . . 5.1(4) ?
    C26 O5 C23 C22 . . . . 101.7(3) ?
    C29 C28 C33 C32 . . . . 3.9(4) ?
    N2 C28 C33 C32 . . . . -176.5(3) ?
    C29 C28 C33 C34 . . . . -173.8(3) ?
    N2 C28 C33 C34 . . . . 5.8(4) ?
    C11 C12 C13 C14 . . . . -0.3(5) ?
    C24 C23 C22 C21 . . . . -1.6(5) ?
    O5 C23 C22 C21 . . . . 172.7(3) ?
    C23 O5 C26 O6 . . . . -5.3(5) ?
    C23 O5 C26 C27 . . . . 174.0(3) ?
    C2 C3 C4 C5 . . . . -0.8(5) ?
    C28 C33 C32 C31 . . . . -2.0(5) ?
    C34 C33 C32 C31 . . . . 175.7(3) ?
    C33 C28 C29 C30 . . . . -3.0(5) ?
    N2 C28 C29 C30 . . . . 177.4(3) ?
    C3 C4 C5 C6 . . . . -0.1(5) ?
    C7 C6 C5 C4 . . . . 0.6(5) ?
    O2 C6 C5 C4 . . . . 176.4(3) ?
    C11 C16 C15 C14 . . . . 1.6(5) ?
    C17 C16 C15 C14 . . . . -175.9(3) ?
    C23 C22 C21 C20 . . . . -0.1(5) ?
    C19 C20 C21 C22 . . . . 1.6(5) ?
    C6 O2 C9 O3 . . . . 4.8(5) ?
    C6 O2 C9 C10 . . . . -175.4(3) ?
    C33 C32 C31 C30 . . . . -0.9(6) ?
    C12 C13 C14 C15 . . . . -1.7(5) ?
    C16 C15 C14 C13 . . . . 1.0(5) ?
    C32 C31 C30 C29 . . . . 2.0(6) ?
    C28 C29 C30 C31 . . . . -0.1(5) ?
loop_
    _geom_hbond_atom_site_label_D
    _geom_hbond_atom_site_label_H
    _geom_hbond_atom_site_label_A
    _geom_hbond_site_symmetry_A
    _geom_hbond_distance_DH
    _geom_hbond_distance_HA
    _geom_hbond_distance_DA
    _geom_hbond_angle_DHA
    _geom_hbond_publ_flag
    C5 H5 O6 1_455 0.93 2.49 3.402(4) 167 yes
    N2 H2 O1 1_565 0.88(3) 1.96(3) 2.813(3) 164(2) yes
    N1 H1 O4 . 0.91(3) 1.91(3) 2.804(3) 166(2) yes
    C25 H25B O4 . 0.96 2.76 3.117(4) 103 yes
    C34 H34A O4 . 0.96 2.59 3.100(4) 114 yes
    C8 H8B O1 . 0.96 2.75 2.986(4) 95 yes
    C3 H3 Cg1 . 0.93 2.81 3.666(3) 153 yes
_shelx_space_group_comment
;
The symmetry employed for this shelxl refinement is uniquely defined
by the following loop, which should always be used as a source of
symmetry information in preference to the above space-group names.
They are only intended as comments.
;
_shelx_estimated_absorpt_T_min     ?
_shelx_estimated_absorpt_T_max     ?
_shelx_hkl_file
;
  -1   0   0  209.58   11.88   0
   1   0   0  204.97   12.21   0
   1   0   0  226.93   16.76   0
  -1   0   0  224.94   14.64   0
  -2   0   0 1353.72   19.04   0
  -2   0   0 1296.73   16.17   0
   2   0   0 1349.87   20.33   0
   2   0   0 1261.47   15.36   0
  -3   0   0   46.29    6.50   0
   3   0   0   46.85    6.46   0
   3   0   0   48.25    8.21   0
  -3   0   0   49.13    7.99   0
   4   0   0   72.86    7.12   0
  -4   0   0   66.48    5.96   0
  -4   0   0   68.93    7.85   0
   4   0   0   70.73    7.60   0
   5   0   0  360.37   10.45   0
  -5   0   0  349.15    7.40   0
  -5   0   0  372.76   10.18   0
   5   0   0  338.51    7.53   0
  -6   0   0    9.46    7.69   0
   6   0   0   13.11    5.65   0
   6   0   0   11.95    7.79   0
  -6   0   0    9.29    5.59   0
  -7   0   0    8.55    8.01   0
   7   0   0   12.86    8.24   0
   7   0   0    5.31    5.94   0
   8   0   0    5.95    6.41   0
  -8   0   0    8.63    8.32   0
   8   0   0   -0.57    6.44   0
   8   0   0    3.73    8.50   0
   9   0   0    6.59    7.37   0
   9   0   0    2.36    9.38   0
  -9   0   0    4.30    9.26   0
   9   0   0    4.00    8.47   0
   9  -1   0    7.66    9.89   0
  -9   1   0    6.50   10.90   0
   9  -1   0   13.73    7.36   0
   9  -1   0    3.36    7.02   0
   8  -1   0    6.28    6.44   0
  -8   1   0    0.18    6.41   0
   8  -1   0    3.72    9.80   0
  -8   1   0   -3.15    9.77   0
   7  -1   0   22.69    9.33   0
   7  -1   0   21.51    7.40   0
  -7   1   0   27.08    9.55   0
  -7   1   0   27.54    6.07   0
   6  -1   0    2.25    7.52   0
   6  -1   0   -2.68    5.73   0
  -6   1   0    7.04    5.57   0
  -6   1   0    1.38    8.81   0
  -5   1   0    3.66    8.32   0
  -5   1   0    6.50    6.76   0
   5  -1   0    7.43    7.15   0
   5  -1   0    4.75    5.50   0
  -4   1   0    7.32    5.32   0
  -4   1   0    6.75    8.49   0
   4  -1   0   11.67    6.55   0
   4  -1   0   10.87    8.40   0
  -3   1   0    7.72    8.79   0
   3  -1   0    5.22    8.59   0
   3  -1   0    8.67    5.82   0
  -3   1   0   10.95    5.83   0
  -2   1   0   54.13    7.27   0
   2  -1   0   56.38   13.15   0
  -2   1   0   54.31   13.28   0
   2  -1   0   51.52    7.45   0
  -1   1   0  137.31    9.86   0
   1  -1   0  129.13    9.81   0
   0  -1   0   19.49   12.57   0
   0  -1   0   17.38   10.70   0
   0   1   0   16.00   12.62   0
   0   1   0   17.69   13.40   0
   1   1   0 1189.79   18.48   0
  -1  -1   0 1118.78   22.69   0
  -1  -1   0 1325.93   20.28   0
   1   1   0 1199.42   23.03   0
   2   1   0 1390.33   16.78   0
   2   1   0 1410.12   16.56   0
  -2  -1   0 1417.34   16.46   0
   2   1   0 1329.80   16.88   0
  -3  -1   0   -2.97    7.96   0
   3   1   0    3.19    7.41   0
   3   1   0    4.71    6.59   0
   4   1   0   35.97    7.76   0
  -4  -1   0   35.33    6.18   0
   4   1   0   39.57    7.32   0
   5   1   0   18.39    7.07   0
   5   1   0   19.67    5.63   0
  -5  -1   0   25.21    5.77   0
   6   1   0   15.96    6.42   0
   6   1   0   19.70    6.05   0
   6   1   0   20.80    5.80   0
  -6  -1   0   22.84    6.23   0
   7   1   0    1.86    7.82   0
   7   1   0   -2.07    7.27   0
   7   1   0    3.52    6.24   0
  -7  -1   0   -6.94    8.02   0
  -8  -1   0   -4.36    6.76   0
   8   1   0    2.09    6.72   0
   8   1   0   11.53    7.26   0
   8   1   0    1.42    6.47   0
   9   1   0    8.94    9.06   0
   9   1   0    0.89    8.63   0
   9   1   0    4.65    9.57   0
  -9  -1   0    2.43    9.65   0
  -9   2   0   -3.20   12.46   0
   9  -2   0   -1.30   12.70   0
   9  -2   0    3.35    6.94   0
  -8   2   0    5.97   11.15   0
   8  -2   0    8.77    6.27   0
   8  -2   0    2.57   11.24   0
  -8   2   0    4.20    6.29   0
  -7   2   0   24.91    6.16   0
   7  -2   0   23.24   10.55   0
   7  -2   0   24.88    5.96   0
  -7   2   0   33.71   10.54   0
   6  -2   0   10.57    5.72   0
   6  -2   0    7.71    8.84   0
  -6   2   0    3.88    7.03   0
  -6   2   0    8.77    9.79   0
   5  -2   0  190.74   11.49   0
   5  -2   0  163.14    6.52   0
  -5   2   0  180.94   11.26   0
  -5   2   0  184.11    6.48   0
   4  -2   0  298.02    8.28   0
  -4   2   0  311.27   15.16   0
  -4   2   0  299.10    7.08   0
   4  -2   0  338.84   15.76   0
   3  -2   0   80.50    6.12   0
  -3   2   0   61.57    5.94   0
  -2   2   0 3524.71   20.73   0
   2  -2   0 3688.89   21.58   0
  -1   2   0  274.54   10.74   0
  -1   2   0  271.79   15.72   0
   1  -2   0  256.58    9.56   0
   1  -2   0  276.62   15.65   0
   0   2   0 7696.65   41.63   0
   0  -2   0 7661.66   46.78   0
   0   2   0 6995.09   45.03   0
   0  -2   0 7482.13   40.57   0
  -1  -2   0 2581.22   28.84   0
   1   2   0 2747.74   21.56   0
   1   2   0 2866.83   31.34   0
  -1  -2   0 2770.29   21.52   0
  -2  -2   0  673.90   10.96   0
   2   2   0  689.98   13.97   0
   2   2   0  710.80   12.29   0
   3   2   0  255.63    8.76   0
  -3  -2   0  318.54    9.61   0
   3   2   0  289.62    8.41   0
   3   2   0  273.84    8.30   0
   4   2   0  149.78    8.11   0
   4   2   0  133.50    6.45   0
  -4  -2   0  145.28    8.09   0
   4   2   0  130.92    6.73   0
  -5  -2   0    0.19    5.70   0
   5   2   0    4.44    5.78   0
   5   2   0    1.30    6.87   0
   5   2   0    1.85    5.20   0
   6   2   0  108.70    6.75   0
   6   2   0  107.79    7.79   0
   6   2   0  103.02    6.89   0
  -6  -2   0  113.72    8.02   0
   7   2   0   14.33    6.06   0
   7   2   0   24.22    7.93   0
   7   2   0   13.34    6.63   0
  -7  -2   0   17.21    8.14   0
  -8  -2   0   -0.97    9.07   0
   8   2   0    0.07    8.15   0
   8   2   0    5.01    6.65   0
   8   2   0    2.84    8.88   0
   9   2   0   12.28    7.23   0
   9   2   0   11.98    9.21   0
   9   2   0   13.87    9.78   0
  -9  -2   0   13.95    9.53   0
  -9   3   0   -7.49    7.14   0
   9  -3   0   -5.16    7.26   0
   8  -3   0    5.87    6.55   0
  -8   3   0   -1.25    8.07   0
   7  -3   0   14.66    7.48   0
  -7   3   0    5.63    6.10   0
  -6   3   0    0.44    5.75   0
   6  -3   0    7.62    7.22   0
   5  -3   0   72.57    5.89   0
  -5   3   0   87.82    5.89   0
  -4   3   0   22.39    5.41   0
   4  -3   0   19.96    6.59   0
  -3   3   0   16.51    5.55   0
   3  -3   0   14.78    5.70   0
   2  -3   0    3.93    6.05   0
   2  -3   0    1.91   12.35   0
  -2   3   0    3.01   12.38   0
  -2   3   0    0.61    5.99   0
  -1   3   0 1052.01   17.53   0
  -1   3   0 1016.18   14.04   0
   1  -3   0 1081.35   18.28   0
   1  -3   0 1013.91   13.22   0
   0  -3   0   42.49    8.76   0
   0  -3   0   41.64    7.38   0
   0   3   0   46.35    8.73   0
   0   3   0   37.30    8.36   0
  -1  -3   0  361.64    9.44   0
   1   3   0  324.79   12.19   0
  -1  -3   0  377.90   13.25   0
   1   3   0  344.32    9.28   0
  -2  -3   0   16.13    7.43   0
   2   3   0   16.01    6.27   0
  -2  -3   0   16.71    6.10   0
   2   3   0   14.49    7.79   0
   3   3   0  221.28    7.61   0
   3   3   0  262.54    7.48   0
   3   3   0  378.80   10.29   0
  -3  -3   0  379.40    8.11   0
   4   3   0   79.72    7.39   0
  -4  -3   0   86.27    6.44   0
   4   3   0   83.47    6.95   0
   4   3   0   80.66    6.29   0
   5   3   0   -0.10    7.49   0
  -5  -3   0    2.94    6.13   0
   5   3   0    0.23    6.06   0
   5   3   0    1.95    6.98   0
   6   3   0   27.35    6.47   0
   6   3   0   30.11    7.91   0
   6   3   0   31.54    7.59   0
  -6  -3   0   36.50    6.13   0
   7   3   0   11.21    6.48   0
   7   3   0    2.35    6.01   0
  -7  -3   0    5.30    6.50   0
   7   3   0    4.03    8.22   0
   8   3   0    6.97    7.27   0
   8   3   0    2.54    8.40   0
   8   3   0    3.67    7.29   0
  -8  -3   0    1.90    8.41   0
   9   3   0   11.31    9.44   0
   9   3   0    0.31    7.98   0
  -9  -3   0    3.31    8.08   0
   9   3   0    2.39    7.43   0
  -9   4   0    1.43    8.95   0
   9  -4   0    1.80    7.38   0
   8  -4   0    7.91    6.71   0
  -8   4   0    9.61    6.71   0
  -7   4   0    2.68    6.25   0
   7  -4   0   -3.49    7.59   0
   6  -4   0    7.62    5.86   0
  -6   4   0    0.01    5.78   0
  -5   4   0  263.43    6.89   0
   5  -4   0  244.78    7.03   0
   4  -4   0   41.36    5.98   0
  -4   4   0   43.27    5.85   0
  -3   4   0   -1.00    5.39   0
   3  -4   0    8.21    6.55   0
   2  -4   0  294.49   12.94   0
  -2   4   0  265.46    7.63   0
  -2   4   0  296.58   13.11   0
   2  -4   0  299.40    9.12   0
   1  -4   0   61.74    6.32   0
  -1   4   0   66.46    7.64   0
  -1   4   0   69.53    7.47   0
   1  -4   0   74.35    7.69   0
   0  -4   0    9.96    7.04   0
   0   4   0   15.06    7.87   0
   0  -4   0   13.30    6.48   0
   0   4   0   12.64    6.77   0
   1   4   0  154.53    7.41   0
  -1  -4   0  156.06    7.37   0
  -1  -4   0  157.79   10.15   0
   1   4   0  155.76    9.85   0
   2   4   0   36.98    8.88   0
  -2  -4   0   45.13    5.97   0
   2   4   0   43.28    6.14   0
  -2  -4   0   35.61    7.53   0
  -3  -4   0    9.59    5.92   0
   3   4   0    9.99    7.56   0
   3   4   0    5.79    7.19   0
   4   4   0   97.17    8.31   0
   4   4   0   88.72    6.31   0
  -4  -4   0   99.79    6.41   0
   4   4   0   80.36    7.48   0
   5   4   0   18.91    7.60   0
  -5  -4   0   18.72    6.12   0
   5   4   0   15.19    7.11   0
   5   4   0    9.37    7.40   0
  -6  -4   0   52.96    6.60   0
   6   4   0   49.85    6.96   0
   6   4   0   37.70    6.37   0
   6   4   0   48.01    8.15   0
   7   4   0   27.67    6.96   0
   7   4   0   32.41    6.95   0
   7   4   0   27.21    8.07   0
  -7  -4   0   32.58    6.84   0
   8   4   0   -0.29    8.94   0
   8   4   0    4.53    8.41   0
   8   4   0    5.93    7.28   0
  -8  -4   0   10.47    7.23   0
  -9  -4   0    2.47    7.95   0
   9   4   0    2.90    9.25   0
   9   4   0   11.22    8.02   0
   9   4   0    7.66    8.03   0
   8  -5   0   -0.48    6.96   0
  -8   5   0   17.23    8.52   0
  -7   5   0   -6.95    7.99   0
   7  -5   0   -1.68    8.01   0
   6  -5   0    2.17    6.05   0
  -6   5   0    6.74    6.07   0
   5  -5   0   37.59    6.21   0
  -5   5   0   58.24    6.11   0
  -4   5   0  115.30    6.38   0
   4  -5   0  114.62    6.46   0
  -3   5   0  187.90    6.77   0
   3  -5   0  198.76   17.69   0
   3  -5   0  178.29    6.78   0
  -3   5   0  204.75   18.68   0
   2  -5   0   28.84    7.00   0
   2  -5   0   29.32    8.48   0
  -2   5   0   27.84    8.32   0
  -2   5   0   30.07    6.79   0
   1  -5   0   18.36    7.15   0
  -1   5   0   18.23    6.85   0
  -1   5   0   16.80    7.53   0
   1  -5   0   19.42    7.43   0
   0  -5   0  179.31    8.94   0
   0   5   0  211.57    8.65   0
   0  -5   0  195.36    7.38   0
   0   5   0  191.35    8.59   0
   1   5   0  173.55    9.02   0
   1   5   0  187.44    7.25   0
  -1  -5   0  191.53    7.30   0
  -1  -5   0  185.60    9.64   0
  -2  -5   0   97.10    7.85   0
   2   5   0   68.50    9.22   0
  -2  -5   0   73.73    8.03   0
   2   5   0   89.23    6.47   0
   3   5   0   50.04    6.35   0
   3   5   0   47.27    7.84   0
  -3  -5   0   51.96    6.15   0
  -3  -5   0   56.64    8.71   0
   4   5   0   18.95    8.01   0
   4   5   0    8.51    5.98   0
  -4  -5   0   10.07    5.91   0
   4   5   0   12.00    7.89   0
   5   5   0    2.12    7.23   0
   5   5   0    3.64    7.78   0
  -5  -5   0    0.97    6.34   0
   5   5   0    5.20    7.67   0
   6   5   0   46.51    7.76   0
   6   5   0   56.46    8.77   0
  -6  -5   0   74.23    8.15   0
   6   5   0   54.86    6.89   0
   7   5   0   -3.84    7.91   0
   7   5   0    4.71    7.09   0
  -7  -5   0   -4.27    6.89   0
   7   5   0    0.25    6.97   0
   8   5   0    9.44    9.40   0
   8   5   0    2.42    9.44   0
   8   5   0    3.81    8.83   0
   8  -6   0    4.36    7.51   0
  -8   6   0    7.45    7.32   0
   7  -6   0    4.42    6.77   0
  -7   6   0    8.29    6.75   0
   6  -6   0   -1.76    6.36   0
  -6   6   0    2.38    6.33   0
  -5   6   0   42.19    7.41   0
   5  -6   0   42.07    6.27   0
   4  -6   0   23.09    5.89   0
  -4   6   0   19.53    5.87   0
   3  -6   0   32.61   11.07   0
  -3   6   0   32.85   12.17   0
  -3   6   0   32.55    7.18   0
   3  -6   0   32.57    6.04   0
  -2   6   0   51.58    5.79   0
   2  -6   0   57.38    7.49   0
  -2   6   0   60.28    8.58   0
   2  -6   0   44.39    6.14   0
  -1   6   0   18.18    7.55   0
  -1   6   0   15.67    7.10   0
   1  -6   0   13.56    7.67   0
   1  -6   0   19.20    7.74   0
   0   6   0  129.95    7.97   0
   0  -6   0  152.97    6.75   0
   0  -6   0  124.22    8.94   0
   0   6   0  159.41    7.89   0
   1   6   0   42.27    6.35   0
  -1  -6   0   28.57    8.63   0
   1   6   0   28.31    6.96   0
  -1  -6   0   38.70    6.13   0
  -2  -6   0  116.81    6.75   0
  -2  -6   0  110.57    9.17   0
   2   6   0  107.05    6.74   0
   2   6   0   93.01    8.77   0
  -3  -6   0   33.55    9.07   0
   3   6   0   41.07    7.37   0
  -3  -6   0   33.89    6.08   0
   3   6   0   23.25    7.85   0
  -4  -6   0  172.90    7.05   0
   4   6   0  132.30    9.22   0
   4   6   0  177.44    7.21   0
   4   6   0  155.52    9.50   0
   5   6   0   -0.34    6.37   0
   5   6   0    1.07    7.50   0
  -5  -6   0    4.57    6.42   0
   5   6   0    1.34    9.48   0
   6   6   0    6.01    9.48   0
   6   6   0    1.54    7.75   0
   6   6   0    7.96    6.78   0
  -6  -6   0   14.24    6.63   0
  -7  -6   0   -7.26    7.49   0
   7   6   0    2.16    9.97   0
   7   6   0   -3.39    7.53   0
   7   6   0    2.38    9.16   0
   8   6   0    5.27   10.14   0
  -8  -6   0    8.39    8.09   0
   8   6   0    7.87    9.28   0
   8   6   0    2.76    8.11   0
  -7   7   0    7.85    7.18   0
   7  -7   0    6.63    7.24   0
  -6   7   0    4.32    6.47   0
   6  -7   0    6.52    6.53   0
  -5   7   0    7.78    7.75   0
   5  -7   0   -1.09    6.21   0
   4  -7   0    0.67    6.21   0
  -4   7   0    4.54    5.87   0
   3  -7   0   26.72    6.45   0
  -3   7   0   29.09    6.08   0
  -3   7   0   34.39   11.45   0
   3  -7   0   36.87   11.43   0
   2  -7   0    0.69    5.81   0
  -2   7   0    7.61    6.75   0
   2  -7   0    3.80    9.10   0
  -2   7   0    6.51    9.03   0
  -1   7   0   17.07    7.56   0
   1  -7   0    9.95    7.35   0
  -1   7   0   11.24    6.96   0
   1  -7   0   20.14    7.67   0
   0   7   0   11.49    7.70   0
   0  -7   0    9.06    7.63   0
   0  -7   0    9.66    6.27   0
   0   7   0    5.02    7.04   0
   1   7   0   -0.89    8.29   0
   1   7   0   16.12    6.15   0
  -1  -7   0   -0.72    8.83   0
  -1  -7   0    3.69    6.30   0
   2   7   0   16.31    8.57   0
  -2  -7   0   33.63    6.48   0
   2   7   0   21.53    6.21   0
  -2  -7   0   24.79    8.92   0
  -3  -7   0   29.94    6.64   0
   3   7   0   39.64    6.68   0
  -3  -7   0   33.41    8.96   0
   3   7   0   29.22    8.78   0
   4   7   0    0.67    8.10   0
   4   7   0   -1.61    8.87   0
   4   7   0    8.04    6.46   0
  -4  -7   0    7.50    6.28   0
  -5  -7   0    6.64    8.37   0
   5   7   0    2.67    7.90   0
   5   7   0   -0.59    8.52   0
   5   7   0    8.74    6.81   0
   6   7   0   15.94    7.21   0
   6   7   0    9.28    9.07   0
   6   7   0   10.73    9.66   0
  -6  -7   0   13.04    7.16   0
   7   7   0    8.79    9.59   0
   7   7   0   11.98   10.25   0
  -7  -7   0    8.35    7.87   0
   7   7   0    2.72    7.96   0
  -7   8   0    7.99    7.34   0
   7  -8   0    4.33    7.55   0
   6  -8   0    7.06    7.53   0
  -6   8   0    3.37    7.21   0
  -5   8   0   17.44    8.41   0
   5  -8   0   15.23    8.38   0
   4  -8   0   23.89    8.04   0
  -4   8   0   23.99    6.45   0
   3  -8   0    2.87    9.27   0
  -3   8   0    2.32    7.71   0
  -3   8   0    5.01   10.64   0
   3  -8   0   -3.85    7.73   0
  -2   8   0   31.58    9.50   0
   2  -8   0   30.12    8.12   0
   2  -8   0   20.46    6.42   0
  -2   8   0   29.10    7.69   0
   1  -8   0   12.38    8.01   0
  -1   8   0   10.34    8.18   0
  -1   8   0    5.53    7.48   0
   1  -8   0    6.65    7.67   0
   0  -8   0    6.42    9.13   0
   0   8   0    6.45    6.59   0
   0  -8   0    4.21    7.82   0
   0   8   0    6.79    7.56   0
  -1  -8   0   11.89    6.58   0
   1   8   0    3.30    8.31   0
  -1  -8   0    6.59    7.88   0
   1   8   0    3.74    6.61   0
  -2  -8   0    6.46    9.30   0
   2   8   0   10.52    6.65   0
   2   8   0    6.11    9.84   0
  -2  -8   0   12.83    6.59   0
   3   8   0    1.13   10.25   0
  -3  -8   0   11.63    6.66   0
   3   8   0    7.41    6.86   0
  -3  -8   0   -0.10    9.56   0
   4   8   0   39.58    7.09   0
   4   8   0   30.33   10.79   0
  -4  -8   0   37.86    7.22   0
   4   8   0   27.62    9.58   0
   5   8   0    3.82    9.64   0
   5   8   0    3.06   11.19   0
   5   8   0   -2.07    8.79   0
  -5  -8   0    0.75    7.16   0
   6   8   0   -6.87    7.72   0
   6   8   0    8.29   10.53   0
   6   8   0    0.77   10.84   0
  -6  -8   0   -6.13    7.73   0
   6  -9   0    5.06    7.64   0
  -6   9   0   -0.03    7.62   0
  -5   9   0    4.95    8.96   0
   5  -9   0   12.68    8.99   0
   4  -9   0    5.67    7.20   0
  -4   9   0   -2.35    6.81   0
   3  -9   0    3.06    8.54   0
  -3   9   0    3.54   11.66   0
  -3   9   0    8.82    8.31   0
   3  -9   0    3.58   11.18   0
  -2   9   0   30.84   10.16   0
  -2   9   0   20.30    8.21   0
   2  -9   0   26.81    8.63   0
   2  -9   0   20.19    8.32   0
  -1   9   0   10.47    7.90   0
  -1   9   0    9.52    8.63   0
   1  -9   0   13.79    8.52   0
   1  -9   0   10.64    8.20   0
   0  -9   0   -1.64    7.00   0
   0  -9   0    0.33    9.45   0
   0   9   0   -3.09    8.56   0
   0   9   0   -1.37    7.85   0
  -1  -9   0   58.70    7.12   0
   1   9   0   41.08    9.59   0
   1   9   0   61.96    7.07   0
  -1  -9   0   47.11    9.95   0
   2   9   0    5.64    9.41   0
  -2  -9   0    6.01    9.69   0
  -2  -9   0   17.42    6.75   0
   2   9   0   11.34    7.00   0
  -3  -9   0   -3.49    8.49   0
   3   9   0    5.61   10.51   0
  -3  -9   0    2.09   11.04   0
   3   9   0   -2.38    7.11   0
   4   9   0   -1.69   11.28   0
   4   9   0    9.32    7.54   0
  -4  -9   0    7.57    7.33   0
   4   9   0   -0.16   11.94   0
   5   9   0    3.58   12.13   0
   5   9   0    3.40   11.90   0
  -5  -9   0    8.63    7.75   0
   5   9   0    9.93    7.86   0
   4 -10   0    3.99    9.45   0
  -4  10   0    5.56    7.43   0
  -3  10   0    8.50   12.58   0
  -3  10   0    4.95    8.60   0
   3 -10   0    1.05   10.97   0
   3 -10   0    0.93    7.52   0
  -2  10   0    3.55    8.68   0
   2 -10   0    1.42    9.30   0
   2 -10   0   10.18    8.88   0
  -2  10   0    1.31    9.44   0
  -1  10   0    2.61    8.39   0
   1 -10   0    2.71    8.87   0
   1 -10   0   -3.64    9.21   0
  -1  10   0   -1.00    9.12   0
   0  10   0    8.19    9.12   0
   0 -10   0   13.30    9.09   0
   0 -10   0    2.11   10.23   0
   0  10   0    2.46    9.40   0
  -1 -10   0   14.95    9.10   0
  -1 -10   0    2.46   10.45   0
   1  10   0   13.40    9.28   0
   1  10   0    6.07    9.88   0
   2  10   0    3.98    7.39   0
   2  10   0    3.79    9.95   0
  -2 -10   0    3.06   11.74   0
  -2 -10   0    2.37    7.42   0
  -3 -10   0    8.84    9.62   0
   3  10   0    1.19   12.82   0
   3  10   0    2.32    7.89   0
  -4 -10   0    0.71    7.84   0
   4  10   0    1.35   14.58   0
   4  10   0    4.58    8.37   0
   4  10   0    1.85   14.34   0
  -2  11   0    3.11    9.77   0
  -2  11   0    2.18   11.81   0
   2 -11   0    3.54   10.17   0
   2 -11   0    8.39   10.33   0
   1 -11   0    8.99    9.72   0
  -1  11   0    0.98    9.02   0
   1 -11   0    5.83    9.91   0
  -1  11   0   -1.78   10.33   0
   0  11   0    2.84   10.72   0
   0 -11   0   15.20   10.26   0
   0  11   0    9.22   10.44   0
   0 -11   0    0.53    9.87   0
  -1 -11   0    1.21    8.25   0
  -1 -11   0    3.75   11.43   0
   1  11   0    5.47   10.98   0
   1  11   0    9.45    8.22   0
   2  11   0   15.34   10.27   0
  -2 -11   0    3.88   13.23   0
   2  11   0    2.43   14.04   0
  -2 -11   0    0.02    8.36   0
  -2 -11   1    2.56   10.07   0
   2  11  -1    1.22   11.33   0
  -2 -11   1    6.02   11.56   0
   2  11  -1    3.41    8.23   0
   1  11  -1    3.23   11.15   0
  -1 -11   1    0.74   11.08   0
   1  11  -1    2.00   10.08   0
  -1 -11   1    2.52   10.05   0
   0  11  -1   -0.34   10.94   0
   0 -11   1    7.32   10.25   0
   0  11  -1    3.90   10.33   0
   0 -11   1   -1.60    9.97   0
  -1  11  -1    3.25    9.37   0
   1 -11   1    0.62   10.13   0
  -1  11  -1    3.23   10.17   0
   1 -11   1    2.28    9.69   0
  -2  11  -1    9.25   12.19   0
  -2  11  -1   11.23    9.50   0
   2 -11   1    9.57   11.89   0
   2 -11   1    1.47   10.07   0
  -4 -10   1   12.94    8.10   0
   4  10  -1    4.30   12.99   0
   4  10  -1    2.86   12.24   0
   4  10  -1   11.97    8.12   0
  -3 -10   1    0.92   12.40   0
   3  10  -1    1.35    9.69   0
   3  10  -1   -0.19   10.55   0
  -3 -10   1   -2.54    7.73   0
  -2 -10   1    6.11    9.15   0
   2  10  -1    3.00    9.87   0
   2  10  -1   -2.28    9.00   0
  -2 -10   1    1.37   10.52   0
   1  10  -1   -0.36    9.17   0
   1  10  -1    1.35    8.61   0
  -1 -10   1    3.31    7.42   0
  -1 -10   1    1.50    8.93   0
   0 -10   1    2.14    8.83   0
   0 -10   1   -0.30    8.90   0
   0  10  -1    4.02    9.17   0
   0  10  -1   -1.85    8.41   0
  -1  10  -1    7.96    9.42   0
   1 -10   1    6.24    8.78   0
  -1  10  -1   -1.49    8.35   0
   1 -10   1   12.22    9.21   0
   2 -10   1    6.91    9.40   0
  -2  10  -1    5.62   10.84   0
   2 -10   1    7.13    9.02   0
  -2  10  -1    0.97    8.78   0
   3 -10   1   11.12    7.44   0
  -3  10  -1    3.36   12.44   0
   3 -10   1    0.25   12.24   0
  -3  10  -1    2.22    8.84   0
   4 -10   1   -2.73    8.23   0
  -4  10  -1    7.28    9.57   0
   6   9  -1   13.51    8.51   0
   5   9  -1   -0.00    9.72   0
  -5  -9   1    4.37    7.66   0
   5   9  -1   -2.84   11.59   0
   5   9  -1    3.54   10.68   0
  -4  -9   1    4.62    7.30   0
   4   9  -1    7.86    7.32   0
   4   9  -1    8.15   11.28   0
   3   9  -1    4.98    8.71   0
  -3  -9   1    4.17    6.81   0
  -3  -9   1    2.26    9.86   0
   3   9  -1    3.10    9.55   0
  -2  -9   1   27.22    8.57   0
   2   9  -1   22.15    6.97   0
   2   9  -1   11.88    9.44   0
  -2  -9   1   13.17    9.74   0
   1   9  -1    3.47    9.01   0
  -1  -9   1    4.29    8.18   0
  -1  -9   1   10.34    6.73   0
   1   9  -1    7.95    7.01   0
   0   9  -1    3.95    7.08   0
   0  -9   1    1.03    8.07   0
   0   9  -1    5.50    7.90   0
   0  -9   1    1.58    6.83   0
   1  -9   1    3.58    8.32   0
  -1   9  -1    3.01    7.79   0
  -1   9  -1   -1.69    8.46   0
   1  -9   1    3.61    7.05   0
  -2   9  -1    7.58    7.90   0
   2  -9   1    5.10    8.20   0
   2  -9   1   10.99    9.97   0
  -2   9  -1    6.50   10.03   0
   3  -9   1    8.48    8.65   0
   3  -9   1    9.07   11.38   0
  -3   9  -1   10.08    6.61   0
  -3   9  -1    7.14   10.33   0
   4  -9   1    7.64    8.73   0
  -4   9  -1    4.16    6.88   0
   5  -9   1    2.55    7.22   0
  -5   9  -1    2.56    8.91   0
  -6   9  -1    1.02    7.76   0
   6  -9   1   -0.04    9.29   0
  -6  -8   1    3.63    7.71   0
   6   8  -1    3.84    8.83   0
   6   8  -1   14.01    7.60   0
   6   8  -1    1.25   10.72   0
  -5  -8   1    5.97    7.12   0
   5   8  -1    0.00    9.73   0
   5   8  -1    3.10    9.90   0
   5   8  -1    8.03    7.11   0
   4   8  -1    3.76    8.51   0
   4   8  -1    3.99    9.36   0
  -4  -8   1    8.23    6.95   0
  -3  -8   1   47.34    9.68   0
   3   8  -1   80.80    8.50   0
   3   8  -1   36.20    9.45   0
  -3  -8   1   72.86    8.36   0
  -2  -8   1    7.80    8.07   0
  -2  -8   1   11.52    6.56   0
   2   8  -1    9.12    6.53   0
   2   8  -1    6.81    7.59   0
   1   8  -1   -1.39    7.86   0
  -1  -8   1    2.19    9.11   0
   1   8  -1    2.80    8.59   0
  -1  -8   1    5.72    8.01   0
   0   8  -1   14.34    8.21   0
   0  -8   1   22.71    8.06   0
   0   8  -1   20.18    7.50   0
   0  -8   1   19.93    6.74   0
   1  -8   1    6.70    7.80   0
  -1   8  -1    0.34    7.43   0
   1  -8   1    0.79    6.37   0
  -1   8  -1    3.37    7.96   0
  -2   8  -1    4.61    8.00   0
  -2   8  -1    4.42    7.27   0
   2  -8   1    3.16    7.63   0
   2  -8   1    5.80    9.13   0
  -3   8  -1   41.14    7.86   0
   3  -8   1   44.21    9.73   0
  -3   8  -1   45.23    9.74   0
   3  -8   1   31.66    6.78   0
   4  -8   1   22.46    6.54   0
  -4   8  -1   21.53    7.97   0
   5  -8   1    3.17    6.98   0
  -5   8  -1    6.49    6.70   0
  -6   8  -1    4.62    6.98   0
   6  -8   1    9.55    7.07   0
  -7   8  -1    5.98    7.75   0
   7  -8   1   -1.29    7.87   0
   7   7  -1    6.27    8.87   0
  -7  -7   1    2.89    7.80   0
   7   7  -1    4.59    9.61   0
   7   7  -1    9.04    7.89   0
   6   7  -1    3.13    8.42   0
   6   7  -1   11.28    7.11   0
   6   7  -1    6.83   10.31   0
  -6  -7   1   -2.37    7.09   0
   5   7  -1   14.51    8.34   0
   5   7  -1   25.74    8.94   0
  -5  -7   1   20.28    7.01   0
   5   7  -1   20.03    6.89   0
   4   7  -1    7.52    7.99   0
   4   7  -1   12.44    6.35   0
  -4  -7   1    8.46    6.50   0
  -3  -7   1   10.34    7.41   0
   3   7  -1   14.78    6.40   0
  -3  -7   1   12.60    6.55   0
   3   7  -1    1.95    8.65   0
  -2  -7   1   16.52    8.22   0
  -2  -7   1   19.41    6.24   0
   2   7  -1   33.68    6.16   0
   2   7  -1   13.75    7.84   0
   1   7  -1   14.41    7.48   0
   1   7  -1   17.02    6.33   0
  -1  -7   1   12.56    7.94   0
  -1  -7   1   20.86    7.80   0
   0  -7   1   18.68    7.67   0
   0  -7   1   21.35    7.82   0
   0   7  -1   13.86    7.21   0
   0   7  -1   16.60    7.78   0
  -1   7  -1    3.72    7.39   0
   1  -7   1    2.86    7.37   0
  -1   7  -1    1.61    5.70   0
   1  -7   1    5.00    6.06   0
   2  -7   1   34.32    6.42   0
   2  -7   1   43.46    8.16   0
  -2   7  -1   36.40    8.09   0
  -2   7  -1   36.58    6.32   0
   3  -7   1    9.20    9.96   0
   3  -7   1   13.20    6.41   0
  -3   7  -1    5.75    6.18   0
  -3   7  -1    5.26   11.03   0
   4  -7   1    3.06    6.13   0
  -4   7  -1    9.29    7.63   0
   5  -7   1    4.31    6.00   0
  -5   7  -1    8.34    6.27   0
   6  -7   1   -1.31    6.54   0
  -6   7  -1    2.56    6.64   0
   7  -7   1    7.92    8.70   0
  -7   7  -1    3.14    7.03   0
  -8  -6   1    5.57    8.11   0
   8   6  -1    7.57    8.19   0
   8   6  -1    6.78    9.48   0
   8   6  -1   10.98    8.27   0
   7   6  -1   44.21    9.39   0
   7   6  -1   39.77    8.64   0
   7   6  -1   38.85    9.09   0
  -7  -6   1   49.54    8.82   0
  -6  -6   1   17.24    6.77   0
   6   6  -1   28.68    8.59   0
   6   6  -1   21.64    8.53   0
   6   6  -1   16.69    7.99   0
  -5  -6   1   37.27    6.62   0
   5   6  -1   21.38    8.16   0
   5   6  -1   30.26    6.49   0
   5   6  -1   34.73    7.64   0
   4   6  -1   17.83    7.76   0
   4   6  -1   15.18    6.35   0
  -4  -6   1   17.86    6.25   0
  -3  -6   1  162.40    6.74   0
   3   6  -1  156.28    6.72   0
  -3  -6   1  141.09    8.70   0
   3   6  -1  121.22    8.62   0
  -2  -6   1   79.08    7.95   0
   2   6  -1   86.57    6.54   0
   2   6  -1   68.33    8.00   0
  -2  -6   1   77.03    6.50   0
   1   6  -1   37.13    7.69   0
  -1  -6   1   37.03    6.04   0
   1   6  -1   34.54    8.75   0
  -1  -6   1   33.49    7.90   0
   0   6  -1  112.51    7.57   0
   0   6  -1   87.60    7.99   0
   0  -6   1  101.37    8.45   0
   0  -6   1  115.75    6.49   0
   1  -6   1   12.98    7.66   0
   1  -6   1   12.49    6.93   0
  -1   6  -1   11.80    6.72   0
  -1   6  -1   14.17    7.53   0
  -2   6  -1   23.24    8.21   0
   2  -6   1   19.82    8.20   0
  -2   6  -1   22.31    6.66   0
   2  -6   1   23.39    5.64   0
  -3   6  -1    0.74    5.75   0
   3  -6   1   -1.47    5.83   0
   3  -6   1   -0.35   10.79   0
  -3   6  -1    2.22   10.79   0
   4  -6   1   61.03    6.19   0
  -4   6  -1   58.04    6.24   0
   5  -6   1   79.23    6.58   0
  -5   6  -1   70.95    6.39   0
   6  -6   1    8.49    6.32   0
  -6   6  -1    1.91    6.31   0
   7  -6   1   -1.44    8.31   0
  -7   6  -1    2.55    6.78   0
   8  -6   1    2.71    7.56   0
  -8   6  -1    0.90    7.42   0
   8   5  -1    7.08    7.34   0
   8   5  -1    0.44    7.24   0
   8   5  -1    7.85    9.04   0
  -8  -5   1    8.98    7.28   0
   7   5  -1    7.56    8.48   0
   7   5  -1    1.80    9.06   0
  -7  -5   1    8.85    6.98   0
   7   5  -1    0.38    8.01   0
   6   5  -1   20.98    7.69   0
   6   5  -1   19.68    8.35   0
   6   5  -1   19.02    6.62   0
  -6  -5   1   22.67    6.50   0
   5   5  -1    6.89    7.78   0
   5   5  -1   -2.88    6.21   0
   5   5  -1    6.34    7.24   0
  -5  -5   1   11.06    6.35   0
   4   5  -1   14.57    6.92   0
  -4  -5   1    6.70    5.76   0
   4   5  -1   13.59    5.87   0
   4   5  -1   11.18    7.66   0
   3   5  -1   23.76    7.75   0
  -3  -5   1   24.39    7.49   0
  -3  -5   1   35.85    6.19   0
   3   5  -1   28.83    6.07   0
   2   5  -1    2.43    5.86   0
   2   5  -1    2.95    7.50   0
  -2  -5   1    5.55    7.39   0
  -2  -5   1    9.38    5.92   0
   1   5  -1   16.39    5.82   0
  -1  -5   1   11.74    7.66   0
  -1  -5   1   13.85    5.98   0
   1   5  -1   10.26    7.29   0
   0  -5   1   82.73    6.58   0
   0   5  -1   93.10    7.77   0
   0   5  -1   85.40    7.61   0
   0  -5   1   73.21    7.83   0
  -1   5  -1   31.39    5.68   0
  -1   5  -1   30.05    7.43   0
   1  -5   1   36.83    7.47   0
   1  -5   1   32.10    7.24   0
  -2   5  -1   25.60    8.49   0
   2  -5   1   22.81    7.10   0
  -2   5  -1   26.63    6.82   0
   2  -5   1   26.49    8.49   0
   3  -5   1   18.76    5.81   0
  -3   5  -1   18.50    5.76   0
  -3   5  -1   27.43   14.96   0
   3  -5   1   26.09   14.72   0
   4  -5   1  119.37    6.35   0
  -4   5  -1  131.49    6.51   0
  -5   5  -1    9.31    5.79   0
   5  -5   1    5.81    7.31   0
  -6   5  -1   93.32    6.59   0
   6  -5   1   86.19    7.82   0
  -7   5  -1   -3.25    7.89   0
   7  -5   1    7.88    8.03   0
   8  -5   1    9.02    7.15   0
  -8   5  -1    6.07    6.80   0
   9   4  -1    0.65    8.53   0
   9   4  -1    0.66    7.89   0
   9   4  -1    2.16    9.44   0
   8   4  -1    5.90    8.96   0
   8   4  -1    5.62    7.26   0
   8   4  -1    2.92    8.48   0
  -8  -4   1    1.16    7.16   0
   7   4  -1   47.86    7.22   0
   7   4  -1   43.00    6.64   0
   7   4  -1   47.96    8.59   0
  -7  -4   1   48.86    8.25   0
   6   4  -1  137.85    7.03   0
  -6  -4   1  157.46    8.49   0
   6   4  -1  141.95    8.77   0
   6   4  -1  118.53    6.89   0
   5   4  -1   31.75    6.08   0
  -5  -4   1   42.17    6.15   0
   5   4  -1   22.81    6.03   0
   5   4  -1   32.06    7.62   0
   4   4  -1   24.68    7.87   0
  -4  -4   1   24.47    6.02   0
   4   4  -1   20.85    7.25   0
   4   4  -1   23.01    5.95   0
  -3  -4   1   10.80    7.31   0
   3   4  -1    6.53    7.65   0
  -3  -4   1   -0.63    7.32   0
   3   4  -1    9.08    5.88   0
  -2  -4   1  226.94    9.17   0
  -2  -4   1  224.42    7.27   0
   2   4  -1  202.61    9.11   0
   2   4  -1  217.45    7.18   0
  -1  -4   1    7.79    6.43   0
   1   4  -1   10.34    6.31   0
  -1  -4   1    8.52    7.31   0
   1   4  -1    5.28    8.08   0
   0  -4   1  256.35    8.50   0
   0   4  -1  261.97    8.55   0
   0   4  -1  253.84    9.48   0
   0  -4   1  275.73    9.76   0
  -1   4  -1  165.19    8.67   0
   1  -4   1  168.63    8.74   0
  -1   4  -1  171.54    7.53   0
   1  -4   1  180.04    8.63   0
  -2   4  -1  154.23    6.82   0
   2  -4   1  146.08    6.67   0
   2  -4   1  164.64   11.53   0
  -2   4  -1  158.54   11.49   0
   3  -4   1  190.14    6.85   0
  -3   4  -1  215.14    8.00   0
   4  -4   1  150.11    6.70   0
  -4   4  -1  183.47    6.62   0
  -5   4  -1   15.66    6.95   0
   5  -4   1    6.53    5.80   0
   6  -4   1   53.23    6.10   0
  -6   4  -1   82.11    6.23   0
   7  -4   1    4.88    6.27   0
  -7   4  -1    2.70    6.24   0
  -8   4  -1   -7.12    6.52   0
   8  -4   1    8.58    8.25   0
   9  -4   1   -3.27    7.40   0
  -9   4  -1   -3.70    7.29   0
   9   3  -1   -0.28    9.75   0
  -9  -3   1    5.91    7.77   0
   9   3  -1    8.66    7.61   0
   9   3  -1    1.75    9.57   0
  -8  -3   1    3.95    8.34   0
   8   3  -1   16.75    7.25   0
   8   3  -1    9.67    8.14   0
   8   3  -1    2.47    7.05   0
   7   3  -1   13.07    7.50   0
   7   3  -1   -0.34    7.82   0
  -7  -3   1    9.67    6.53   0
   7   3  -1    5.46    6.47   0
   6   3  -1   69.88    8.01   0
  -6  -3   1   80.01    7.72   0
   6   3  -1   69.61    6.42   0
   6   3  -1   65.74    7.44   0
  -5  -3   1    8.89    6.19   0
   5   3  -1   11.17    6.17   0
   5   3  -1    7.29    5.52   0
   5   3  -1    3.82    6.14   0
   4   3  -1    5.45    6.03   0
   4   3  -1   14.64    5.94   0
   4   3  -1    8.89    5.59   0
  -4  -3   1    7.84    5.90   0
  -3  -3   1  933.35   11.45   0
   3   3  -1  909.96   13.10   0
   3   3  -1  861.94   10.37   0
   2   3  -1   -0.85    6.19   0
   2   3  -1    1.53    5.95   0
  -2  -3   1    2.69    6.01   0
  -2  -3   1    4.10    7.38   0
  -1  -3   1   99.19    9.58   0
  -1  -3   1   13.44    7.18   0
   1   3  -1   25.25    6.93   0
   1   3  -1   81.47    9.26   0
   0  -3   1   -2.08    6.93   0
   0   3  -1    3.29    8.03   0
   0  -3   1    0.95    8.21   0
   0   3  -1    1.83    8.44   0
   1  -3   1  281.57   12.34   0
   1  -3   1  295.18   10.09   0
  -1   3  -1  280.65   12.28   0
  -1   3  -1  252.88    8.54   0
   2  -3   1  483.19   19.86   0
  -2   3  -1  456.42    9.88   0
  -2   3  -1  451.76   19.30   0
   2  -3   1  471.24   10.15   0
  -3   3  -1  456.30    8.14   0
   3  -3   1  447.05    8.23   0
  -4   3  -1   39.52    5.76   0
   4  -3   1   35.03    5.87   0
  -5   3  -1   78.11    5.92   0
   5  -3   1   67.02    5.76   0
   6  -3   1   47.10    6.00   0
  -6   3  -1   50.67    5.94   0
   7  -3   1   13.29    6.08   0
  -7   3  -1    8.02    6.01   0
   8  -3   1    6.16    6.42   0
  -8   3  -1   -1.89    6.51   0
   9  -3   1    0.41    7.24   0
  -9   3  -1    2.84    7.33   0
   9   2  -1    2.84    7.25   0
   9   2  -1   -5.50    7.98   0
  -9  -2   1    5.87    7.78   0
   9   2  -1    6.63    8.63   0
  -8  -2   1   -2.93    9.14   0
   8   2  -1   -0.13    6.31   0
   8   2  -1    2.66    7.18   0
   8   2  -1    2.87    6.68   0
   7   2  -1   14.45    8.01   0
  -7  -2   1   10.17    6.54   0
   7   2  -1    7.26    6.11   0
   7   2  -1   12.50    8.02   0
  -6  -2   1    8.07    7.54   0
   6   2  -1   11.71    7.52   0
   6   2  -1    4.57    6.38   0
   6   2  -1    7.55    5.66   0
  -5  -2   1   26.22    5.88   0
   5   2  -1   23.92    5.63   0
   5   2  -1   20.19    7.35   0
   5   2  -1   14.35    6.41   0
   4   2  -1   37.82    5.93   0
   4   2  -1   45.01    6.14   0
  -4  -2   1   43.10    7.27   0
   4   2  -1   49.42    7.47   0
   3   2  -1  257.09    8.12   0
  -3  -2   1  280.67    9.36   0
   3   2  -1  230.66    7.87   0
   3   2  -1  287.11    9.85   0
  -2  -2   1 1043.94   15.63   0
  -2  -2   1 1113.30   14.24   0
   2   2  -1 1058.09   14.68   0
   2   2  -1 1007.25   12.94   0
   1   2  -1  288.73   10.15   0
  -1  -2   1  303.81   10.37   0
  -1  -2   1  312.29   13.19   0
   1   2  -1  322.99   13.42   0
   0   2  -1  208.64   11.98   0
   0   2  -1  208.25   11.75   0
   0  -2   1  193.61   10.12   0
   0  -2   1  209.80   12.02   0
   1  -2   1 2811.74   21.95   0
  -1   2  -1 2767.00   21.63   0
   1  -2   1 2823.76   35.35   0
  -1   2  -1 2796.84   35.67   0
   2  -2   1  913.94   11.85   0
  -2   2  -1  860.49   11.34   0
  -3   2  -1   39.76   14.08   0
   3  -2   1   15.97    5.62   0
  -3   2  -1   40.64    5.60   0
  -3   2  -1   14.72   13.18   0
   4  -2   1  308.62    7.63   0
  -4   2  -1  355.74    7.35   0
  -4   2  -1  359.83   15.07   0
   4  -2   1  356.95   15.94   0
  -5   2  -1   15.62    9.13   0
   5  -2   1   10.40    5.65   0
   5  -2   1   16.66    9.43   0
  -5   2  -1   20.16    5.52   0
  -6   2  -1    2.03    8.51   0
  -6   2  -1    0.52    5.75   0
   6  -2   1    2.10    9.70   0
   6  -2   1   -0.09    5.76   0
  -7   2  -1   60.80   10.97   0
  -7   2  -1   53.84    6.24   0
   7  -2   1   47.13   10.07   0
   7  -2   1   48.21    6.30   0
   8  -2   1    8.51   11.53   0
  -8   2  -1    8.81    6.54   0
  -8   2  -1    9.32   10.03   0
   8  -2   1    9.80    6.47   0
  -9   2  -1   12.89    6.97   0
   9  -2   1    7.33    7.19   0
  -9   2  -1    5.69   12.40   0
   9  -2   1    5.00   12.69   0
  -9  -1   1    2.50    9.54   0
   9   1  -1    3.85    7.04   0
   9   1  -1    6.72    7.18   0
   9   1  -1    9.28    9.53   0
  -8  -1   1    3.50    8.54   0
   8   1  -1    7.78    8.71   0
   8   1  -1    1.55    8.27   0
   8   1  -1    6.07    6.38   0
   7   1  -1   14.91    7.21   0
   7   1  -1   12.28    8.05   0
   7   1  -1   18.11    7.67   0
  -7  -1   1   18.98    6.60   0
   6   1  -1    0.72    7.66   0
   6   1  -1    3.66    7.37   0
  -6  -1   1    4.13    7.70   0
   6   1  -1    4.56    6.90   0
   5   1  -1   25.53    6.15   0
   5   1  -1   24.20    5.69   0
   5   1  -1   33.97    7.14   0
  -5  -1   1   22.45    6.02   0
   4   1  -1   13.22    5.73   0
   4   1  -1   17.25    5.84   0
   4   1  -1    8.92    7.30   0
  -4  -1   1    8.16    6.41   0
   3   1  -1   56.13    6.94   0
   3   1  -1   58.78    6.45   0
  -3  -1   1   59.12    7.15   0
   3   1  -1   61.74    7.20   0
  -2  -1   1 2117.22   19.54   0
   2   1  -1 2034.55   19.41   0
   2   1  -1 2089.10   19.48   0
   2   1  -1 2123.19   20.32   0
  -1  -1   1  489.36   13.77   0
  -1  -1   1  490.01   14.72   0
   1   1  -1  495.85   15.33   0
   1   1  -1  498.48   14.48   0
   0   1  -1   13.50   13.09   0
   0  -1   1   11.37   10.34   0
   0  -1   1   11.84   10.04   0
   0   1  -1   11.59   10.03   0
  -1   1  -1 7951.77   79.40   0
  -1   1  -1 7890.50   40.24   0
   1  -1   1 7763.32   39.79   0
  -2   1  -1 2878.67   19.83   0
  -2   1  -1 3121.39   36.75   0
   2  -1   1 2703.17   20.18   0
   2  -1   1 3036.45   37.55   0
  -3   1  -1    2.14    5.91   0
   3  -1   1    3.65    7.35   0
   3  -1   1    1.58    5.71   0
  -3   1  -1    3.23    8.43   0
   4  -1   1   13.63    5.42   0
  -4   1  -1   16.41    7.39   0
   4  -1   1   13.72    8.25   0
  -4   1  -1   18.56    5.46   0
   5  -1   1    2.98    5.59   0
  -5   1  -1   -8.35    6.83   0
   5  -1   1    2.06    7.39   0
  -5   1  -1   -0.72    8.28   0
   6  -1   1   29.29    5.96   0
  -6   1  -1   47.83    5.76   0
   6  -1   1   49.71    8.16   0
  -6   1  -1   45.49    9.27   0
   7  -1   1    4.49    6.00   0
  -7   1  -1    3.08    8.04   0
   7  -1   1   11.88    9.41   0
  -7   1  -1    4.08    7.43   0
   8  -1   1    2.16    7.69   0
   8  -1   1    0.05   10.17   0
  -8   1  -1    3.87    8.34   0
  -8   1  -1   -1.92    6.34   0
  -9   1  -1    0.22   10.64   0
   9  -1   1   -1.86    6.92   0
   9  -1   1    0.84   10.93   0
   9   0  -1    9.16    7.07   0
  -9   0   1    3.91    9.22   0
   9   0  -1    5.78    9.32   0
   9   0  -1    7.01    7.52   0
   8   0  -1    7.86    6.22   0
  -8   0   1    8.19    8.37   0
   8   0  -1    7.56    6.55   0
   8   0  -1   11.71    8.58   0
   7   0  -1   88.50    8.57   0
  -7   0   1   95.31    8.73   0
   7   0  -1   82.12    7.62   0
  -6   0   1   86.68    8.48   0
   6   0  -1   81.43    8.26   0
   6   0  -1   66.73    6.06   0
   5   0  -1    7.54    6.26   0
  -5   0   1   14.61    5.76   0
   5   0  -1   10.80    5.58   0
  -5   0   1   10.59    7.80   0
   4   0  -1  600.66    8.69   0
   4   0  -1  628.89   10.87   0
  -4   0   1  645.81   11.66   0
  -4   0   1  633.77    8.89   0
  -3   0   1   10.46    7.92   0
  -3   0   1    6.14    6.14   0
   3   0  -1    7.49    6.07   0
   3   0  -1   11.50    7.57   0
   2   0  -1 1320.79   20.06   0
  -2   0   1 1365.48   20.12   0
  -2   0   1 1239.00   14.87   0
   2   0  -1 1228.08   14.74   0
  -1   0   1  301.81   17.29   0
  -1   0   1  276.56   12.51   0
   1   0  -1  304.00   15.43   0
   1   0  -1  281.75   12.55   0
   1   0   1 1657.02   23.35   0
  -1   0  -1 1848.71   27.87   0
  -1   0  -1 1643.32   23.02   0
   1   0   1 1800.88   28.93   0
   2   0   1  163.53    9.76   0
  -2   0  -1  162.75    8.48   0
  -2   0  -1  165.63   11.12   0
   2   0   1  150.01    8.53   0
   3   0   1   17.37    6.24   0
  -3   0  -1   20.26    7.88   0
  -3   0  -1   14.53    6.23   0
   3   0   1   16.90    7.63   0
   4   0   1   45.29    5.84   0
  -4   0  -1   56.77    6.27   0
  -4   0  -1   53.04    5.85   0
   4   0   1   53.09    7.67   0
  -5   0  -1   66.17    8.33   0
   5   0   1   57.42    8.14   0
  -5   0  -1   56.89    5.83   0
   5   0   1   47.51    5.98   0
   6   0   1    7.27    7.60   0
  -6   0  -1    4.82    6.85   0
  -6   0  -1    4.75    7.68   0
   6   0   1   12.88    6.74   0
  -7   0  -1  105.94    8.76   0
   7   0   1   84.91    6.35   0
   7   0   1   93.57    8.78   0
  -7   0  -1   99.01    6.35   0
  -8   0  -1    5.02    8.49   0
   8   0   1    7.62    6.38   0
   8   0   1    8.83    8.60   0
   9   0   1    8.32    7.18   0
  -9   0  -1    7.52    9.36   0
   9   0   1    4.66    9.40   0
   9   0   1    4.13    7.29   0
  -9   1   1    4.45    9.38   0
   9  -1  -1    3.05    7.26   0
   9  -1  -1    7.77    9.65   0
   9  -1  -1   11.55    8.54   0
  -8   1   1    9.62    8.62   0
   8  -1  -1    4.49    6.44   0
   8  -1  -1    7.40    8.59   0
  -7   1   1    6.15    9.23   0
   7  -1  -1    8.65    9.03   0
  -7   1   1   -2.62    6.06   0
   7  -1  -1    6.78    5.76   0
   6  -1  -1    2.30    5.44   0
   6  -1  -1    6.11    7.43   0
  -6   1   1    5.52    5.60   0
  -6   1   1    5.39    7.55   0
   5  -1  -1   48.41    5.80   0
   5  -1  -1   55.18    7.81   0
  -5   1   1   45.46    5.95   0
  -5   1   1   54.48    8.79   0
   4  -1  -1  128.24    6.24   0
   4  -1  -1  137.18    9.67   0
  -4   1   1  131.96    8.80   0
  -4   1   1  136.18    7.21   0
   3  -1  -1    6.49    5.62   0
  -3   1   1    1.88    5.77   0
   3  -1  -1    3.32    8.56   0
  -3   1   1    3.02    8.63   0
  -2   1   1 2410.98   19.32   0
   2  -1  -1 2402.18   36.14   0
   2  -1  -1 2224.83   18.15   0
  -2   1   1 2428.24   35.81   0
   1  -1  -1  807.04   31.87   0
  -1   1   1  696.18   15.84   0
   1  -1  -1  714.79   14.94   0
   0  -1  -1    4.25   10.22   0
   0   1   1    6.79   12.78   0
   0  -1  -1    5.43   15.27   0
   0   1   1    3.73   13.73   0
  -1  -1  -1 7265.04   39.74   0
   1   1   1 6882.83   38.33   0
   1   1   1 5966.53   49.30   0
   2   1   1  162.53    8.49   0
   2   1   1  177.34    9.00   0
  -2  -1  -1  195.13   10.38   0
  -2  -1  -1  157.19    8.39   0
   3   1   1  105.28    8.74   0
   3   1   1   98.26    7.87   0
  -3  -1  -1   92.39    6.76   0
  -3  -1  -1  111.00    7.36   0
  -4  -1  -1  834.93   10.93   0
   4   1   1  746.77   10.15   0
  -4  -1  -1  780.21   10.25   0
   4   1   1  805.36   11.25   0
   5   1   1    2.66    5.84   0
  -5  -1  -1    5.08    5.41   0
  -5  -1  -1    5.98    5.68   0
   5   1   1    6.56    5.32   0
  -6  -1  -1   12.95    6.48   0
   6   1   1   11.40    7.02   0
   6   1   1   18.50    7.75   0
   7   1   1   74.06    7.02   0
   7   1   1   59.42    7.75   0
   7   1   1   77.51    6.64   0
  -7  -1  -1   64.64    8.38   0
   8   1   1    7.55    8.27   0
   8   1   1   -0.01    6.72   0
   8   1   1    3.13    6.35   0
  -8  -1  -1   -5.30    8.28   0
   9   1   1    5.42    7.58   0
  -9  -1  -1    6.56    9.59   0
   9   1   1    9.61    9.62   0
   9   1   1    8.81    7.13   0
   9  -2  -1    4.64    7.26   0
   9  -2  -1   -0.25   13.86   0
  -9   2   1    7.31   12.22   0
  -8   2   1   39.37   11.35   0
  -8   2   1   43.64    6.63   0
   8  -2  -1   33.91    6.66   0
   8  -2  -1   35.14   11.70   0
   7  -2  -1  174.46   11.96   0
   7  -2  -1  144.58    6.79   0
  -7   2   1  175.47   11.80   0
  -7   2   1  162.09    6.76   0
   6  -2  -1  247.49   12.31   0
  -6   2   1  237.42   11.23   0
   6  -2  -1  207.76    6.90   0
  -6   2   1  226.58    6.87   0
   5  -2  -1    3.93    5.49   0
   5  -2  -1    2.43    9.08   0
  -5   2   1    3.06    9.16   0
  -5   2   1    3.49    5.54   0
  -4   2   1  931.11    9.77   0
   4  -2  -1  884.25    9.67   0
  -4   2   1  947.66   21.76   0
   4  -2  -1  968.04   22.66   0
   3  -2  -1  419.67   27.56   0
  -3   2   1  372.56    8.21   0
   3  -2  -1  394.12    8.31   0
  -2   2   1  703.28   11.04   0
   2  -2  -1  697.29   11.07   0
   1  -2  -1 1112.63   23.15   0
  -1   2   1 1036.90   15.76   0
   1  -2  -1 1053.09   16.12   0
  -1   2   1 1071.57   22.95   0
   0   2   1   31.78   11.96   0
   0  -2  -1   35.43   12.19   0
   0  -2  -1   38.43    8.17   0
   0   2   1   37.05    9.93   0
   1   2   1    8.76    7.72   0
   1   2   1   35.85   12.24   0
  -1  -2  -1    9.05    7.74   0
  -1  -2  -1   12.00   12.76   0
   2   2   1   14.29    8.38   0
   2   2   1   17.20    7.67   0
   2   2   1   22.11    6.66   0
  -2  -2  -1   20.77    6.67   0
   3   2   1 1240.06   13.73   0
   3   2   1 1110.99   13.55   0
   3   2   1 1196.61   14.30   0
  -3  -2  -1 1252.42   12.80   0
   4   2   1   35.39    6.75   0
  -4  -2  -1   41.69    5.99   0
   4   2   1   32.98    6.22   0
   4   2   1   34.36    7.24   0
   5   2   1   23.39    6.94   0
   5   2   1   24.15    6.63   0
   5   2   1   27.98    5.85   0
  -5  -2  -1   21.74    6.44   0
   6   2   1   10.81    6.33   0
   6   2   1    6.21    7.16   0
  -6  -2  -1    8.18    6.05   0
   6   2   1   16.71    6.45   0
  -7  -2  -1   -3.09    7.93   0
   7   2   1   -6.83    7.87   0
   7   2   1    3.03    7.89   0
   7   2   1    2.03    7.53   0
   8   2   1    8.04    6.97   0
   8   2   1    8.16    6.62   0
   8   2   1    7.39    8.83   0
  -8  -2  -1    7.12    7.12   0
   9   2   1   -2.20    7.85   0
   9   2   1    3.93    9.72   0
   9   2   1    1.90    9.01   0
  -9  -2  -1    2.86    9.58   0
   9  -3  -1   -6.74    7.11   0
  -9   3   1    1.07    7.16   0
   8  -3  -1    4.95    6.30   0
  -8   3   1   -2.86    6.44   0
   7  -3  -1   57.97    6.68   0
  -7   3   1   72.67    6.41   0
   6  -3  -1  142.48    6.64   0
  -6   3   1  142.21    6.54   0
   5  -3  -1    9.92    5.63   0
  -5   3   1   15.77    5.64   0
  -4   3   1  178.54    6.59   0
   4  -3  -1  185.10    6.60   0
   3  -3  -1  202.48    7.87   0
  -3   3   1  146.49    6.46   0
   2  -3  -1   53.86   12.59   0
  -2   3   1   63.49   12.98   0
  -2   3   1   60.09    7.73   0
   2  -3  -1   59.49    6.52   0
  -1   3   1   95.38    7.07   0
   1  -3  -1   97.34    9.10   0
  -1   3   1  104.79   10.33   0
   1  -3  -1  129.33    8.48   0
   0  -3  -1   21.50    8.48   0
   0   3   1   22.07    6.86   0
   0   3   1   12.81    9.17   0
   0  -3  -1   17.42    8.40   0
   1   3   1  181.72    8.13   0
   1   3   1  171.13   12.44   0
  -1  -3  -1  182.15    8.17   0
  -1  -3  -1  169.62   11.59   0
   2   3   1  119.42    6.97   0
  -2  -3  -1  120.61    6.88   0
   2   3   1  118.82   10.14   0
   3   3   1   12.90    5.75   0
   3   3   1    4.75    6.52   0
  -3  -3  -1   35.66    5.91   0
   3   3   1   47.10    7.60   0
   4   3   1   13.67    6.99   0
  -4  -3  -1   19.04    6.13   0
   4   3   1   20.55    6.05   0
   4   3   1   18.22    7.57   0
  -5  -3  -1   22.68    7.40   0
   5   3   1   20.23    6.13   0
   5   3   1   19.99    6.11   0
   5   3   1   17.62    6.91   0
   6   3   1    1.32    7.60   0
  -6  -3  -1    5.52    6.28   0
   6   3   1   -0.39    6.10   0
   6   3   1    3.98    5.94   0
  -7  -3  -1   18.75    6.66   0
   7   3   1   11.14    6.61   0
   7   3   1   18.07    6.99   0
   7   3   1   16.19    7.80   0
   8   3   1    2.96    8.62   0
   8   3   1    1.87    8.31   0
  -8  -3  -1    3.34    7.19   0
   8   3   1    0.50    7.23   0
   9   3   1   -2.91    8.19   0
   9   3   1   -1.52    8.00   0
  -9  -3  -1   -4.20    9.80   0
   9   3   1   -1.87    9.41   0
   9  -4  -1    0.66    7.47   0
  -9   4   1    0.00    7.38   0
   8  -4  -1   12.87    6.87   0
  -8   4   1   14.28    8.38   0
   7  -4  -1   27.65    6.30   0
  -7   4   1   31.99    6.38   0
  -6   4   1    7.52    5.84   0
   6  -4  -1   10.69    7.24   0
  -5   4   1   80.54    6.06   0
   5  -4  -1   66.67    5.91   0
   4  -4  -1   46.97    5.95   0
  -4   4   1   53.79    7.14   0
   3  -4  -1   20.34    5.47   0
  -3   4   1   23.95    5.51   0
   2  -4  -1    8.91    7.21   0
  -2   4   1    9.21    9.55   0
  -2   4   1    9.56    6.01   0
   2  -4  -1    8.89    9.43   0
   1  -4  -1  385.26    9.78   0
  -1   4   1  380.51   10.36   0
   1  -4  -1  392.14   10.41   0
  -1   4   1  361.77    9.49   0
   0  -4  -1    7.61    7.66   0
   0  -4  -1    2.53    6.77   0
   0   4   1    4.56    7.76   0
   0   4   1    6.65    7.64   0
   1   4   1   20.30    8.53   0
   1   4   1   21.58    6.27   0
  -1  -4  -1   21.64    6.47   0
  -1  -4  -1   45.68    9.49   0
  -2  -4  -1    8.25    8.26   0
   2   4   1   11.17    5.74   0
   2   4   1    7.57    8.58   0
  -2  -4  -1    7.53    5.75   0
   3   4   1   17.64    8.76   0
   3   4   1    0.21    5.81   0
  -3  -4  -1    7.50    5.90   0
   3   4   1    7.82    6.59   0
   4   4   1   93.44    8.10   0
   4   4   1   88.04    7.44   0
  -4  -4  -1   99.70    6.40   0
   4   4   1   90.71    6.38   0
  -5  -4  -1   23.57    6.22   0
   5   4   1   17.47    7.03   0
   5   4   1   21.03    7.76   0
   5   4   1   29.72    6.05   0
   6   4   1   -2.82    7.35   0
   6   4   1    4.07    7.96   0
   6   4   1    0.76    6.41   0
  -6  -4  -1    6.86    6.39   0
   7   4   1   38.57    8.67   0
  -7  -4  -1   38.79    7.12   0
   7   4   1   31.13    8.18   0
   7   4   1   35.11    6.91   0
   8   4   1   -1.47    7.01   0
   8   4   1    3.80    7.32   0
   8   4   1    1.75    9.02   0
  -8  -4  -1    6.43    7.21   0
   9   4   1    6.52    9.80   0
   9   4   1    5.92    8.39   0
   9   4   1   -2.30    8.35   0
  -9  -4  -1    2.45    8.10   0
   8  -5  -1    7.17    7.01   0
  -8   5   1    8.16    6.95   0
   7  -5  -1   18.21    8.13   0
  -7   5   1    7.83    8.06   0
   6  -5  -1   17.26    6.17   0
  -6   5   1   11.85    6.13   0
  -5   5   1   64.50    7.54   0
   5  -5  -1   59.59    6.24   0
   4  -5  -1   58.32    7.25   0
  -4   5   1   47.17    5.84   0
   3  -5  -1   71.91   14.01   0
   3  -5  -1   73.97    5.99   0
  -3   5   1   70.73    5.82   0
  -2   5   1   85.00    8.97   0
   2  -5  -1   68.72    7.38   0
  -2   5   1   81.01    6.03   0
   2  -5  -1   79.01    8.26   0
  -1   5   1  134.47    7.78   0
   1  -5  -1  147.34    8.12   0
  -1   5   1  145.39    8.62   0
   1  -5  -1  134.64    8.57   0
   0   5   1  183.56    8.49   0
   0  -5  -1  174.26    7.17   0
   0   5   1  161.70    9.36   0
   0  -5  -1  156.26    8.73   0
  -1  -5  -1   31.71    8.92   0
  -1  -5  -1   22.24    6.11   0
   1   5   1   26.52    6.12   0
   1   5   1   23.36    8.18   0
  -2  -5  -1   85.55    7.79   0
  -2  -5  -1   75.78    8.88   0
   2   5   1   89.19    7.94   0
   2   5   1   64.45    8.82   0
   3   5   1    3.89    6.02   0
   3   5   1    3.63    8.15   0
  -3  -5  -1    9.58    5.94   0
   4   5   1  117.60    6.49   0
   4   5   1  111.89    9.71   0
   4   5   1  107.59    7.87   0
  -4  -5  -1  133.48    6.76   0
   5   5   1   18.80    6.25   0
  -5  -5  -1   18.83    6.38   0
   5   5   1    9.53    8.35   0
   5   5   1   11.98    8.10   0
  -6  -5  -1   27.40    6.61   0
   6   5   1   25.64    7.97   0
   6   5   1   26.03    8.36   0
   6   5   1   24.98    6.78   0
   7   5   1   -2.17    7.08   0
   7   5   1    3.21    7.33   0
   7   5   1    5.65    8.17   0
  -7  -5  -1   -0.19    6.96   0
   8   5   1    5.24    8.98   0
   8   5   1    2.17    9.63   0
   8   5   1    1.77    7.78   0
   8  -6  -1    4.82    7.72   0
  -8   6   1   13.13    9.15   0
  -7   6   1    4.75    6.76   0
   7  -6  -1   -6.59    6.88   0
  -6   6   1   16.32    6.57   0
   6  -6  -1   18.15    6.33   0
  -5   6   1   72.20    6.34   0
   5  -6  -1   65.99    6.49   0
   4  -6  -1    6.47    6.93   0
  -4   6   1    4.50    5.64   0
  -3   6   1   36.28    6.02   0
   3  -6  -1   41.35   11.33   0
  -3   6   1   50.34   11.97   0
   3  -6  -1   28.24    7.50   0
  -2   6   1   34.16    7.16   0
  -2   6   1   38.18    7.34   0
   2  -6  -1   33.14    7.35   0
   2  -6  -1   38.08    7.46   0
   1  -6  -1    5.00    7.51   0
  -1   6   1    3.25    7.59   0
   1  -6  -1    5.12    7.29   0
  -1   6   1    9.31    7.00   0
   0   6   1  240.99    8.61   0
   0  -6  -1  228.42    7.45   0
   0   6   1  212.00    8.80   0
   0  -6  -1  200.28    9.55   0
  -1  -6  -1   52.04    6.30   0
  -1  -6  -1   48.08    8.64   0
   1   6   1   55.61    6.56   0
   1   6   1   49.35    8.27   0
   2   6   1    6.11    7.90   0
  -2  -6  -1    9.89    6.15   0
  -2  -6  -1    8.09    9.26   0
   2   6   1   12.79    7.54   0
   3   6   1   12.39    6.04   0
   3   6   1    5.14    8.60   0
  -3  -6  -1   11.05    7.51   0
   4   6   1   16.62    9.10   0
   4   6   1   18.08    8.27   0
  -4  -6  -1   19.88    6.26   0
   4   6   1    8.59    6.35   0
   5   6   1  143.79    7.11   0
  -5  -6  -1  156.40    7.24   0
   5   6   1  132.51   10.26   0
   5   6   1  130.04    9.59   0
   6   6   1    5.43    8.55   0
   6   6   1    8.46    6.99   0
  -6  -6  -1   13.31    8.37   0
   6   6   1    7.74    8.00   0
   7   6   1    3.82    9.09   0
  -7  -6  -1   -1.66    7.42   0
   7   6   1    3.89    8.55   0
   7   6   1    5.11    9.05   0
   8   6   1    8.09   10.03   0
   8   6   1    5.05    9.56   0
   8   6   1    0.91    7.97   0
  -7   7   1    6.26    6.95   0
   7  -7  -1    4.90    7.17   0
  -6   7   1    5.81    6.72   0
   6  -7  -1    5.85    6.77   0
   5  -7  -1   21.17    7.87   0
  -5   7   1   19.95    6.25   0
  -4   7   1    2.10    5.99   0
   4  -7  -1    5.91    6.22   0
   3  -7  -1   10.43    9.81   0
   3  -7  -1    6.02    6.38   0
  -3   7   1   10.89   11.18   0
  -3   7   1   16.42    7.47   0
  -2   7   1   -0.22    6.65   0
   2  -7  -1    2.02    6.02   0
  -2   7   1    5.52    8.02   0
   2  -7  -1    4.74    9.11   0
   1  -7  -1   52.99    7.84   0
  -1   7   1   49.06    7.83   0
   1  -7  -1   43.30    7.54   0
  -1   7   1   39.41    7.33   0
   0  -7  -1   13.74    7.78   0
   0   7   1   21.60    6.45   0
   0   7   1   18.30    7.37   0
   0  -7  -1   22.75    6.24   0
  -1  -7  -1   47.07    6.54   0
   1   7   1   45.43    8.81   0
   1   7   1   53.44    8.01   0
  -1  -7  -1   41.67    9.07   0
  -2  -7  -1   52.87   10.15   0
   2   7   1   46.42    9.76   0
  -2  -7  -1   60.69    6.38   0
   2   7   1   61.27    6.48   0
  -3  -7  -1   40.82    6.56   0
   3   7   1   25.20    9.65   0
   3   7   1   49.16    6.52   0
   4   7   1    0.58    9.03   0
   4   7   1    0.00    6.40   0
  -4  -7  -1    2.02    7.90   0
   4   7   1    5.22    9.42   0
   5   7   1   -1.16    9.15   0
   5   7   1    1.29    9.63   0
  -5  -7  -1    6.81    6.63   0
   5   7   1   10.98    6.93   0
   6   7   1    7.45    8.49   0
   6   7   1    6.61   10.41   0
   6   7   1    6.76    7.15   0
  -6  -7  -1   12.11    7.30   0
   7   7   1    7.91    9.86   0
   7   7   1   12.60   11.04   0
   7   7   1   -2.71   10.35   0
  -7  -7  -1    5.52    7.91   0
   7  -8  -1    8.75    7.76   0
  -7   8   1   -4.49    7.82   0
   6  -8  -1    3.97    7.44   0
  -6   8   1    1.14    8.82   0
   5  -8  -1    9.79    6.81   0
  -5   8   1    7.58    6.77   0
  -4   8   1   18.11    6.65   0
   4  -8  -1   12.61    6.85   0
   3  -8  -1   53.33   11.01   0
   3  -8  -1   38.41    6.77   0
  -3   8   1   35.84    6.65   0
  -3   8   1   43.21   11.19   0
   2  -8  -1    7.71    8.12   0
   2  -8  -1    5.41    7.52   0
  -2   8   1    0.33    7.49   0
  -2   8   1    0.82    8.00   0
  -1   8   1   18.64    7.58   0
  -1   8   1   23.81    6.73   0
   1  -8  -1   25.77    8.01   0
   1  -8  -1   33.25    7.94   0
   0  -8  -1    4.22    6.39   0
   0  -8  -1    0.05    8.06   0
   0   8   1   -2.46    8.56   0
   0   8   1    0.57    8.03   0
  -1  -8  -1   27.02    9.17   0
   1   8   1   37.48    6.92   0
  -1  -8  -1   34.19    6.71   0
   1   8   1   24.64    8.69   0
  -2  -8  -1    1.54   10.14   0
  -2  -8  -1    2.40    6.42   0
   2   8   1    1.08    8.84   0
   2   8   1    8.53    6.75   0
   3   8   1   17.70   10.29   0
  -3  -8  -1   23.29    6.60   0
   3   8   1   24.05    6.72   0
  -4  -8  -1    7.80    6.97   0
   4   8   1    8.82   10.42   0
   4   8   1    6.96    7.10   0
   4   8   1    5.94   10.51   0
  -5  -8  -1    3.39    8.81   0
   5   8   1    3.92    7.14   0
   5   8   1    3.88   11.21   0
   5   8   1    3.64   10.90   0
   6   8   1    6.78    7.79   0
   6   8   1    4.48   11.78   0
  -6  -8  -1   10.97    7.67   0
   6   8   1    5.99   12.18   0
  -6   9   1    8.89    9.39   0
   6  -9  -1   -4.38    8.11   0
   5  -9  -1    5.11    7.14   0
  -5   9   1    1.47    7.01   0
   4  -9  -1    8.44    7.20   0
  -4   9   1   18.30    8.50   0
   3  -9  -1    4.29    6.92   0
   3  -9  -1    4.23   10.02   0
  -3   9   1   -0.90   11.62   0
  -3   9   1    1.04    6.74   0
  -2   9   1    1.81    8.02   0
   2  -9  -1    5.96    9.87   0
   2  -9  -1    0.62    8.29   0
  -2   9   1    9.98   10.11   0
  -1   9   1   29.82    8.14   0
  -1   9   1   41.00    9.03   0
   1  -9  -1   54.15    8.73   0
   1  -9  -1   38.16    8.48   0
   0  -9  -1    5.13    8.20   0
   0   9   1    0.35    8.60   0
   0   9   1    1.69    8.92   0
   0  -9  -1    5.21    8.47   0
   1   9   1    3.41    9.10   0
  -1  -9  -1    2.03    9.50   0
  -1  -9  -1    8.46    8.42   0
   1   9   1    9.05    7.02   0
   2   9   1   13.79    7.04   0
  -2  -9  -1   14.85    7.14   0
   2   9   1    9.98   10.35   0
  -2  -9  -1    7.74   10.87   0
   3   9   1    1.67   12.63   0
  -3  -9  -1    0.71    6.95   0
   3   9   1   -0.34    7.10   0
   4   9   1   -5.63    7.51   0
   4   9   1    0.07   12.61   0
  -4  -9  -1    3.73    7.31   0
   4   9   1    0.34   13.06   0
   5   9   1    0.38   12.66   0
   5   9   1    5.51    7.89   0
   5   9   1    3.21   13.88   0
  -5  -9  -1    1.81    7.92   0
  -4  10   1    0.57    9.23   0
   4 -10  -1   -2.84    9.51   0
  -3  10   1    6.17    8.80   0
   3 -10  -1   -0.95    9.18   0
  -3  10   1    2.56   11.28   0
   3 -10  -1    0.58   11.00   0
  -2  10   1   -0.20   10.84   0
   2 -10  -1    0.91   10.67   0
  -2  10   1    1.21    8.84   0
   2 -10  -1    4.04    8.94   0
   1 -10  -1   15.46    9.16   0
  -1  10   1    6.72    8.42   0
  -1  10   1    7.16    7.68   0
   1 -10  -1    1.05    8.97   0
   0  10   1    1.38    9.18   0
   0 -10  -1    6.63   10.37   0
   0  10   1   -0.66    9.83   0
   0 -10  -1    2.63    9.22   0
   1  10   1    3.90    9.83   0
  -1 -10  -1    9.88    7.63   0
   1  10   1    9.30    7.59   0
  -1 -10  -1   -0.11   10.52   0
  -2 -10  -1    3.15    7.45   0
   2  10   1    7.35    7.65   0
   2  10   1    2.34   12.21   0
  -2 -10  -1    0.93   12.90   0
   3  10   1   19.35    7.94   0
  -3 -10  -1    9.43    7.66   0
   3  10   1    4.60   15.81   0
   3  10   1    6.01   16.48   0
   4  10   1    0.27    9.77   0
  -4 -10  -1    6.36    8.12   0
   2 -11  -1   -1.94    9.86   0
   2 -11  -1    2.78   11.90   0
  -2  11   1   -0.49   10.62   0
  -2  11   1    3.19   11.07   0
   1 -11  -1    6.29    9.48   0
  -1  11   1    3.98   10.15   0
  -1  11   1    2.55   11.02   0
   1 -11  -1    3.20   10.05   0
   0  11   1   -2.07   10.78   0
   0 -11  -1    3.46    8.24   0
   0 -11  -1    4.86   11.41   0
   0  11   1    1.99    8.42   0
  -1 -11  -1   -1.85   13.84   0
  -1 -11  -1   -2.08    9.75   0
   1  11   1    5.59   11.96   0
   1  11   1    9.77   10.09   0
  -2 -11  -1    1.40    8.18   0
   2  11   1   -4.98    8.44   0
  -2 -11  -1    1.14   16.52   0
  -2 -11   2   10.26    8.20   0
   2  11  -2    2.09    8.41   0
  -2 -11   2    4.10   11.71   0
   2  11  -2    1.93   11.05   0
  -1 -11   2    4.86   11.23   0
   1  11  -2    4.07   10.91   0
   1  11  -2   -0.13    8.26   0
  -1 -11   2    4.63    8.04   0
   0  11  -2    2.20    8.33   0
   0  11  -2    1.60    9.15   0
   0 -11   2   -1.43   10.12   0
   0 -11   2    3.62    9.67   0
   1 -11   2    7.24   10.02   0
  -1  11  -2    5.16    9.42   0
  -1  11  -2    7.66   10.33   0
   1 -11   2    4.06   10.12   0
  -2  11  -2   10.03    9.63   0
  -2  11  -2    7.10   12.07   0
   2 -11   2    6.86   10.15   0
   2 -11   2   10.63   10.19   0
   4  10  -2   10.50    8.31   0
  -4 -10   2    6.47    7.84   0
   4  10  -2    2.34   10.99   0
   3  10  -2    0.44    7.73   0
   3  10  -2    1.79   10.36   0
  -3 -10   2   -0.30   10.55   0
  -3 -10   2    2.27    7.50   0
  -2 -10   2    1.27    7.28   0
  -2 -10   2    1.85   10.47   0
   2  10  -2    3.52    7.57   0
   2  10  -2    8.97   10.10   0
   1  10  -2    0.31    8.53   0
  -1 -10   2    6.36    7.42   0
   1  10  -2    4.42    7.42   0
  -1 -10   2   -2.94    8.76   0
   0 -10   2    7.90    9.13   0
   0 -10   2    6.30    8.69   0
   0  10  -2   11.61    7.53   0
   0  10  -2    5.69    8.46   0
  -1  10  -2    1.05    9.16   0
  -1  10  -2    1.76    8.38   0
   1 -10   2    2.16    9.06   0
   1 -10   2    4.92    8.95   0
   2 -10   2    3.36    9.14   0
  -2  10  -2   -0.15    8.67   0
   2 -10   2    3.82    7.32   0
  -2  10  -2    6.15    9.34   0
   3 -10   2   -0.64   10.87   0
  -3  10  -2    2.07    7.21   0
  -3  10  -2    5.13   12.78   0
   3 -10   2    2.53    7.41   0
  -4  10  -2    9.38    7.57   0
   4 -10   2    4.27    7.69   0
   6   9  -2    7.22    8.40   0
   6   9  -2   -4.80   10.90   0
  -6  -9   2   11.58    8.42   0
   6   9  -2    3.02   11.70   0
   5   9  -2    5.80   10.67   0
   5   9  -2   18.65    7.95   0
   5   9  -2    8.24   10.64   0
  -5  -9   2   17.74    7.67   0
   4   9  -2   19.64    7.38   0
   4   9  -2   12.78   10.20   0
  -4  -9   2    8.36    9.14   0
  -4  -9   2    9.22   10.37   0
  -3  -9   2    5.71    9.79   0
   3   9  -2    3.97    9.52   0
   3   9  -2   -0.55    7.01   0
  -3  -9   2    2.33    8.55   0
   2   9  -2   10.89    9.35   0
  -2  -9   2   12.82    9.81   0
   2   9  -2   33.40    8.48   0
  -2  -9   2   12.83    6.90   0
   1   9  -2    6.70    6.93   0
  -1  -9   2    0.00    8.32   0
   1   9  -2   -1.81    7.77   0
  -1  -9   2   -4.27    6.96   0
   0  -9   2    2.22    8.30   0
   0   9  -2    0.45    7.80   0
   0  -9   2    2.60    8.36   0
   0   9  -2    3.40    8.55   0
  -1   9  -2   20.12    7.04   0
   1  -9   2   14.05    8.33   0
   1  -9   2   19.46    8.45   0
  -1   9  -2   20.21    7.94   0
  -2   9  -2    4.93    9.99   0
   2  -9   2    3.35    8.49   0
   2  -9   2   -2.02    8.15   0
  -2   9  -2    4.45    6.35   0
  -3   9  -2    4.08    6.62   0
   3  -9   2    4.09   11.25   0
  -3   9  -2    2.43   10.32   0
   3  -9   2    1.75    7.08   0
   4  -9   2    5.95    7.03   0
  -4   9  -2    5.71    6.85   0
  -5   9  -2    4.82    7.26   0
   5  -9   2   -1.90    8.76   0
   6  -9   2    6.73    8.18   0
  -6   9  -2    3.78    9.42   0
  -7  -8   2    5.69    8.16   0
   7   8  -2   -2.07    8.19   0
   6   8  -2    1.17   10.98   0
   6   8  -2    4.98    7.51   0
   6   8  -2    4.13   10.35   0
  -6  -8   2   -4.31    7.50   0
   5   8  -2   -3.99    8.43   0
  -5  -8   2    5.77    7.05   0
   5   8  -2    1.27    9.45   0
   5   8  -2   -1.12    7.10   0
  -4  -8   2   21.15    9.69   0
   4   8  -2   18.26    8.33   0
   4   8  -2   25.79    6.83   0
  -4  -8   2   26.53    7.05   0
  -3  -8   2    8.23    7.88   0
   3   8  -2   13.52    6.44   0
   3   8  -2    2.81    9.04   0
  -3  -8   2   17.00    6.52   0
  -2  -8   2    3.34    6.56   0
   2   8  -2    3.21    6.51   0
  -2  -8   2    3.25    7.82   0
   2   8  -2    4.81    8.77   0
   1   8  -2    2.34    7.72   0
  -1  -8   2    6.94    8.20   0
   1   8  -2   10.49    6.50   0
  -1  -8   2   16.92    7.99   0
   0  -8   2    5.78    6.46   0
   0  -8   2    6.02    6.58   0
   0   8  -2    9.40    8.23   0
   0   8  -2    2.74    7.37   0
  -1   8  -2   -0.59    6.03   0
  -1   8  -2    2.79    8.06   0
   1  -8   2    5.17    6.30   0
   1  -8   2    0.86    7.84   0
  -2   8  -2    6.15    7.91   0
  -2   8  -2   -2.45    7.33   0
   2  -8   2    6.94    7.62   0
   2  -8   2   13.35    9.20   0
  -3   8  -2   31.78    9.94   0
   3  -8   2   26.32    9.61   0
   3  -8   2   16.78    6.77   0
  -3   8  -2   27.74    6.72   0
   4  -8   2   33.71    6.88   0
  -4   8  -2   44.37    6.89   0
  -5   8  -2   35.13    6.78   0
   5  -8   2   28.29    8.47   0
   6  -8   2   -3.22    8.91   0
  -6   8  -2   -1.69    7.15   0
   7  -8   2   -3.79    7.85   0
  -7   8  -2   11.45    9.37   0
   7   7  -2   18.40    9.06   0
   7   7  -2   13.34    9.63   0
   7   7  -2   16.99    9.64   0
  -7  -7   2   23.26    7.83   0
   6   7  -2    7.85    7.17   0
   6   7  -2    1.06    8.94   0
  -6  -7   2    2.73    7.02   0
   6   7  -2    4.66    8.16   0
   5   7  -2    3.71    7.78   0
   5   7  -2    3.76    6.79   0
  -5  -7   2    6.42    6.61   0
   5   7  -2    3.48    8.25   0
   4   7  -2    3.75    7.99   0
  -4  -7   2   -0.02    7.74   0
   4   7  -2   -0.43    6.37   0
  -4  -7   2    1.28    6.44   0
  -3  -7   2    7.57    6.38   0
   3   7  -2    5.68    7.71   0
   3   7  -2   18.41    7.90   0
  -3  -7   2    7.32    7.97   0
   2   7  -2   65.00    7.74   0
   2   7  -2   37.30    9.08   0
  -2  -7   2   50.40    6.45   0
  -2  -7   2   32.83    8.07   0
  -1  -7   2   -1.28    7.66   0
   1   7  -2    4.44    7.13   0
  -1  -7   2    4.19    7.59   0
   1   7  -2   -0.02    6.16   0
   0  -7   2    5.02    6.25   0
   0   7  -2    4.97    7.03   0
   0   7  -2   10.63    7.61   0
   0  -7   2    0.89    7.49   0
  -1   7  -2   -0.67    7.64   0
   1  -7   2    2.46    6.06   0
  -1   7  -2    3.33    6.86   0
   1  -7   2    0.65    7.38   0
  -2   7  -2    6.06    5.67   0
  -2   7  -2    4.18    7.89   0
   2  -7   2   -9.18    7.72   0
   2  -7   2    2.54    7.99   0
   3  -7   2  133.91    7.07   0
   3  -7   2  175.61   11.59   0
  -3   7  -2  154.03    6.66   0
  -3   7  -2  171.18   11.65   0
  -4   7  -2    7.49    6.09   0
   4  -7   2    9.82    6.09   0
   5  -7   2   23.92    6.56   0
  -5   7  -2   18.90    6.28   0
  -6   7  -2    1.83    6.51   0
   6  -7   2    0.25    6.58   0
   7  -7   2   13.88    7.15   0
  -7   7  -2   -4.27    7.19   0
   8   6  -2    6.46    7.92   0
   8   6  -2    8.61    9.82   0
   8   6  -2    6.12    9.19   0
  -7  -6   2    1.46    7.23   0
   7   6  -2    1.83    7.17   0
   7   6  -2    3.95    8.49   0
   7   6  -2   -0.37    9.17   0
  -6  -6   2   19.62    6.84   0
   6   6  -2   12.81    6.90   0
   6   6  -2   12.73    6.89   0
   6   6  -2    7.54    7.91   0
   5   6  -2   37.50    8.43   0
   5   6  -2   66.46    6.61   0
   5   6  -2   55.26    7.79   0
  -5  -6   2   77.82    6.57   0
   4   6  -2   49.30    6.49   0
  -4  -6   2   45.62    7.98   0
  -4  -6   2   44.83    6.43   0
   4   6  -2   30.32    8.25   0
  -3  -6   2   21.45    6.09   0
  -3  -6   2   20.76    7.81   0
   3   6  -2   30.84    7.43   0
   3   6  -2   12.96    7.57   0
   2   6  -2   10.08    7.45   0
  -2  -6   2   13.97    6.24   0
  -2  -6   2   10.58    7.56   0
   2   6  -2   17.20    6.30   0
  -1  -6   2   36.93    7.54   0
   1   6  -2   27.18    6.24   0
  -1  -6   2   24.88    8.01   0
   1   6  -2   19.09    7.50   0
   0   6  -2   66.71    7.67   0
   0  -6   2   68.88    8.11   0
   0   6  -2   80.81    7.82   0
   0  -6   2   77.85    6.14   0
  -1   6  -2   32.78    6.72   0
   1  -6   2   25.79    7.24   0
   1  -6   2   29.06    6.57   0
  -1   6  -2   29.17    7.59   0
   2  -6   2    6.42    7.04   0
  -2   6  -2    6.01    5.45   0
   2  -6   2   14.76    8.16   0
  -2   6  -2    9.34    6.99   0
  -3   6  -2  148.85   12.53   0
   3  -6   2  149.84   12.76   0
  -3   6  -2  136.60    6.45   0
   3  -6   2  116.17    7.74   0
   4  -6   2  196.42    7.04   0
  -4   6  -2  225.36    7.00   0
  -5   6  -2   89.98    6.62   0
   5  -6   2   96.39    6.61   0
  -6   6  -2   19.00    7.92   0
   6  -6   2   12.54    6.54   0
   7  -6   2   -2.29    6.87   0
  -7   6  -2    4.54    6.81   0
  -8   6  -2    0.87    9.12   0
   8  -6   2    1.03    7.43   0
   8   5  -2    4.32    9.36   0
  -8  -5   2    6.41    7.70   0
   8   5  -2    7.53    9.54   0
   8   5  -2    8.77    8.90   0
   7   5  -2    9.26    6.91   0
   7   5  -2    7.87    8.70   0
   7   5  -2   -0.78    7.73   0
  -7  -5   2    3.68    6.82   0
  -6  -5   2   -2.07    6.35   0
   6   5  -2    3.37    6.50   0
   6   5  -2    0.88    8.13   0
   6   5  -2    3.46    7.51   0
   5   5  -2   -2.86    6.23   0
  -5  -5   2   -6.17    6.13   0
   5   5  -2    2.65    6.94   0
   5   5  -2   -1.63    7.22   0
   4   5  -2   35.59    5.98   0
  -4  -5   2   44.81    7.40   0
   4   5  -2   41.09    7.99   0
  -3  -5   2   38.56    6.11   0
  -3  -5   2   40.34    7.89   0
   3   5  -2   42.22    7.42   0
   3   5  -2   31.63    8.00   0
   2   5  -2   48.49    7.96   0
  -2  -5   2   60.84    8.07   0
  -2  -5   2   52.54    6.07   0
   2   5  -2   63.08    6.04   0
  -1  -5   2   45.30    7.79   0
   1   5  -2   42.25    7.58   0
  -1  -5   2   55.00    6.19   0
   1   5  -2   45.62    6.28   0
   0  -5   2   11.52    7.35   0
   0   5  -2   13.97    5.68   0
   0   5  -2    8.57    7.35   0
   0  -5   2    9.48    6.31   0
  -1   5  -2   34.74    6.98   0
   1  -5   2   32.89    5.91   0
   1  -5   2   37.20    7.68   0
  -1   5  -2   36.62    7.69   0
   2  -5   2  119.91    9.53   0
  -2   5  -2  110.93    7.53   0
   2  -5   2  108.33    6.49   0
  -2   5  -2  121.00    9.45   0
  -3   5  -2   36.45   12.79   0
   3  -5   2   33.71    7.31   0
   3  -5   2   35.42   13.27   0
  -3   5  -2   40.69    7.23   0
  -4   5  -2  184.92    6.59   0
   4  -5   2  156.81    6.66   0
   5  -5   2   13.01    6.03   0
  -5   5  -2   11.43    5.90   0
   6  -5   2   -5.40    6.48   0
  -6   5  -2    4.56    6.00   0
   7  -5   2    1.23    8.06   0
  -7   5  -2   20.25    6.50   0
   8  -5   2    0.92    6.98   0
  -8   5  -2    1.96    6.95   0
   9   4  -2    5.92    8.13   0
   9   4  -2    1.51    9.87   0
   9   4  -2    3.45    9.37   0
   8   4  -2   12.43    8.29   0
  -8  -4   2   12.80    7.41   0
   8   4  -2    7.34    8.88   0
   8   4  -2   14.56    7.32   0
   7   4  -2    9.31    6.82   0
   7   4  -2   11.63    7.03   0
   7   4  -2    6.77    6.46   0
  -7  -4   2   13.46    6.66   0
  -6  -4   2   15.96    7.92   0
   6   4  -2   -0.35    7.40   0
   6   4  -2    8.84    7.93   0
   6   4  -2   -2.53    6.50   0
   5   4  -2   23.43    6.04   0
   5   4  -2   23.37    7.16   0
  -5  -4   2   32.59    6.18   0
   5   4  -2   16.26    7.87   0
   4   4  -2   18.39    5.88   0
  -4  -4   2   12.34    6.05   0
   4   4  -2   10.65    7.89   0
   3   4  -2    9.61    7.19   0
  -3  -4   2    3.17    7.15   0
   3   4  -2    5.12    7.56   0
  -3  -4   2    8.44    5.93   0
  -2  -4   2  374.13    8.09   0
  -2  -4   2  388.67   10.21   0
   2   4  -2  351.74   10.24   0
   2   4  -2  378.62    8.13   0
   1   4  -2  118.93    7.14   0
  -1  -4   2  120.36    7.03   0
   1   4  -2  111.18    8.47   0
  -1  -4   2  112.97    8.42   0
   0   4  -2  400.66    9.38   0
   0   4  -2  461.31   10.87   0
   0  -4   2  405.21    9.93   0
   0  -4   2  453.48    9.82   0
   1  -4   2  140.89    7.45   0
  -1   4  -2  157.63    8.54   0
  -1   4  -2  143.90    8.29   0
   1  -4   2  145.72    8.52   0
   2  -4   2  308.07   12.05   0
  -2   4  -2  308.85    7.57   0
   2  -4   2  303.45    7.64   0
  -2   4  -2  297.59   11.94   0
  -3   4  -2  437.91    7.93   0
   3  -4   2  426.97    8.08   0
  -4   4  -2   16.82    5.48   0
   4  -4   2   16.50    5.66   0
   5  -4   2  105.88    6.29   0
  -5   4  -2  131.36    6.52   0
   6  -4   2    9.22    5.84   0
  -6   4  -2    3.58    5.77   0
   7  -4   2   15.54    6.45   0
  -7   4  -2   21.11    6.34   0
  -8   4  -2    6.49    6.88   0
   8  -4   2    9.53    8.53   0
  -9   4  -2   -0.37    8.85   0
   9  -4   2    4.78    7.46   0
   9   3  -2    4.52    8.80   0
   9   3  -2    1.84    9.61   0
  -9  -3   2    4.10    9.97   0
   9   3  -2    1.11    7.65   0
  -8  -3   2   22.07    7.31   0
   8   3  -2   29.64    7.47   0
   8   3  -2   24.13    7.08   0
   8   3  -2   14.60    6.53   0
   7   3  -2   17.08    8.37   0
   7   3  -2    9.73    7.96   0
  -7  -3   2    9.91    6.82   0
   7   3  -2    4.19    7.61   0
   6   3  -2    2.92    6.00   0
   6   3  -2   -2.30    6.28   0
   6   3  -2    0.18    5.83   0
  -6  -3   2    6.77    5.96   0
   5   3  -2   42.36    5.97   0
  -5  -3   2   52.41    7.80   0
   5   3  -2   57.77    7.68   0
   5   3  -2   44.49    6.51   0
   4   3  -2   48.22    7.56   0
   4   3  -2   47.20    6.14   0
  -4  -3   2   39.05    6.14   0
   4   3  -2   46.87    5.85   0
  -3  -3   2   24.64    6.01   0
  -3  -3   2   21.24    6.16   0
   3   3  -2   18.59    5.93   0
   3   3  -2   25.27    7.79   0
   2   3  -2  135.89    8.20   0
  -2  -3   2  125.23    6.96   0
   2   3  -2  122.07    7.48   0
  -2  -3   2  131.90    8.70   0
  -1  -3   2   24.50    8.73   0
   1   3  -2   20.13    8.42   0
  -1  -3   2   14.98    8.46   0
   1   3  -2   22.11    8.53   0
   0  -3   2   45.79    7.34   0
   0   3  -2   48.75    8.67   0
   0  -3   2   43.41    7.33   0
   0   3  -2   49.98    8.52   0
  -1   3  -2  185.05   10.07   0
   1  -3   2  190.82   10.20   0
  -1   3  -2  231.21    8.27   0
   1  -3   2  204.58    8.15   0
  -2   3  -2  104.68   12.42   0
   2  -3   2  125.36   12.76   0
  -2   3  -2  100.72    6.62   0
   2  -3   2   97.01    6.71   0
  -3   3  -2  116.45    7.21   0
   3  -3   2  101.32    7.24   0
  -4   3  -2   60.57    5.89   0
   4  -3   2   48.14    5.83   0
  -5   3  -2   21.94    5.50   0
   5  -3   2   18.84    5.49   0
  -6   3  -2   -3.12    5.68   0
  -6   3  -2    1.58   15.52   0
  -6   3  -2    1.88   16.12   0
   6  -3   2    3.18    5.75   0
  -7   3  -2   11.79   16.97   0
  -7   3  -2   16.32    6.00   0
   7  -3   2   18.24    6.02   0
  -7   3  -2   16.28   16.59   0
   8  -3   2    3.02    8.04   0
  -8   3  -2    9.30    6.62   0
  -9   3  -2    0.94    7.42   0
   9  -3   2   -0.49    7.49   0
  -9  -2   2    9.56    9.62   0
   9   2  -2    3.87    7.19   0
   9   2  -2   10.99    9.14   0
   9   2  -2   11.72    8.09   0
  -8  -2   2   12.87    9.06   0
   8   2  -2   20.98    6.72   0
   8   2  -2    9.52    7.81   0
   8   2  -2   10.44    7.37   0
   7   2  -2   11.58    7.70   0
  -7  -2   2    7.06    6.39   0
   7   2  -2    2.66    6.06   0
   7   2  -2    8.53    6.53   0
   6   2  -2    0.90    5.69   0
  -6  -2   2    6.31    6.45   0
   6   2  -2    0.47    6.25   0
   6   2  -2    2.37    6.09   0
   5   2  -2   93.66    7.44   0
   5   2  -2   79.52    5.78   0
  -5  -2   2   98.74    7.84   0
   5   2  -2   77.78    6.50   0
   4   2  -2  130.71    7.98   0
   4   2  -2  119.35    6.45   0
   4   2  -2  133.13    6.68   0
  -4  -2   2  122.12    6.87   0
  -3  -2   2  755.34   10.75   0
   3   2  -2  736.36   10.65   0
   3   2  -2  779.76   11.30   0
  -2  -2   2 3156.79   22.78   0
   2   2  -2 3475.23   23.88   0
  -2  -2   2 3219.08   20.47   0
   2   2  -2 3273.49   20.59   0
  -1  -2   2  666.70   12.49   0
  -1  -2   2  844.31   15.83   0
   1   2  -2  673.92   12.53   0
   1   2  -2  732.24   17.15   0
   0  -2   2 4503.09   30.77   0
   0  -2   2 4805.79   30.58   0
   0   2  -2 4693.27   32.06   0
   0   2  -2 4336.11   29.38   0
   1  -2   2 1383.47   16.69   0
  -1   2  -2 1368.85   16.32   0
  -1   2  -2 1314.69   23.51   0
   1  -2   2 1321.51   22.60   0
  -2   2  -2  115.05   13.55   0
   2  -2   2  100.40    7.16   0
  -2   2  -2  102.97    6.95   0
  -2   2  -2  102.22   13.30   0
  -3   2  -2  178.06   13.35   0
   3  -2   2  140.97    6.70   0
  -3   2  -2  170.48   13.32   0
  -3   2  -2  161.37    6.47   0
  -4   2  -2  303.13   12.82   0
  -4   2  -2  294.64    7.09   0
   4  -2   2  290.12   13.64   0
   4  -2   2  239.22    7.16   0
  -5   2  -2   10.96    5.28   0
   5  -2   2    4.15    8.35   0
  -5   2  -2   10.61    9.11   0
   5  -2   2    9.09    6.68   0
   6  -2   2    4.99    5.53   0
  -6   2  -2    0.05    9.26   0
  -6   2  -2    0.44    5.72   0
   6  -2   2    3.60    8.75   0
   7  -2   2   16.36   10.65   0
  -7   2  -2   11.07    6.04   0
   7  -2   2    9.81    5.98   0
  -7   2  -2   15.21    9.27   0
   8  -2   2   13.57    8.08   0
  -8   2  -2   24.02    8.18   0
   8  -2   2   12.97   12.03   0
  -8   2  -2   23.76   11.24   0
  -9   2  -2    8.68    8.59   0
  -9   2  -2    1.78   11.12   0
   9  -2   2    4.30    8.86   0
   9   1  -2    7.11    6.93   0
   9   1  -2    5.23    8.97   0
   9   1  -2   10.16    9.53   0
  -9  -1   2    4.16    9.50   0
  -8  -1   2   11.02    8.77   0
   8   1  -2    9.26    8.75   0
   8   1  -2   10.91    6.35   0
   8   1  -2   16.22    8.12   0
   7   1  -2   -3.40    7.18   0
   7   1  -2    5.59    7.88   0
  -7  -1   2    3.99    6.41   0
   7   1  -2    6.94    7.67   0
   6   1  -2   12.20    5.95   0
   6   1  -2    5.64    5.55   0
   6   1  -2   10.63    6.19   0
  -6  -1   2   10.61    6.41   0
   5   1  -2   89.53    6.10   0
   5   1  -2   86.06    6.59   0
  -5  -1   2   97.36    6.37   0
   5   1  -2   98.68    6.41   0
   4   1  -2  289.68    8.00   0
  -4  -1   2  288.99    9.14   0
   4   1  -2  279.46    7.63   0
   4   1  -2  274.61    7.10   0
   3   1  -2    2.88    6.24   0
   3   1  -2    6.04    6.62   0
   3   1  -2    1.33    6.61   0
  -3  -1   2    2.55    6.77   0
   2   1  -2  674.21   13.90   0
   2   1  -2  668.67   13.65   0
  -2  -1   2  674.76   13.71   0
  -2  -1   2  649.82   13.27   0
   1   1  -2 6611.11   38.58   0
  -1  -1   2 6950.60   38.94   0
  -1  -1   2 6625.89   40.42   0
   1   1  -2 6544.50   37.48   0
   0  -1   2    7.42    9.55   0
   0   1  -2    9.49   12.32   0
   0   1  -2    9.55    9.77   0
   0  -1   2    5.68   11.93   0
  -1   1  -2 1125.09   24.13   0
   1  -1   2 1204.95   25.74   0
  -1   1  -2 1135.74   16.17   0
   1  -1   2 1079.73   16.18   0
  -2   1  -2  512.34   16.15   0
  -2   1  -2  471.50   10.01   0
   2  -1   2  503.41   15.73   0
   2  -1   2  435.43   11.32   0
  -3   1  -2   -3.84    5.78   0
  -3   1  -2   -0.94    8.29   0
   3  -1   2    1.65    8.36   0
   3  -1   2    2.69    5.81   0
   4  -1   2   12.92    8.36   0
   4  -1   2    8.47    5.35   0
  -4   1  -2   13.22    8.32   0
  -4   1  -2   12.91    5.41   0
   5  -1   2    3.20    5.66   0
   5  -1   2    5.41    8.84   0
  -5   1  -2   12.44    5.57   0
  -5   1  -2    8.38    7.10   0
   6  -1   2   91.55    6.21   0
  -6   1  -2  114.69    9.99   0
  -6   1  -2  106.78    6.07   0
   6  -1   2  103.91    8.92   0
  -7   1  -2   67.90    8.55   0
  -7   1  -2   68.32    7.46   0
   7  -1   2   60.99    8.66   0
   7  -1   2   55.66    6.22   0
   8  -1   2    1.28    9.97   0
  -8   1  -2    3.90    9.86   0
  -8   1  -2    3.00    7.84   0
   8  -1   2    7.23    6.21   0
   9  -1   2    0.21    7.18   0
   9  -1   2   -1.01    9.57   0
  -9   1  -2    5.86   10.98   0
  -9   0   2   40.98    9.26   0
   9   0  -2   34.01    9.48   0
   9   0  -2   35.07    7.15   0
   9   0  -2   34.28    9.02   0
   8   0  -2    3.52    8.53   0
  -8   0   2    0.21    8.44   0
   8   0  -2    6.33    6.28   0
   8   0  -2    6.60    6.56   0
   7   0  -2   20.62    6.37   0
   7   0  -2   18.10    6.01   0
  -7   0   2   20.82    8.04   0
   7   0  -2   13.43    8.06   0
   6   0  -2    4.50    5.48   0
  -6   0   2   11.77    7.85   0
   6   0  -2    2.72    7.75   0
   5   0  -2   -0.24    5.56   0
  -5   0   2    1.44    7.73   0
   5   0  -2    0.66    7.40   0
  -4   0   2  340.76    8.76   0
   4   0  -2  331.50    8.35   0
  -4   0   2  342.60    7.47   0
   4   0  -2  348.71    9.80   0
  -3   0   2    9.09    6.10   0
   3   0  -2    4.27    7.74   0
  -3   0   2    5.41    7.63   0
   3   0  -2    4.85    5.91   0
  -2   0   2 1878.52   22.51   0
   2   0  -2 1912.27   22.48   0
   2   0  -2 1749.71   16.73   0
  -1   0   2 1877.96   24.24   0
   1   0  -2 1775.35   22.64   0
   1   0  -2 1926.42   27.65   0
  -1   0   2 1916.88   27.47   0
   0   0   2  643.39   20.37   0
   0   0  -2  552.81   18.38   0
   0   0   2  621.27   20.29   0
   0   0  -2  590.63   19.61   0
   1   0   2  341.37   12.73   0
   1   0   2  361.00   13.83   0
  -1   0  -2  378.74   13.69   0
  -1   0  -2  351.01   13.85   0
  -2   0  -2   31.35    7.71   0
   2   0   2   25.18    9.08   0
  -2   0  -2   19.80    8.41   0
   2   0   2   22.58    7.13   0
  -3   0  -2    2.33    7.70   0
   3   0   2    2.95    5.94   0
  -3   0  -2    4.05    5.92   0
   3   0   2   -0.43    7.74   0
  -4   0  -2   76.30    6.57   0
   4   0   2   72.79    7.46   0
  -4   0  -2   63.97    7.06   0
   4   0   2   57.73    6.01   0
  -5   0  -2  155.16    6.67   0
   5   0   2  151.33    6.77   0
  -5   0  -2  188.26    7.81   0
   5   0   2  173.55    9.07   0
   6   0   2   57.06    8.02   0
  -6   0  -2   65.19    6.05   0
   6   0   2   50.21    6.04   0
  -6   0  -2   68.26    7.89   0
  -7   0  -2   57.31    6.44   0
   7   0   2   61.91    8.50   0
  -7   0  -2   72.31    8.42   0
   7   0   2   53.88    6.56   0
   8   0   2    8.54    8.51   0
   8   0   2    1.21    7.76   0
  -8   0  -2    7.10    8.62   0
   9   0   2   -0.56    7.19   0
   9   0   2   -1.04    9.65   0
   9   0   2    5.69    7.69   0
  -9   0  -2    2.85    9.51   0
   9  -1  -2    8.27    7.42   0
   9  -1  -2   -5.10    8.66   0
  -9   1   2   -1.93    9.26   0
   9  -1  -2    2.76    9.40   0
  -8   1   2   44.38   10.14   0
   8  -1  -2   35.39    6.90   0
   8  -1  -2   29.98    6.48   0
   8  -1  -2   38.42   10.09   0
  -7   1   2   15.44    8.35   0
   7  -1  -2   16.24    6.02   0
   7  -1  -2   20.43    7.94   0
   6  -1  -2  136.13    6.36   0
  -6   1   2  150.56    6.37   0
   6  -1  -2  160.40    9.83   0
  -6   1   2  158.66    9.79   0
   5  -1  -2   90.91    8.61   0
  -5   1   2   84.66    8.61   0
   5  -1  -2   85.26    6.16   0
  -5   1   2   88.26    6.07   0
  -4   1   2   40.52    8.70   0
   4  -1  -2   30.08    5.41   0
   4  -1  -2   33.68    7.57   0
  -4   1   2   42.00    6.71   0
  -3   1   2  168.75    8.10   0
   3  -1  -2  164.87    6.92   0
   3  -1  -2  175.62   10.88   0
  -3   1   2  171.06   10.88   0
  -2   1   2 1022.78   13.19   0
   2  -1  -2 1073.10   22.54   0
   2  -1  -2 1018.46   13.26   0
  -2   1   2 1113.20   22.71   0
   1  -1  -2 4992.40   51.03   0
   1  -1  -2 4287.41   30.97   0
  -1   1   2 4326.49   31.13   0
   0  -1  -2   34.65   16.12   0
   0  -1  -2   31.92   15.32   0
   0  -1  -2   44.06   10.10   0
   0   1   2   44.56   10.19   0
   1   1   2  507.89   18.51   0
  -1  -1  -2  565.80   12.94   0
  -1  -1  -2  492.55   17.40   0
   1   1   2  531.10   12.82   0
   2   1   2    1.98    8.04   0
  -2  -1  -2   -0.05    7.18   0
   2   1   2    1.90    6.97   0
  -2  -1  -2    1.21    6.58   0
  -3  -1  -2  101.02    7.96   0
  -3  -1  -2  112.59    8.48   0
   3   1   2  103.56    8.60   0
   3   1   2  101.33    8.06   0
   4   1   2  140.91    8.39   0
  -4  -1  -2  151.96    7.18   0
   4   1   2  132.22    6.59   0
  -4  -1  -2  133.38    6.65   0
  -5  -1  -2   -2.34    6.99   0
   5   1   2    3.04    5.83   0
  -5  -1  -2    1.93    5.32   0
   5   1   2    1.43    6.68   0
  -6  -1  -2   59.78    6.41   0
   6   1   2   62.28    8.25   0
   6   1   2   55.17    6.27   0
  -6  -1  -2   69.82    6.52   0
   7   1   2    2.48    6.73   0
  -7  -1  -2    2.99    6.72   0
   7   1   2    5.51    6.13   0
   8   1   2    6.73    8.37   0
   8   1   2    0.46    8.39   0
   8   1   2    6.73    8.02   0
  -8  -1  -2    2.61    8.91   0
   9   1   2   14.60    9.28   0
   9   1   2    7.93    9.67   0
   9   1   2    7.48    8.72   0
  -9  -1  -2   -1.36    9.63   0
   9  -2  -2    8.08    6.69   0
   9  -2  -2    3.93    7.54   0
   9  -2  -2    3.63   12.50   0
  -9   2   2    4.06   12.16   0
   8  -2  -2   17.73    7.88   0
  -8   2   2   21.39   10.98   0
   8  -2  -2   23.93   10.11   0
   7  -2  -2    0.74    5.92   0
   7  -2  -2    2.85   10.23   0
  -7   2   2    0.91   10.07   0
  -7   2   2   -2.98    5.81   0
  -6   2   2   38.15   10.03   0
   6  -2  -2   28.75    9.98   0
  -6   2   2   30.85    7.17   0
   6  -2  -2   27.81    5.83   0
  -5   2   2   26.56    5.54   0
   5  -2  -2   26.55    5.51   0
  -5   2   2   34.30    9.51   0
   5  -2  -2   31.49    9.39   0
   4  -2  -2  533.28   17.31   0
  -4   2   2  561.47   17.51   0
  -4   2   2  527.65    8.11   0
   4  -2  -2  519.26    8.17   0
  -3   2   2  363.29    8.03   0
   3  -2  -2  389.07   19.06   0
   3  -2  -2  368.37    8.15   0
  -3   2   2  414.06   19.96   0
   2  -2  -2   53.57    8.34   0
   2  -2  -2   52.21   12.59   0
   2  -2  -2   53.18   12.45   0
  -2   2   2   45.62    6.93   0
  -1   2   2  400.13   14.48   0
  -1   2   2  375.25   11.78   0
   1  -2  -2  415.97   15.37   0
   1  -2  -2  386.36   11.89   0
   0   2   2 1516.00   28.62   0
   0  -2  -2 1683.59   19.00   0
   0   2   2 1750.35   20.10   0
   0  -2  -2 1581.52   28.47   0
   1   2   2  119.01   17.42   0
  -1  -2  -2   20.66    7.55   0
   1   2   2   19.97    7.68   0
   1   2   2   18.44   13.39   0
   2   2   2  138.73    9.83   0
  -2  -2  -2  160.88    7.65   0
   2   2   2  153.52   10.64   0
   2   2   2  156.27    7.72   0
  -3  -2  -2   29.09    6.50   0
   3   2   2   45.38    7.33   0
   3   2   2   44.36    6.53   0
   3   2   2   32.05    7.06   0
   4   2   2   22.52    5.71   0
   4   2   2   21.76    6.23   0
  -4  -2  -2   26.58    5.99   0
   4   2   2   23.39    6.91   0
   5   2   2   17.26    5.40   0
   5   2   2   16.27    6.25   0
   5   2   2   24.87    6.00   0
  -5  -2  -2   24.21    6.42   0
   6   2   2   -2.03    6.25   0
   6   2   2   -1.31    7.82   0
  -6  -2  -2    3.51    8.08   0
   6   2   2   -2.84    7.53   0
   7   2   2   67.15    7.61   0
   7   2   2   64.44    6.95   0
  -7  -2  -2   71.70    8.30   0
   7   2   2   75.95    8.14   0
   8   2   2   17.06    6.95   0
  -8  -2  -2   11.89    7.24   0
   8   2   2   21.51    6.70   0
   8   2   2   19.59    8.94   0
  -9  -2  -2   11.31    7.86   0
   9   2   2   10.22    8.88   0
   9   2   2    2.95    7.60   0
   9   2   2    5.48   10.01   0
   9  -3  -2    3.18    7.18   0
   8  -3  -2   11.09    6.22   0
  -8   3   2   12.55    6.24   0
  -7   3   2   71.97    6.52   0
   7  -3  -2   56.52    6.40   0
   6  -3  -2  131.30    6.62   0
  -6   3   2  140.98    6.37   0
  -5   3   2   15.01    5.55   0
   5  -3  -2   20.78    5.47   0
  -4   3   2    6.89    6.48   0
   4  -3  -2    7.47    5.32   0
  -3   3   2 1551.70   13.48   0
   3  -3  -2 1574.60   13.62   0
   2  -3  -2  619.18   10.20   0
   2  -3  -2  625.87   17.69   0
  -2   3   2  610.59   11.12   0
   1  -3  -2   17.79    7.49   0
  -1   3   2    4.62    6.07   0
   1  -3  -2   11.76    8.99   0
  -1   3   2   10.53    9.16   0
   0   3   2    9.07    6.82   0
   0   3   2   11.82    8.64   0
   0  -3  -2   15.02    9.01   0
   0  -3  -2   13.53    8.44   0
   1   3   2  897.00   23.08   0
  -1  -3  -2  865.57   22.31   0
   1   3   2  959.17   12.36   0
  -1  -3  -2  989.10   13.34   0
   2   3   2  187.27   10.29   0
   2   3   2  208.36   11.26   0
   2   3   2  202.00    7.29   0
  -2  -3  -2  217.99    7.31   0
   3   3   2   40.69    8.78   0
   3   3   2   39.14    5.85   0
  -3  -3  -2   35.28    5.88   0
   3   3   2   28.80    7.00   0
   4   3   2   79.09    6.47   0
   4   3   2   79.47    8.25   0
   4   3   2   71.05    7.45   0
  -4  -3  -2   87.70    6.52   0
   5   3   2   19.78    6.20   0
  -5  -3  -2   12.90    6.11   0
   5   3   2   17.62    7.09   0
   5   3   2   15.65    7.64   0
  -6  -3  -2    3.59    6.17   0
   6   3   2    8.67    7.65   0
   6   3   2    2.92    7.77   0
   6   3   2   11.42    7.23   0
   7   3   2    6.16    8.28   0
   7   3   2    0.58    8.16   0
   7   3   2    3.59    7.86   0
  -7  -3  -2    5.35    6.99   0
  -8  -3  -2    7.24    9.03   0
   8   3   2   13.03    7.22   0
   8   3   2    9.37    7.63   0
   8   3   2    9.49    6.92   0
  -9  -3  -2    7.11    8.16   0
   9   3   2    1.92    8.09   0
   9   3   2    1.77    9.34   0
   9   3   2    2.85   10.02   0
  -9   4   2    2.39    7.31   0
   9  -4  -2   -2.28    7.33   0
  -8   4   2    9.88    6.57   0
   8  -4  -2    0.58    6.78   0
  -7   4   2   20.29    6.22   0
   7  -4  -2   24.44    6.38   0
   6  -4  -2   41.39    6.13   0
  -6   4   2   50.35    7.44   0
  -5   4   2   74.76    5.98   0
   5  -4  -2   77.37    6.07   0
   4  -4  -2   11.51    5.69   0
  -4   4   2   10.26    5.75   0
   3  -4  -2   10.49    6.76   0
  -3   4   2    4.83    6.66   0
  -2   4   2  120.03    9.96   0
  -2   4   2  111.36    7.52   0
   2  -4  -2  112.42    9.71   0
   2  -4  -2  110.38    7.58   0
  -1   4   2  382.74    9.82   0
   1  -4  -2  411.12   10.49   0
   1  -4  -2  403.46    9.77   0
  -1   4   2  429.54   10.57   0
   0  -4  -2  938.06   12.29   0
   0   4   2  975.08   13.28   0
   0  -4  -2  871.64   16.67   0
   0   4   2  863.46   15.55   0
   1   4   2  606.79   16.67   0
  -1  -4  -2  694.21   10.16   0
  -1  -4  -2  671.54   17.22   0
   1   4   2  671.93   10.10   0
   2   4   2   31.57    6.04   0
  -2  -4  -2   35.41    5.95   0
   2   4   2   33.54   10.37   0
   3   4   2  106.88    9.75   0
   3   4   2   84.20    8.43   0
   3   4   2  117.03    6.57   0
  -3  -4  -2  108.97    6.57   0
  -4  -4  -2    6.94    5.93   0
   4   4   2   11.63    7.24   0
   4   4   2    7.97    7.23   0
   4   4   2    5.54    6.37   0
   5   4   2   43.42    7.78   0
  -5  -4  -2   34.32    6.21   0
   5   4   2   39.47    7.64   0
   5   4   2   32.02    7.34   0
   6   4   2   24.79    6.23   0
   6   4   2   16.17    6.56   0
  -6  -4  -2   23.91    6.39   0
   6   4   2   30.42    7.96   0
   7   4   2   38.74    7.95   0
   7   4   2   40.34    8.41   0
   7   4   2   32.09    7.10   0
  -7  -4  -2   47.68    7.12   0
   8   4   2    7.26    7.47   0
   8   4   2    4.93    8.77   0
  -8  -4  -2   -4.59    7.44   0
   8   4   2   -3.18    9.30   0
  -9  -4  -2   -2.69    8.34   0
   9   4   2    3.31    8.33   0
   9   4   2    9.66    9.84   0
   9   4   2    9.08    8.50   0
  -8   5   2   -1.62    7.08   0
   8  -5  -2    5.48    6.86   0
  -7   5   2    7.89    6.43   0
   7  -5  -2    5.43    6.51   0
  -6   5   2    6.20    6.05   0
   6  -5  -2    2.38    6.14   0
  -5   5   2   16.02    7.32   0
   5  -5  -2   19.93    7.57   0
  -4   5   2  105.57    7.45   0
   4  -5  -2   94.91    6.34   0
   3  -5  -2   43.09   12.09   0
   3  -5  -2   41.66    6.18   0
  -3   5   2   44.29    5.46   0
   3  -5  -2   46.77   11.25   0
  -2   5   2   11.14    8.51   0
   2  -5  -2   16.50    6.93   0
   2  -5  -2    7.46    7.06   0
  -2   5   2    6.01    5.51   0
  -1   5   2  144.99    8.66   0
   1  -5  -2  141.40    8.35   0
  -1   5   2  138.20    8.26   0
   1  -5  -2  154.22    8.46   0
   0   5   2    8.50    6.10   0
   0  -5  -2   11.51    7.36   0
   0  -5  -2   10.36    8.34   0
   0   5   2    7.71    7.78   0
  -1  -5  -2  211.58    8.58   0
   1   5   2  169.90   10.01   0
  -1  -5  -2  182.42   10.73   0
   1   5   2  188.61    7.14   0
  -2  -5  -2   11.79    8.83   0
  -2  -5  -2    5.71    6.11   0
   2   5   2    8.70    6.00   0
   2   5   2    6.63    8.84   0
   3   5   2   14.58    9.39   0
  -3  -5  -2   27.41    7.36   0
   3   5   2   23.10    6.02   0
   3   5   2   15.55    7.93   0
  -4  -5  -2    6.09    6.04   0
   4   5   2    2.90    7.76   0
   4   5   2    2.69    6.03   0
   4   5   2    0.89    8.30   0
   5   5   2    3.19    7.95   0
   5   5   2   10.15    8.24   0
   5   5   2    6.51    6.25   0
  -5  -5  -2    8.83    7.82   0
   6   5   2   52.05    8.48   0
  -6  -5  -2   73.82    8.59   0
   6   5   2   56.85    8.16   0
   6   5   2   57.71    6.94   0
   7   5   2   11.03    7.34   0
  -7  -5  -2   -2.34    7.05   0
   7   5   2    7.82    7.84   0
   7   5   2    2.44    8.65   0
   8   5   2    1.39    9.65   0
   8   5   2    4.84    8.97   0
   8   5   2   -0.54    9.68   0
  -8   6   2    7.20    7.29   0
   8  -6  -2    5.18    7.45   0
  -7   6   2    2.68    6.72   0
   7  -6  -2    5.88    6.87   0
   6  -6  -2    3.15    6.26   0
  -6   6   2    3.48    6.29   0
   5  -6  -2   60.20    6.65   0
  -5   6   2   61.62    6.45   0
   4  -6  -2   83.13    6.57   0
  -4   6   2   82.10    6.03   0
  -3   6   2   24.54    6.78   0
   3  -6  -2   14.32    6.03   0
  -3   6   2   21.46   10.45   0
   3  -6  -2   17.59   10.13   0
  -2   6   2   38.37    7.64   0
   2  -6  -2   42.33    8.39   0
   2  -6  -2   40.08    6.06   0
  -2   6   2   40.07    5.84   0
  -1   6   2    9.74    7.05   0
   1  -6  -2    9.27    7.44   0
  -1   6   2   15.91    7.60   0
   1  -6  -2   14.49    7.51   0
   0   6   2  228.36    9.77   0
   0  -6  -2  221.90   10.27   0
   0   6   2  258.90    7.28   0
   0  -6  -2  253.86    8.52   0
  -1  -6  -2   22.94    9.41   0
   1   6   2   19.68    8.89   0
  -1  -6  -2   23.58    6.09   0
   1   6   2   28.07    7.32   0
   2   6   2    3.57    9.05   0
  -2  -6  -2    4.09    9.58   0
   2   6   2    0.64    6.02   0
  -2  -6  -2   -0.33    6.00   0
   3   6   2   28.47    9.86   0
   3   6   2   26.89    9.69   0
   3   6   2   39.31    6.22   0
  -3  -6  -2   40.14    7.67   0
   4   6   2    5.15    8.63   0
   4   6   2    9.63    7.96   0
   4   6   2    7.63    6.26   0
  -4  -6  -2    3.68    6.27   0
   5   6   2    0.13    9.43   0
  -5  -6  -2    9.88    6.58   0
   5   6   2    7.45    8.68   0
   5   6   2    4.84    6.48   0
  -6  -6  -2    8.19    7.06   0
   6   6   2    5.47   10.04   0
   6   6   2   -2.38    7.15   0
   6   6   2   -3.00    9.14   0
   7   6   2    9.04    7.21   0
   7   6   2    4.71    9.08   0
   7   6   2    8.07    9.84   0
  -7  -6  -2    5.73    7.48   0
   8   6   2    2.36    9.91   0
   8   6   2    2.52    9.52   0
   8   6   2    7.75    8.36   0
   7  -7  -2   11.85    7.30   0
  -7   7   2   17.37    7.64   0
  -6   7   2    3.87    6.53   0
   6  -7  -2    4.34    6.94   0
   5  -7  -2   12.46    7.90   0
  -5   7   2   -0.49    6.39   0
  -4   7   2   55.17    6.55   0
   4  -7  -2   50.20    7.72   0
  -3   7   2   -0.99    6.00   0
  -3   7   2    0.88    8.99   0
   3  -7  -2    3.41    9.71   0
   3  -7  -2   -1.19    6.17   0
  -2   7   2    8.35    8.05   0
   2  -7  -2   18.01    9.05   0
   2  -7  -2   10.84    7.25   0
  -2   7   2    6.23    5.64   0
   1  -7  -2    4.81    6.15   0
   1  -7  -2    1.95    7.27   0
  -1   7   2    6.13    6.16   0
  -1   7   2    4.96    7.09   0
   0   7   2    2.23    8.29   0
   0   7   2    3.94    6.16   0
   0  -7  -2    4.14    7.74   0
   0  -7  -2    1.70    6.30   0
   1   7   2   14.75    8.03   0
   1   7   2   16.96    7.68   0
  -1  -7  -2   15.11    6.13   0
  -1  -7  -2   14.43    9.70   0
   2   7   2   30.58   10.50   0
   2   7   2   43.91    6.43   0
  -2  -7  -2   35.26   10.75   0
  -2  -7  -2   39.35    6.33   0
   3   7   2   25.25   10.66   0
  -3  -7  -2   28.65    6.51   0
   3   7   2   17.90   10.97   0
   3   7   2   37.14    6.43   0
   4   7   2    4.85    9.81   0
   4   7   2    7.60   10.04   0
   4   7   2    5.75    6.67   0
  -4  -7  -2   13.79    6.50   0
   5   7   2    9.92    9.56   0
   5   7   2   12.08   10.12   0
   5   7   2    7.04    6.88   0
  -5  -7  -2    8.78    6.84   0
  -6  -7  -2   62.84    7.40   0
   6   7   2   38.74   10.88   0
   6   7   2   47.77   10.24   0
   6   7   2   55.44    7.63   0
   7   7   2    6.56   11.18   0
  -7  -7  -2    2.82    8.10   0
   7   7   2    5.31    7.98   0
   7   7   2    2.29   10.56   0
  -7   8   2    9.41    7.56   0
   7  -8  -2    0.09    9.42   0
  -6   8   2   14.14    7.35   0
   6  -8  -2    7.32    7.32   0
  -5   8   2    8.85    8.10   0
   5  -8  -2    3.98    6.77   0
  -4   8   2    8.45    6.43   0
   4  -8  -2   14.08    7.96   0
   3  -8  -2   13.34    9.38   0
  -3   8   2   15.55    9.76   0
  -3   8   2   11.10    7.58   0
   3  -8  -2   14.16    8.08   0
   2  -8  -2   40.76    8.40   0
  -2   8   2   33.95    7.86   0
   2  -8  -2   38.25    8.07   0
  -2   8   2   43.32    8.37   0
   1  -8  -2   19.79    7.96   0
  -1   8   2   10.49    7.60   0
   1  -8  -2    5.92    8.03   0
  -1   8   2   19.84    6.72   0
   0  -8  -2   39.93    9.29   0
   0   8   2   49.78    8.28   0
   0   8   2   45.46    9.01   0
   0  -8  -2   48.87    8.19   0
  -1  -8  -2   10.26    6.51   0
   1   8   2   15.60    8.21   0
   1   8   2   13.59    9.51   0
  -1  -8  -2   11.69   10.00   0
  -2  -8  -2   10.26   11.37   0
   2   8   2   15.44   10.90   0
  -2  -8  -2   17.94    6.55   0
   2   8   2   18.96    6.59   0
   3   8   2    2.74   12.65   0
  -3  -8  -2    3.78    6.68   0
   3   8   2    6.39    6.62   0
   3   8   2    0.27   11.57   0
  -4  -8  -2    7.68    6.97   0
   4   8   2    6.83   12.22   0
   4   8   2    7.98    8.55   0
   4   8   2    4.84   12.47   0
   5   8   2    0.86   12.01   0
   5   8   2   -1.07    8.93   0
   5   8   2    3.22   11.77   0
   6   8   2    1.57   11.79   0
  -6  -8  -2    4.74    7.62   0
   6   8   2    5.74    7.93   0
   6   8   2    0.43   13.49   0
   6  -9  -2    0.12    9.57   0
  -6   9   2    2.17    7.74   0
  -5   9   2    5.11    8.82   0
   5  -9  -2   13.16    7.62   0
  -4   9   2   18.52    9.00   0
   4  -9  -2   23.00    8.77   0
  -3   9   2    1.92    8.20   0
  -3   9   2    0.83   11.81   0
   3  -9  -2    2.48    6.74   0
   3  -9  -2    1.53   11.33   0
   2  -9  -2   -1.45    8.41   0
  -2   9   2    2.19    8.30   0
  -2   9   2    7.52    8.64   0
   2  -9  -2    3.10    8.59   0
   1  -9  -2   28.60    8.65   0
   1  -9  -2   15.13    9.52   0
  -1   9   2   27.99    8.81   0
  -1   9   2   20.71    9.22   0
   0   9   2    0.10    9.15   0
   0  -9  -2    4.69    8.33   0
   0   9   2   12.99    7.02   0
   0  -9  -2    5.91    9.66   0
  -1  -9  -2   36.18   11.07   0
   1   9   2   41.84    7.26   0
  -1  -9  -2   55.54    8.70   0
   1   9   2   39.17   10.47   0
  -2  -9  -2    1.57   12.85   0
   2   9   2   -0.77    7.14   0
   2   9   2    3.89   12.35   0
  -2  -9  -2    4.36    6.92   0
   3   9   2    0.63    7.24   0
   3   9   2    3.63   18.75   0
  -3  -9  -2    0.28    7.01   0
  -4  -9  -2    2.44    7.57   0
   4   9   2    7.62    9.38   0
   5   9   2   -3.99    8.13   0
  -5  -9  -2   -4.71    7.91   0
   4 -10  -2    7.83    9.66   0
  -4  10   2   -1.17    9.41   0
  -3  10   2    5.09   11.37   0
   3 -10  -2   -4.69    9.36   0
   3 -10  -2    2.42   11.17   0
  -3  10   2    2.75    8.82   0
   2 -10  -2   -0.16    8.98   0
  -2  10   2   -0.08    8.56   0
   2 -10  -2   -0.72   11.10   0
  -2  10   2   -2.83    9.67   0
  -1  10   2    4.42    7.73   0
  -1  10   2   -1.43    9.77   0
   1 -10  -2   -0.05    7.58   0
   1 -10  -2    5.45    8.84   0
   0 -10  -2   19.75   10.67   0
   0  10   2   18.53   10.00   0
   0  10   2   21.86    9.53   0
   0 -10  -2   36.10    9.50   0
   1  10   2   11.40    7.71   0
   1  10   2    2.60   12.09   0
  -1 -10  -2    1.89   11.52   0
  -1 -10  -2    7.31    9.32   0
   2  10   2    5.79   18.66   0
  -2 -10  -2    5.34    9.34   0
   2  10   2   10.74    7.92   0
   3  10   2    2.60    8.29   0
  -3 -10  -2    6.52    8.01   0
  -4 -10  -2   12.91    8.19   0
   4  10   2    7.63    8.20   0
   2 -11  -2    4.19   10.12   0
  -2  11   2    1.45   10.89   0
   2 -11  -2    2.57   10.12   0
  -2  11   2   -1.02   10.54   0
  -1  11   2    7.92   10.27   0
  -1  11   2    4.63   10.84   0
   1 -11  -2    2.90   10.11   0
   1 -11  -2   -0.14   10.09   0
   0  11   2    3.70   10.31   0
   0 -11  -2    4.31   11.32   0
   0 -11  -2    0.17   10.24   0
   0  11   2    2.73   12.33   0
  -1 -11  -2    0.26    8.06   0
   1  11   2    5.10   15.41   0
   1  11   2    1.87    8.43   0
  -1 -11  -2    3.68   15.59   0
  -2 -11   3    6.81    9.77   0
  -2 -11   3    6.68    8.07   0
   2  11  -3    1.27    9.91   0
   2  11  -3   10.78   10.06   0
   1  11  -3    6.98    9.23   0
   1  11  -3    4.23    8.08   0
  -1 -11   3   11.05    9.86   0
  -1 -11   3    1.63    9.70   0
   0  11  -3   -0.04    9.40   0
   0 -11   3   -2.82    8.25   0
   0  11  -3    4.23   10.20   0
   0 -11   3   -1.65    9.77   0
   1 -11   3    8.37   10.31   0
  -1  11  -3   -1.55    9.33   0
  -1  11  -3    3.95   10.31   0
   1 -11   3    5.07    9.71   0
  -2  11  -3    1.45   10.17   0
  -2  11  -3   11.34    9.63   0
   2 -11   3   -1.26   10.09   0
   2 -11   3    5.95   10.34   0
   4  10  -3   -3.61    9.56   0
   4  10  -3    1.38    9.66   0
  -4 -10   3    3.27    9.95   0
  -4 -10   3    0.11    7.84   0
  -3 -10   3    3.08    9.15   0
   3  10  -3   -4.08    7.69   0
  -3 -10   3    8.64    7.77   0
   3  10  -3    5.66   10.36   0
  -2 -10   3    3.69    9.09   0
   2  10  -3    4.09    8.65   0
   2  10  -3   14.39    9.24   0
  -2 -10   3   -4.09    8.92   0
  -1 -10   3   14.87    8.89   0
   1  10  -3   13.27    8.56   0
   1  10  -3   19.99    7.39   0
  -1 -10   3   19.92    7.53   0
   0  10  -3   15.55    8.53   0
   0 -10   3   16.82    9.20   0
   0  10  -3   28.43    7.59   0
   0 -10   3   15.35    9.01   0
   1 -10   3    9.74    7.23   0
  -1  10  -3   16.65    7.84   0
  -1  10  -3    8.22    8.42   0
   1 -10   3   12.52    9.08   0
  -2  10  -3    4.06    9.27   0
   2 -10   3    7.56    9.08   0
  -2  10  -3    9.34    8.69   0
   2 -10   3    5.80    9.10   0
   3 -10   3    3.86   10.87   0
  -3  10  -3    2.38   11.16   0
  -3  10  -3    6.63    8.74   0
   3 -10   3   -8.41    7.49   0
   4 -10   3   -1.69    7.64   0
  -4  10  -3    3.58    7.78   0
   6   9  -3   12.63    9.95   0
   6   9  -3   23.21    8.42   0
   6   9  -3    9.72   11.55   0
  -6  -9   3   13.26    8.39   0
  -5  -9   3    7.20    7.68   0
   5   9  -3    5.95   10.41   0
   5   9  -3    3.32   10.79   0
   5   9  -3   17.87    7.82   0
  -4  -9   3   15.07    7.48   0
   4   9  -3   13.38   10.08   0
  -4  -9   3    7.90   10.32   0
   4   9  -3   10.30    7.42   0
  -3  -9   3    4.77    9.82   0
   3   9  -3    0.35    7.00   0
   3   9  -3    5.45    9.56   0
  -3  -9   3    0.92    6.98   0
  -2  -9   3    9.86    6.64   0
   2   9  -3    4.54    6.98   0
  -2  -9   3    4.64    8.45   0
   2   9  -3    2.66    8.04   0
   1   9  -3   59.15    8.54   0
   1   9  -3   86.43    7.14   0
  -1  -9   3   54.63    8.94   0
  -1  -9   3   85.15    8.99   0
   0  -9   3   12.45    6.96   0
   0   9  -3   16.55    8.56   0
   0   9  -3    4.03    8.17   0
   0  -9   3   10.43    6.83   0
   1  -9   3    5.93    8.40   0
   1  -9   3    2.59    8.24   0
  -1   9  -3    5.24    7.86   0
  -1   9  -3    9.08    8.43   0
  -2   9  -3   19.07    8.44   0
  -2   9  -3   26.04    8.99   0
   2  -9   3   24.75    8.76   0
   2  -9   3   20.81    8.36   0
   3  -9   3    6.76   11.08   0
  -3   9  -3    3.44   10.18   0
  -3   9  -3    4.19    8.34   0
   3  -9   3    1.57    6.97   0
   4  -9   3    7.35    7.24   0
  -4   9  -3    3.57    8.32   0
  -5   9  -3   -0.85    7.21   0
   5  -9   3   -2.47    7.41   0
  -7  -8   3    7.51    8.16   0
   7   8  -3    0.22   10.91   0
   7   8  -3    6.40   10.21   0
   7   8  -3    7.44    8.03   0
   6   8  -3    8.71    9.24   0
   6   8  -3   15.01    9.27   0
  -6  -8   3   22.88    9.10   0
   6   8  -3   12.79    8.79   0
   5   8  -3   14.82    7.20   0
   5   8  -3    3.00    8.42   0
  -5  -8   3   -4.93    7.20   0
   5   8  -3    4.85    8.66   0
   4   8  -3   25.18    8.35   0
  -4  -8   3   41.58    7.16   0
   4   8  -3   38.16    7.20   0
  -4  -8   3   28.86    8.49   0
   3   8  -3   32.04    6.75   0
  -3  -8   3   29.21    6.61   0
  -3  -8   3   18.86    8.18   0
   3   8  -3   15.19    7.78   0
   2   8  -3   -1.59    7.56   0
  -2  -8   3    5.74    6.39   0
  -2  -8   3    2.83    7.81   0
   2   8  -3    2.99    6.64   0
  -1  -8   3    9.28    8.21   0
   1   8  -3    8.94    7.60   0
  -1  -8   3   10.76    6.65   0
   1   8  -3   15.69    6.55   0
   0   8  -3    9.83    6.82   0
   0   8  -3   17.28    7.42   0
   0  -8   3   11.71    6.77   0
   0  -8   3    8.82    7.92   0
  -1   8  -3   24.34    7.54   0
   1  -8   3   26.84    6.50   0
   1  -8   3   34.35    6.67   0
  -1   8  -3   40.10    8.30   0
   2  -8   3    7.94    7.96   0
  -2   8  -3    8.15    7.94   0
  -2   8  -3    6.66    7.31   0
   2  -8   3   -0.19    6.30   0
   3  -8   3    1.47   10.55   0
  -3   8  -3    6.67    9.55   0
  -3   8  -3    3.62    7.79   0
   3  -8   3    0.45    7.97   0
   4  -8   3   18.73    8.23   0
  -4   8  -3   28.45    6.26   0
  -5   8  -3   51.81    6.84   0
   5  -8   3   42.79    7.40   0
  -6   8  -3    2.83    9.03   0
   6  -8   3    7.13    7.18   0
   7   7  -3    3.94    7.26   0
  -7  -7   3    7.40    7.80   0
   7   7  -3    3.95    7.78   0
   7   7  -3    0.42    9.42   0
  -6  -7   3   -4.51    7.12   0
   6   7  -3    4.65    8.82   0
   6   7  -3    4.74    7.15   0
   6   7  -3   -3.66    8.30   0
  -5  -7   3    6.85    6.69   0
   5   7  -3    0.89    7.66   0
   5   7  -3   -0.76    6.74   0
   5   7  -3    2.91    8.02   0
   4   7  -3    3.95    6.34   0
   4   7  -3    2.18    7.74   0
  -4  -7   3   -2.63    6.32   0
  -4  -7   3    0.86    7.88   0
   3   7  -3   51.09    8.08   0
   3   7  -3   39.47    7.96   0
  -3  -7   3   48.18    6.57   0
  -3  -7   3   48.63    9.35   0
   2   7  -3    5.28    6.02   0
   2   7  -3    1.99    7.35   0
  -2  -7   3    7.28    6.06   0
  -2  -7   3   -1.24    7.58   0
  -1  -7   3   11.39    7.49   0
   1   7  -3    5.80    7.09   0
   1   7  -3   11.34    7.69   0
  -1  -7   3    8.10    6.29   0
   0  -7   3    3.86    7.46   0
   0  -7   3    5.95    7.64   0
   0   7  -3   -3.76    6.29   0
   0   7  -3    4.10    7.07   0
   1  -7   3    5.02    7.53   0
   1  -7   3    0.98    6.04   0
  -1   7  -3    1.67    6.01   0
  -1   7  -3    6.18    7.28   0
  -2   7  -3   36.87    8.21   0
  -2   7  -3   34.71    6.45   0
   2  -7   3   33.93    7.70   0
   2  -7   3   45.08    9.52   0
   3  -7   3   22.71    7.52   0
  -3   7  -3   38.15   10.29   0
  -3   7  -3   34.43    7.23   0
   3  -7   3   28.38   10.37   0
   4  -7   3   42.12    6.48   0
  -4   7  -3   53.56    7.32   0
  -5   7  -3    0.19    6.18   0
   5  -7   3    5.09    6.30   0
   6  -7   3    1.12    6.48   0
  -6   7  -3   -0.71    6.66   0
   7  -7   3    5.53    7.15   0
  -7   7  -3   -1.73    7.23   0
   8   6  -3    4.38    7.61   0
   8   6  -3    2.69    9.27   0
   8   6  -3    3.81    9.80   0
   7   6  -3    8.22    8.81   0
   7   6  -3    3.12    8.40   0
  -7  -6   3    6.95    7.25   0
   7   6  -3    3.21    8.76   0
   6   6  -3    4.26    7.88   0
   6   6  -3    1.41    6.82   0
   6   6  -3    5.45    8.57   0
  -6  -6   3   -1.96    6.93   0
   5   6  -3   19.66    6.80   0
   5   6  -3   26.15    7.71   0
   5   6  -3   34.25    6.43   0
  -5  -6   3   28.43    6.51   0
   4   6  -3    0.43    7.75   0
  -4  -6   3    2.49    7.54   0
   4   6  -3    7.63    7.54   0
  -4  -6   3    3.43    6.14   0
  -3  -6   3   19.38    6.02   0
   3   6  -3   16.80    7.63   0
  -3  -6   3   13.94    7.67   0
   3   6  -3   19.26    5.85   0
   2   6  -3   43.55    7.55   0
   2   6  -3   57.34    6.21   0
  -2  -6   3   54.75    7.89   0
  -2  -6   3   48.40    7.73   0
   1   6  -3  121.92    8.34   0
  -1  -6   3  136.44    8.97   0
   1   6  -3  160.15    6.49   0
  -1  -6   3  156.48    7.19   0
   0   6  -3  220.92    8.08   0
   0  -6   3  194.80    9.23   0
   0   6  -3  257.08    8.33   0
   0  -6   3  248.43    8.33   0
  -1   6  -3  125.50    8.47   0
  -1   6  -3  113.94    6.25   0
   1  -6   3  125.25    8.54   0
   1  -6   3  101.49    7.63   0
   2  -6   3   13.02    8.05   0
   2  -6   3    9.99    5.82   0
  -2   6  -3   11.68    5.63   0
  -2   6  -3   10.49    8.20   0
  -3   6  -3    5.21    5.79   0
   3  -6   3    3.78   10.93   0
  -3   6  -3    9.67   10.93   0
   3  -6   3    4.01    6.03   0
   4  -6   3   36.45    5.96   0
  -4   6  -3   29.34    6.47   0
  -5   6  -3    9.96    7.36   0
   5  -6   3   21.41    7.78   0
  -6   6  -3   16.33    6.50   0
   6  -6   3   14.91    6.62   0
   7  -6   3    7.94    6.94   0
  -7   6  -3    4.14    6.86   0
   8  -6   3    4.69    7.70   0
  -8   6  -3    1.13    7.60   0
   8   5  -3   -2.28    9.37   0
   8   5  -3    4.96    8.80   0
   8   5  -3    5.24    7.50   0
  -8  -5   3    0.22    7.64   0
   7   5  -3    1.68    6.84   0
   7   5  -3    6.46    7.97   0
   7   5  -3    4.81    8.47   0
  -7  -5   3    5.32    6.77   0
   6   5  -3    3.36    6.45   0
   6   5  -3   -4.44    7.82   0
  -6  -5   3    4.90    6.37   0
   6   5  -3   -1.32    7.64   0
  -5  -5   3    4.66    6.37   0
   5   5  -3    0.32    7.50   0
   5   5  -3    1.94    6.27   0
   5   5  -3    5.42    7.14   0
   4   5  -3   14.74    5.81   0
  -4  -5   3    8.52    7.56   0
  -4  -5   3   15.04    5.83   0
   4   5  -3    5.49    7.92   0
  -3  -5   3   61.13    8.22   0
   3   5  -3   56.30    8.37   0
  -3  -5   3   71.51    6.48   0
   3   5  -3   64.86    6.24   0
   2   5  -3   76.49    6.22   0
  -2  -5   3   52.09    7.97   0
  -2  -5   3   77.81    7.54   0
   2   5  -3   70.17    7.76   0
   1   5  -3   82.01    6.68   0
   1   5  -3   90.58    6.61   0
  -1  -5   3   91.85    6.57   0
  -1  -5   3   79.51    8.20   0
   0   5  -3    7.67    7.27   0
   0  -5   3    4.95    5.83   0
   0   5  -3    9.37    6.84   0
   0  -5   3    3.83    6.00   0
   1  -5   3  225.02    9.33   0
  -1   5  -3  214.96    9.19   0
   1  -5   3  188.99    8.41   0
  -1   5  -3  204.78    7.01   0
  -2   5  -3   71.23    8.85   0
   2  -5   3   60.95    6.14   0
  -2   5  -3   64.73    6.06   0
   2  -5   3   74.85    8.92   0
  -3   5  -3    0.09    5.77   0
   3  -5   3    0.51   11.24   0
   3  -5   3    3.39    5.91   0
  -3   5  -3    1.90   11.32   0
  -4   5  -3   73.32    6.09   0
   4  -5   3   70.14    6.07   0
  -5   5  -3   34.14    6.00   0
   5  -5   3   33.95    6.18   0
   6  -5   3   24.50    6.43   0
  -6   5  -3   34.86    6.35   0
   7  -5   3   -5.06    7.68   0
  -7   5  -3    3.65    6.42   0
   8  -5   3    8.52    7.03   0
  -8   5  -3    2.74    8.53   0
   9   4  -3    4.35    7.52   0
   9   4  -3   11.66    8.46   0
  -9  -4   3    7.85    8.32   0
   9   4  -3    9.14    9.74   0
   8   4  -3   -6.95    9.12   0
   8   4  -3    5.44    7.06   0
  -8  -4   3   -1.80    7.24   0
   8   4  -3    4.51    8.24   0
   7   4  -3    4.42    8.09   0
   7   4  -3    5.06    6.06   0
  -7  -4   3    5.51    6.69   0
   7   4  -3    8.40    6.54   0
   6   4  -3    3.30    6.53   0
   6   4  -3    2.71    6.39   0
  -6  -4   3   14.54    7.70   0
   6   4  -3    4.11    6.14   0
  -5  -4   3   48.87    6.22   0
   5   4  -3   45.02    8.33   0
   5   4  -3   47.02    6.22   0
   5   4  -3   42.09    6.07   0
  -4  -4   3  202.83    8.49   0
   4   4  -3  199.43    8.54   0
   4   4  -3  224.60    7.01   0
  -4  -4   3  227.26    7.18   0
  -3  -4   3   10.92    5.92   0
  -3  -4   3   20.35    7.16   0
   3   4  -3   18.14    7.37   0
   3   4  -3   20.14    5.93   0
   2   4  -3   43.74    7.60   0
  -2  -4   3   43.63    7.44   0
  -2  -4   3   49.61    6.21   0
   2   4  -3   53.90    7.33   0
   1   4  -3  147.62    8.88   0
  -1  -4   3  145.59    7.57   0
  -1  -4   3  145.34    7.42   0
   1   4  -3  154.32    7.40   0
   0  -4   3    1.72    6.27   0
   0   4  -3    7.56    7.32   0
   0  -4   3    8.52    7.80   0
   0   4  -3    6.13    6.33   0
  -1   4  -3  147.78    8.24   0
   1  -4   3  138.91    7.45   0
   1  -4   3  154.68    8.56   0
  -1   4  -3  142.15    8.25   0
  -2   4  -3   34.83    7.07   0
  -2   4  -3   41.84    8.97   0
   2  -4   3   38.82    6.02   0
   2  -4   3   48.44    8.84   0
  -3   4  -3   24.59    5.45   0
  -3   4  -3   14.03   11.88   0
  -3   4  -3   26.22   12.62   0
   3  -4   3   20.43    5.54   0
   4  -4   3   14.61    5.46   0
  -4   4  -3    4.64    5.50   0
   5  -4   3   22.21    6.00   0
  -5   4  -3   31.02    7.31   0
   6  -4   3    5.84    5.92   0
  -6   4  -3    0.14    5.72   0
   7  -4   3    4.96    6.31   0
  -7   4  -3   -0.64    6.26   0
  -8   4  -3    1.42    6.81   0
   8  -4   3    9.76    6.99   0
  -9   4  -3    2.57    7.57   0
   9  -4   3    9.82    7.61   0
   9   3  -3    6.04    7.25   0
  -9  -3   3    6.86    7.93   0
   9   3  -3    2.60    8.08   0
   9   3  -3    4.20    9.35   0
  -8  -3   3    9.89    7.39   0
   8   3  -3    6.82    7.44   0
   8   3  -3    9.11    8.70   0
   8   3  -3    8.15    6.67   0
   7   3  -3    7.07    6.70   0
   7   3  -3    8.02    7.41   0
   7   3  -3   10.14    8.14   0
  -7  -3   3    8.44    6.72   0
   6   3  -3  120.95    6.73   0
   6   3  -3  119.94    6.82   0
   6   3  -3  124.96    8.01   0
  -6  -3   3  127.17    6.79   0
  -5  -3   3   17.57    6.15   0
   5   3  -3   15.76    6.16   0
   5   3  -3   11.84    6.05   0
   5   3  -3   10.06    5.60   0
   4   3  -3  159.62    6.72   0
   4   3  -3  190.98    8.54   0
   4   3  -3  187.59    8.15   0
  -4  -3   3  182.06    7.07   0
  -3  -3   3  183.28    7.00   0
   3   3  -3  181.35    9.02   0
   3   3  -3  155.02    6.88   0
  -3  -3   3  187.35    8.63   0
   2   3  -3   42.02    7.18   0
   2   3  -3   43.39    6.27   0
  -2  -3   3   39.40    6.83   0
  -2  -3   3   43.13    6.28   0
   1   3  -3  961.60   12.55   0
  -1  -3   3  871.12   13.86   0
   1   3  -3  852.53   13.94   0
  -1  -3   3  974.03   12.63   0
   0  -3   3    7.42    7.24   0
   0   3  -3   -0.48    8.35   0
   0  -3   3    4.26    6.82   0
   0   3  -3    0.65    6.33   0
  -1   3  -3  239.75    7.95   0
   1  -3   3  262.76   10.57   0
   1  -3   3  229.95    8.53   0
  -1   3  -3  245.46   10.26   0
   2  -3   3  211.07   12.65   0
   2  -3   3  167.02    7.10   0
  -2   3  -3  200.80   12.30   0
  -2   3  -3  193.02    7.14   0
  -3   3  -3   16.18    5.37   0
  -3   3  -3   15.07   11.68   0
   3  -3   3   20.00    5.57   0
  -3   3  -3   18.86   11.72   0
   4  -3   3   29.12    5.68   0
  -4   3  -3   31.31   12.73   0
  -4   3  -3   35.44    5.59   0
  -4   3  -3   27.87   12.83   0
   5  -3   3    9.71    5.53   0
  -5   3  -3    5.64    5.33   0
  -5   3  -3    6.09   12.94   0
  -5   3  -3    3.69   12.55   0
  -6   3  -3   24.31    5.91   0
  -6   3  -3   27.12   13.03   0
   6  -3   3   18.75    5.96   0
  -6   3  -3   28.76   12.78   0
  -7   3  -3    2.50   13.65   0
  -7   3  -3    5.09    6.05   0
   7  -3   3   11.01    6.30   0
  -7   3  -3    4.61   13.53   0
   8  -3   3    8.95    6.81   0
  -8   3  -3    9.69   16.45   0
  -8   3  -3    5.90   17.32   0
  -8   3  -3    2.63    8.20   0
  -9   3  -3    7.05    7.44   0
   9  -3   3    6.31    7.32   0
   9   2  -3   16.65    8.70   0
   9   2  -3   17.27    7.62   0
   9   2  -3   11.62    7.98   0
  -9  -2   3   16.68    9.67   0
  -8  -2   3   13.20    7.16   0
   8   2  -3   14.41    8.39   0
   8   2  -3   10.20    7.99   0
   8   2  -3    7.84    6.15   0
  -7  -2   3   16.79    8.19   0
   7   2  -3   23.38    6.02   0
   7   2  -3   27.18    7.82   0
   7   2  -3   25.79    8.19   0
   6   2  -3   15.71    6.21   0
   6   2  -3   13.51    6.19   0
  -6  -2   3   12.96    6.35   0
   6   2  -3   14.09    7.01   0
   5   2  -3    7.40    5.75   0
  -5  -2   3    0.34    6.09   0
   5   2  -3    3.71    5.55   0
   5   2  -3    1.91    6.29   0
   4   2  -3 1615.96   13.36   0
   4   2  -3 1613.00   13.25   0
   4   2  -3 1523.76   12.57   0
  -4  -2   3 1615.98   13.39   0
  -3  -2   3  437.61    9.41   0
   3   2  -3  423.72    9.00   0
  -3  -2   3  456.39    9.15   0
   3   2  -3  457.86    9.38   0
  -2  -2   3  330.82    9.84   0
  -2  -2   3  350.56    9.18   0
   2   2  -3  336.11    9.16   0
   2   2  -3  352.46   11.49   0
   1   2  -3  105.56    8.51   0
  -1  -2   3  166.66   11.41   0
   1   2  -3  190.00    9.73   0
  -1  -2   3  119.37   10.17   0
   0   2  -3  144.21   10.68   0
   0   2  -3  147.22    9.37   0
   0  -2   3  132.22    9.12   0
   0  -2   3  135.49    9.14   0
   1  -2   3   39.58    9.60   0
   1  -2   3   24.82    7.31   0
  -1   2  -3   36.47    7.23   0
  -1   2  -3   39.47   11.20   0
  -2   2  -3  412.60   14.51   0
   2  -2   3  333.92    8.74   0
  -2   2  -3  363.77   13.67   0
  -2   2  -3  384.31    9.56   0
  -3   2  -3   87.93   10.81   0
  -3   2  -3   77.30    7.04   0
  -3   2  -3   80.16   10.86   0
   3  -2   3   61.64    5.98   0
  -4   2  -3    9.28    8.27   0
   4  -2   3   10.70    5.49   0
  -4   2  -3   15.79    6.53   0
   5  -2   3   42.29    8.95   0
  -5   2  -3   44.57    5.77   0
   5  -2   3   32.80    5.73   0
  -5   2  -3   43.92    9.44   0
   6  -2   3   11.86    5.98   0
  -6   2  -3   12.78    8.83   0
   6  -2   3   15.13    9.11   0
  -6   2  -3   10.04    7.20   0
   7  -2   3   35.74    7.77   0
  -7   2  -3   35.07    6.30   0
   7  -2   3   29.87   10.26   0
  -7   2  -3   38.40    9.63   0
  -8   2  -3    2.96   11.38   0
   8  -2   3    3.73   10.39   0
  -8   2  -3    6.62    6.45   0
   8  -2   3    2.22    6.58   0
  -9   2  -3    0.78   11.68   0
  -9   2  -3   -1.31    7.02   0
   9  -2   3   -1.78    6.98   0
   9   1  -3    5.88    8.59   0
  -9  -1   3    5.95    9.20   0
   9   1  -3   -1.18    7.54   0
   9   1  -3    5.95    7.78   0
  -8  -1   3   -2.09    6.85   0
   8   1  -3    3.20    6.24   0
   8   1  -3    7.55    8.62   0
   8   1  -3   -1.27    6.58   0
  -7  -1   3    2.17    6.57   0
   7   1  -3    5.76    6.30   0
   7   1  -3    8.10    7.84   0
   7   1  -3    8.98    5.95   0
   6   1  -3   86.24    7.65   0
  -6  -1   3   81.81    8.09   0
   6   1  -3   78.09    8.18   0
   6   1  -3   74.03    5.97   0
   5   1  -3    5.87    6.93   0
   5   1  -3   12.50    7.37   0
  -5  -1   3    9.35    7.26   0
   5   1  -3    5.71    5.74   0
   4   1  -3    1.40    5.49   0
  -4  -1   3    5.59    7.50   0
   4   1  -3    3.35    7.20   0
   4   1  -3    1.81    6.07   0
   3   1  -3   29.34    6.68   0
  -3  -1   3   26.75    8.20   0
   3   1  -3   25.00    8.04   0
   3   1  -3   25.18    6.15   0
  -2  -1   3 3697.25   24.59   0
   2   1  -3 3845.54   24.46   0
   2   1  -3 3826.30   24.30   0
  -2  -1   3 3668.64   24.22   0
   1   1  -3  709.11   14.12   0
  -1  -1   3  686.11   13.88   0
  -1  -1   3  684.81   14.37   0
   1   1  -3  723.08   15.55   0
   0  -1   3   61.88    9.83   0
   0   1  -3   61.83    9.91   0
   0   1  -3   63.36    9.57   0
   0  -1   3   67.45    9.70   0
   1  -1   3   32.58   11.15   0
  -1   1  -3   39.45   11.14   0
   1  -1   3   31.84    8.16   0
  -1   1  -3   29.70    7.94   0
   2  -1   3   82.46    9.97   0
  -2   1  -3   79.87    9.65   0
  -2   1  -3   74.89    8.44   0
   2  -1   3   57.81    7.33   0
   3  -1   3    0.20    5.75   0
  -3   1  -3   -0.39    7.10   0
  -3   1  -3   -1.70    5.80   0
   3  -1   3   -2.53    7.26   0
   4  -1   3   22.57    7.57   0
  -4   1  -3   26.03    5.50   0
   4  -1   3   24.92    6.65   0
  -4   1  -3   29.39    7.58   0
   5  -1   3   16.23    5.70   0
   5  -1   3   21.28    7.72   0
  -5   1  -3   12.73    5.68   0
  -5   1  -3   17.12    7.67   0
   6  -1   3   85.28    7.47   0
   6  -1   3   97.12    8.90   0
  -6   1  -3  116.45    9.69   0
  -6   1  -3  100.33    6.31   0
  -7   1  -3   18.46    6.02   0
   7  -1   3   15.91    8.22   0
  -7   1  -3   11.50    8.08   0
   7  -1   3    4.25    6.11   0
   8  -1   3    8.26    7.87   0
   8  -1   3    1.78    8.69   0
  -8   1  -3    5.33    6.31   0
  -8   1  -3    5.33    8.49   0
   9  -1   3    3.89    8.80   0
  -9   1  -3    1.75   11.16   0
   9  -1   3    2.84    9.97   0
  -9   1  -3    6.09    7.12   0
  -9   0   3   17.98    9.24   0
   9   0  -3   25.66    9.35   0
   9   0  -3    6.20    7.28   0
   9   0  -3   13.46    6.85   0
   8   0  -3    7.06    6.70   0
  -8   0   3   13.29    8.52   0
   8   0  -3   16.14    8.55   0
   8   0  -3   13.78    6.21   0
   7   0  -3    5.54    5.93   0
  -7   0   3    8.64    8.17   0
   7   0  -3    8.75    6.34   0
   7   0  -3    5.34    7.99   0
   6   0  -3  123.70    8.48   0
  -6   0   3  120.65    8.59   0
   6   0  -3  100.86    6.06   0
   6   0  -3  121.02    6.67   0
   5   0  -3    4.26    5.95   0
   5   0  -3    6.01    7.65   0
  -5   0   3    5.66    7.52   0
   5   0  -3    5.30    5.69   0
   4   0  -3   39.26    6.86   0
  -4   0   3   46.87    7.43   0
   4   0  -3   39.64    6.06   0
   4   0  -3   42.03    7.26   0
   3   0  -3   22.44    6.19   0
   3   0  -3   22.99    7.78   0
   3   0  -3   25.21    7.87   0
  -3   0   3   20.27    7.95   0
   2   0  -3  972.67   12.99   0
   2   0  -3 1059.43   13.86   0
   2   0  -3 1071.79   17.07   0
  -2   0   3 1064.11   17.34   0
  -1   0   3   85.95    9.98   0
   1   0  -3   78.98    9.89   0
   1   0  -3   83.29   11.62   0
  -1   0   3   76.32    9.56   0
   0   0   3 1669.05   23.25   0
   0   0   3 1667.92   25.38   0
   0   0  -3 1819.50   25.02   0
   0   0  -3 1712.31   25.04   0
  -1   0  -3  119.47   10.03   0
   1   0   3  108.68    9.95   0
   1   0   3  113.11    9.87   0
  -1   0  -3  118.80   10.87   0
  -2   0  -3  217.49    9.28   0
   2   0   3  189.30    8.24   0
   2   0   3  202.38    9.27   0
  -2   0  -3  200.33    8.24   0
  -3   0  -3  620.15   10.79   0
  -3   0  -3  550.26    9.66   0
   3   0   3  568.69   11.20   0
   3   0   3  500.93   10.95   0
   4   0   3    4.76    5.59   0
  -4   0  -3    7.72    5.57   0
  -4   0  -3    0.65    7.08   0
   4   0   3    5.31    7.12   0
   5   0   3   27.42    5.86   0
  -5   0  -3   37.62    7.73   0
  -5   0  -3   37.10    5.71   0
   5   0   3   38.68    6.50   0
  -6   0  -3  137.14    6.45   0
  -6   0  -3  143.13    8.47   0
   6   0   3  108.15    7.63   0
   6   0   3  130.32    7.38   0
   7   0   3   14.73    8.28   0
  -7   0  -3   26.42    8.21   0
  -7   0  -3   18.73    6.27   0
   7   0   3   17.67    6.27   0
   8   0   3    9.40    8.90   0
  -8   0  -3    9.63    8.82   0
   8   0   3    6.95    6.57   0
  -8   0  -3    6.68    6.51   0
   9   0   3    2.92    7.25   0
  -9   0  -3   -0.07    9.58   0
   9   0   3    3.76   10.09   0
  -9   1   3   35.47   10.94   0
   9  -1  -3   30.32    9.02   0
   9  -1  -3   20.92    8.64   0
   9  -1  -3   37.33    9.95   0
   8  -1  -3   15.10    6.85   0
   8  -1  -3    8.02    6.40   0
   8  -1  -3   11.51    8.42   0
  -8   1   3    7.26    8.32   0
   7  -1  -3    7.06    5.71   0
  -7   1   3   11.67    8.18   0
   7  -1  -3   10.03    9.23   0
  -6   1   3   16.50    9.00   0
   6  -1  -3   15.73    7.58   0
   6  -1  -3    6.97    6.76   0
  -5   1   3   58.25    6.08   0
  -5   1   3   70.68    9.23   0
   5  -1  -3   46.70    5.92   0
   5  -1  -3   58.09    7.78   0
  -4   1   3    4.06    7.19   0
   4  -1  -3    3.66    5.20   0
   4  -1  -3    3.68    7.11   0
  -4   1   3   10.64    6.45   0
  -3   1   3    5.52    5.79   0
  -3   1   3    5.47    8.68   0
   3  -1  -3    3.23    7.44   0
   3  -1  -3    1.13    5.71   0
  -2   1   3  984.81   12.88   0
   2  -1  -3  988.63   12.97   0
   2  -1  -3 1137.75   20.58   0
  -2   1   3 1123.38   20.06   0
  -1   1   3  330.78   13.67   0
   1  -1  -3  352.69   15.24   0
   1  -1  -3  311.26   10.82   0
   1  -1  -3  322.59   11.21   0
   0   1   3   25.65   11.15   0
   0  -1  -3   20.38    9.23   0
   0   1   3   19.02   13.38   0
   0  -1  -3   18.27   13.45   0
  -1  -1  -3 1304.47   24.56   0
  -1  -1  -3 1601.37   18.59   0
   1   1   3 1353.29   25.31   0
   1   1   3 1447.50   17.31   0
  -2  -1  -3   60.59    7.46   0
  -2  -1  -3   44.49    8.17   0
   2   1   3   47.86    6.99   0
   2   1   3   55.84    7.29   0
   3   1   3  593.50   10.23   0
  -3  -1  -3  594.87   10.10   0
  -3  -1  -3  708.73   11.73   0
   3   1   3  667.62   10.98   0
   4   1   3   28.11    6.40   0
   4   1   3   28.76    5.81   0
  -4  -1  -3   27.19    7.45   0
  -4  -1  -3   25.74    5.72   0
   5   1   3    2.19    6.92   0
  -5  -1  -3    1.65    5.43   0
   5   1   3   -1.60    5.09   0
  -5  -1  -3   -2.22    5.57   0
   6   1   3  120.13    6.52   0
   6   1   3  131.47    8.88   0
  -6  -1  -3  132.13    6.97   0
  -6  -1  -3  137.54    7.52   0
  -7  -1  -3    5.09    5.97   0
   7   1   3    8.30    7.92   0
  -7  -1  -3   -2.53    7.80   0
   7   1   3    2.64    6.04   0
   8   1   3    1.59    7.16   0
   8   1   3   10.42    7.76   0
  -8  -1  -3    8.94    8.81   0
   8   1   3    4.69    6.91   0
   9   1   3    9.25    9.73   0
   9   1   3    6.28    7.74   0
   9   1   3    8.20    7.38   0
  -9  -1  -3   15.53    7.96   0
   9  -2  -3    5.05   12.56   0
   9  -2  -3    8.91    7.28   0
  -9   2   3    6.71   12.20   0
   9  -2  -3   -3.94    7.02   0
  -8   2   3   13.22   11.03   0
   8  -2  -3   13.53   11.34   0
   8  -2  -3   15.52    7.91   0
   7  -2  -3    4.13   10.29   0
  -7   2   3    4.59   10.05   0
  -7   2   3    2.71    5.86   0
   7  -2  -3    5.38    5.73   0
  -6   2   3   48.27    5.96   0
   6  -2  -3   48.10   10.16   0
   6  -2  -3   45.97    5.98   0
  -6   2   3   45.70   10.19   0
   5  -2  -3   15.42    9.15   0
   5  -2  -3    8.38    5.48   0
  -5   2   3   13.31    9.15   0
  -5   2   3   14.59    5.57   0
   4  -2  -3   22.24    5.46   0
  -4   2   3   22.54    9.84   0
  -4   2   3   25.73    5.51   0
   4  -2  -3   23.59   10.66   0
   3  -2  -3  168.07    8.05   0
   3  -2  -3   97.14   11.55   0
  -3   2   3  148.74   12.82   0
  -3   2   3   90.82    6.57   0
  -2   2   3  390.75   10.21   0
   2  -2  -3  432.26   15.83   0
   2  -2  -3  431.55   14.81   0
   2  -2  -3  393.92   10.46   0
  -1   2   3 1312.79   17.58   0
   1  -2  -3 1441.04   20.22   0
  -1   2   3 1485.87   20.60   0
   1  -2  -3 1297.63   17.47   0
   0   2   3 8820.96   68.79   0
   0  -2  -3 9063.10   69.82   0
   0  -2  -3 9932.32   41.40   0
   0   2   3 9999.99   41.23   0
   1   2   3   97.52    7.89   0
  -1  -2  -3  103.94    7.95   0
  -2  -2  -3   46.33    8.09   0
   2   2   3   32.16    7.36   0
   2   2   3   40.39    6.72   0
   3   2   3  458.25   10.25   0
  -3  -2  -3  473.81   11.11   0
   3   2   3  491.05    9.25   0
  -3  -2  -3  552.17   10.37   0
  -4  -2  -3   31.81    7.17   0
   4   2   3   26.08    5.66   0
   4   2   3   28.07    6.14   0
  -4  -2  -3   31.40    5.97   0
   5   2   3   43.55    5.91   0
  -5  -2  -3   50.79    6.31   0
   5   2   3   42.46    6.27   0
   6   2   3  126.09    8.44   0
   6   2   3  120.97    6.90   0
   6   2   3  121.59    7.78   0
  -6  -2  -3  132.61    7.04   0
   7   2   3    6.32    6.22   0
   7   2   3   -0.94    6.39   0
   7   2   3    8.72    7.92   0
  -7  -2  -3    1.22    8.18   0
   8   2   3    8.36    9.26   0
   8   2   3    7.64    8.42   0
   8   2   3    2.53    6.85   0
  -8  -2  -3    5.28    9.18   0
   9   2   3   -6.62    7.39   0
   9   2   3   -0.14    9.48   0
   9   2   3    5.86    9.96   0
  -9  -2  -3    8.42    9.86   0
   9  -3  -3    3.74    8.83   0
   8  -3  -3   20.23    6.46   0
  -8   3   3   12.59    6.51   0
  -7   3   3   -0.63    6.14   0
   7  -3  -3    1.31    5.97   0
  -6   3   3   13.21    6.00   0
   6  -3  -3   11.41    5.81   0
   5  -3  -3    8.72    6.65   0
  -5   3   3    6.65    5.52   0
  -4   3   3  100.72    6.08   0
   4  -3  -3   97.66    7.27   0
   3  -3  -3  703.41   10.29   0
  -3   3   3  683.60    9.33   0
   3  -3  -3  720.68   22.93   0
   3  -3  -3  728.39   22.85   0
  -2   3   3  100.26    7.88   0
   2  -3  -3  109.58    9.99   0
   2  -3  -3  102.79    9.80   0
   2  -3  -3  100.75    8.07   0
  -1   3   3  747.01   13.96   0
   1  -3  -3  662.49   12.56   0
   1  -3  -3  669.22   12.41   0
  -1   3   3  602.88   12.14   0
   0   3   3    2.16    8.09   0
   0   3   3   10.15    8.22   0
   0  -3  -3    0.79    9.42   0
   0  -3  -3    5.33    6.73   0
   1   3   3 1110.54   12.80   0
  -1  -3  -3 1292.48   14.14   0
   2   3   3    5.62    9.03   0
   2   3   3    3.64    9.99   0
  -2  -3  -3    6.76    5.74   0
   2   3   3    1.39    7.03   0
   3   3   3   15.19    7.51   0
   3   3   3   17.49    5.83   0
  -3  -3  -3   19.65    5.82   0
   3   3   3   15.98    7.80   0
   4   3   3    5.93    7.15   0
   4   3   3   11.52    7.38   0
   4   3   3   11.25    6.05   0
  -4  -3  -3   16.98    7.38   0
   5   3   3   13.66    7.06   0
   5   3   3   10.56    7.32   0
   5   3   3   10.88    7.59   0
  -5  -3  -3   12.89    6.01   0
   6   3   3   12.47    6.33   0
   6   3   3   17.66    7.79   0
   6   3   3   16.93    7.56   0
  -6  -3  -3   19.32    6.47   0
   7   3   3   28.30    8.05   0
   7   3   3   18.68    6.53   0
   7   3   3   21.35    8.78   0
  -7  -3  -3   19.69    8.44   0
   8   3   3    7.41    8.51   0
   8   3   3    5.76    8.83   0
  -8  -3  -3    5.01    7.31   0
   8   3   3    9.68    8.92   0
  -9  -3  -3    4.56    8.19   0
   9   3   3    9.02    9.36   0
   9   3   3   12.77    9.71   0
   9   3   3   14.74    8.26   0
   9  -4  -3    3.43    7.39   0
   8  -4  -3    7.98    6.60   0
  -8   4   3    7.12    6.77   0
  -7   4   3    8.61    6.26   0
   7  -4  -3    6.68    6.27   0
   6  -4  -3   79.57    6.60   0
  -6   4   3   76.86    6.44   0
   5  -4  -3    5.55    5.62   0
  -5   4   3    2.97    5.56   0
   4  -4  -3  245.42    8.12   0
  -4   4   3  242.36    8.06   0
  -3   4   3  153.00    6.47   0
   3  -4  -3  152.61   13.60   0
   3  -4  -3  145.82    6.49   0
   3  -4  -3  154.35   14.17   0
   2  -4  -3  156.33    8.04   0
  -2   4   3  171.63   10.44   0
   2  -4  -3  166.61   10.26   0
  -2   4   3  157.34    8.07   0
   1  -4  -3   35.69    7.21   0
   1  -4  -3   74.13    7.40   0
  -1   4   3   68.50    7.63   0
  -1   4   3   58.48    7.05   0
   0  -4  -3  524.80   14.89   0
   0  -4  -3  536.45   10.33   0
   0   4   3  486.21   13.32   0
   0   4   3  521.46   10.08   0
   1   4   3  245.34    8.77   0
  -1  -4  -3  234.38    7.63   0
  -1  -4  -3  217.09   16.18   0
   1   4   3  205.53   15.14   0
   2   4   3  167.66    6.94   0
  -2  -4  -3  161.88    6.87   0
   2   4   3  152.41   13.82   0
   2   4   3  144.21   12.65   0
   3   4   3    8.05    9.25   0
   3   4   3   13.42    7.20   0
   3   4   3   12.51    8.30   0
  -3  -4  -3   13.32    5.99   0
   4   4   3   15.72    8.12   0
   4   4   3    4.15    7.43   0
  -4  -4  -3    4.16    5.91   0
   4   4   3    6.21    5.99   0
   5   4   3   18.66    6.33   0
   5   4   3   17.56    8.09   0
  -5  -4  -3   28.28    6.35   0
   5   4   3   19.83    8.54   0
  -6  -4  -3    3.71    7.95   0
   6   4   3    0.00    7.24   0
   6   4   3    4.65    6.37   0
   6   4   3   -1.63    7.59   0
  -7  -4  -3   11.11    8.33   0
   7   4   3   18.02    8.30   0
   7   4   3   17.60    8.06   0
   7   4   3   10.19    8.61   0
   8   4   3    3.48    9.23   0
  -8  -4  -3    3.18    9.21   0
   8   4   3    1.13    7.29   0
   8   4   3    0.11    9.35   0
   9   4   3   -3.59   10.29   0
  -8   5   3   -0.42    6.90   0
   8  -5  -3   -3.27    7.19   0
   7  -5  -3    4.71    6.53   0
  -7   5   3   -0.86    6.44   0
   6  -5  -3   11.32    6.02   0
  -6   5   3    3.92    7.37   0
   5  -5  -3    8.04    5.77   0
  -5   5   3    9.22    5.91   0
   4  -5  -3  121.21    6.38   0
  -4   5   3  118.99    6.30   0
   3  -5  -3   13.72   10.25   0
   3  -5  -3   13.84    5.35   0
  -3   5   3   10.95    6.48   0
   3  -5  -3   15.28   10.06   0
   2  -5  -3   25.10    5.62   0
  -2   5   3   23.15    6.87   0
  -2   5   3   20.75    8.31   0
   2  -5  -3   25.45    8.29   0
  -1   5   3   53.87    7.74   0
   1  -5  -3   60.70    7.56   0
   1  -5  -3   61.21    7.85   0
  -1   5   3   51.37    7.44   0
   0   5   3   37.49    6.23   0
   0  -5  -3   31.26    8.51   0
   0  -5  -3   31.43    7.33   0
   0   5   3   36.35    8.90   0
   1   5   3  146.01   12.37   0
  -1  -5  -3  158.45   12.52   0
   1   5   3  181.05    8.24   0
  -1  -5  -3  166.93    6.87   0
  -2  -5  -3   98.43    6.65   0
   2   5   3   95.24    6.58   0
   2   5   3   84.85   12.16   0
   2   5   3   80.82   12.43   0
   3   5   3    0.31    5.78   0
  -3  -5  -3    2.73    5.77   0
   3   5   3    1.48   10.33   0
   3   5   3    0.89    9.42   0
   4   5   3   70.83    7.80   0
   4   5   3   68.36    9.30   0
  -4  -5  -3   69.77    6.47   0
   4   5   3   62.26    8.44   0
   5   5   3    4.41    7.97   0
   5   5   3    2.10    7.14   0
  -5  -5  -3    3.96    6.35   0
   5   5   3    4.32    6.21   0
  -6  -5  -3    3.14    6.80   0
   6   5   3    2.56    9.71   0
   6   5   3    4.05    7.65   0
   6   5   3    5.07    6.79   0
  -7  -5  -3    7.47    7.26   0
   7   5   3   10.75    7.23   0
   7   5   3    8.27    8.08   0
   7   5   3    4.93   10.28   0
   8   5   3    9.44    7.80   0
   8   5   3    0.07    8.90   0
   8   5   3    8.82    9.55   0
  -8  -5  -3    2.07    9.94   0
   8  -6  -3    1.17    7.25   0
  -8   6   3    2.72    7.31   0
   7  -6  -3   10.47    6.69   0
  -7   6   3    3.83    6.73   0
  -6   6   3   68.51    6.55   0
   6  -6  -3   57.03    6.74   0
  -5   6   3   86.80    7.75   0
   5  -6  -3   84.74    6.58   0
  -4   6   3  237.86    7.17   0
   4  -6  -3  222.55    7.57   0
   3  -6  -3   38.49    7.40   0
   3  -6  -3   38.38    9.09   0
  -3   6   3   36.32    7.26   0
  -2   6   3   -1.64    5.70   0
   2  -6  -3    1.49    7.05   0
   2  -6  -3    1.87    7.23   0
  -2   6   3    3.21    7.93   0
  -1   6   3   99.26    7.73   0
  -1   6   3  117.30    8.45   0
   1  -6  -3   93.16    7.87   0
   1  -6  -3  111.31    8.23   0
   0  -6  -3    3.38    5.73   0
   0   6   3    3.43    5.70   0
   0   6   3    3.18    8.32   0
   0  -6  -3    5.35    8.10   0
   1   6   3   60.74   10.52   0
   1   6   3   77.11    7.87   0
  -1  -6  -3   72.94    6.42   0
  -1  -6  -3   64.16   11.47   0
   2   6   3    3.46   11.80   0
  -2  -6  -3   -1.00    5.93   0
   2   6   3   -4.14    5.93   0
  -3  -6  -3   17.31    6.16   0
   3   6   3   10.11   11.38   0
   3   6   3   10.79   10.99   0
   3   6   3   12.44    6.16   0
   4   6   3   67.85   10.56   0
   4   6   3   72.15    9.89   0
  -4  -6  -3   85.58    6.68   0
   4   6   3   90.74    6.53   0
  -5  -6  -3    7.07    6.54   0
   5   6   3    0.41    8.18   0
   5   6   3    4.21    9.49   0
   5   6   3   -0.69    9.06   0
   6   6   3   33.42    9.33   0
  -6  -6  -3   38.85    7.21   0
   6   6   3   27.88   10.21   0
   6   6   3   38.52    7.02   0
  -7  -6  -3   30.26    7.79   0
   7   6   3   15.55   10.11   0
   7   6   3   13.32    7.78   0
   7   6   3   18.79   10.70   0
   8   6   3    0.94    8.33   0
  -8  -6  -3   -0.18   10.19   0
   8   6   3    1.78    9.68   0
   8   6   3    3.72   11.80   0
   7  -7  -3    4.13    7.18   0
  -7   7   3    2.95    7.32   0
   6  -7  -3    8.10    8.28   0
  -6   7   3   13.86    6.62   0
   5  -7  -3    4.87    6.39   0
  -5   7   3    2.63    7.88   0
  -4   7   3    2.56    7.21   0
   4  -7  -3    6.57    7.58   0
  -3   7   3   40.03    6.25   0
  -3   7   3   44.92   10.51   0
   3  -7  -3   42.40    6.50   0
   3  -7  -3   49.33   10.24   0
  -2   7   3   86.63    7.50   0
   2  -7  -3   77.60    7.95   0
   2  -7  -3   96.62    8.65   0
  -2   7   3   92.70    8.78   0
   1  -7  -3    7.40    7.56   0
   1  -7  -3   17.43    7.73   0
  -1   7   3   12.34    8.34   0
  -1   7   3   10.48    7.46   0
   0  -7  -3   10.38    6.24   0
   0  -7  -3   10.49    8.68   0
   0   7   3   10.08    6.12   0
   0   7   3    8.27    7.96   0
  -1  -7  -3   46.99   11.52   0
   1   7   3   45.12   10.13   0
  -1  -7  -3   62.92    7.91   0
   1   7   3   55.41    6.46   0
   2   7   3   18.89   12.68   0
   2   7   3   21.10    7.72   0
  -2  -7  -3   25.98    6.43   0
   3   7   3    1.83   13.01   0
  -3  -7  -3    1.01    6.45   0
   3   7   3    1.73    6.46   0
   3   7   3    1.70   13.92   0
  -4  -7  -3   23.39    6.72   0
   4   7   3   34.26    8.24   0
   4   7   3   17.07   12.09   0
   4   7   3   24.88   11.74   0
   5   7   3    3.28    6.89   0
   5   7   3   -1.06   11.32   0
   5   7   3    4.08   10.21   0
  -5  -7  -3    3.22    6.62   0
   6   7   3   17.11    7.47   0
   6   7   3   12.95   11.72   0
  -6  -7  -3   18.29    7.42   0
   6   7   3   20.26   11.28   0
   7   7   3    5.33   11.25   0
  -7  -7  -3   -4.96    8.36   0
   7   7   3    0.64   10.75   0
   7   7   3   11.40    7.97   0
  -7   8   3    3.98    7.67   0
   7  -8  -3   -3.79    7.84   0
  -6   8   3    8.52    7.26   0
   6  -8  -3    5.43    7.38   0
   5  -8  -3    1.57    8.40   0
  -5   8   3   -1.61    6.61   0
   4  -8  -3   26.34   20.07   0
  -4   8   3   20.06    6.34   0
   4  -8  -3   13.68    6.77   0
   4  -8  -3   23.49   19.90   0
  -3   8   3    4.25    6.52   0
   3  -8  -3    3.69    9.56   0
  -3   8   3    2.05   10.03   0
   3  -8  -3    4.92    6.39   0
   2  -8  -3   10.42    7.46   0
  -2   8   3   -3.45    8.12   0
  -2   8   3   -0.52    7.31   0
   2  -8  -3    7.19    7.99   0
  -1   8   3   35.09    8.75   0
   1  -8  -3   35.41    8.19   0
  -1   8   3   44.38    8.65   0
   1  -8  -3   45.36    8.30   0
   0   8   3   14.64    8.49   0
   0   8   3   15.88    6.68   0
   0  -8  -3   18.80    6.59   0
   0  -8  -3   13.56    9.03   0
   1   8   3   29.43    6.75   0
  -1  -8  -3   24.05    6.69   0
  -1  -8  -3   18.40   10.50   0
   1   8   3   19.18   10.78   0
  -2  -8  -3   28.30    6.71   0
   2   8   3   19.74   15.63   0
   2   8   3   26.30    6.86   0
  -3  -8  -3    5.96    6.70   0
   3   8   3   -0.01    6.75   0
   4   8   3   18.19    7.03   0
  -4  -8  -3   24.43    6.94   0
   5   8   3    2.62   16.97   0
   5   8   3    0.58    7.30   0
   5   8   3    1.43   16.40   0
   6   8   3    1.43   13.84   0
   6   8   3    1.25    7.93   0
   6   8   3    3.24   14.34   0
  -6  -8  -3    1.47    7.97   0
   6  -9  -3   -3.39    7.72   0
  -6   9   3    4.25    7.68   0
  -5   9   3    9.59    7.20   0
   5  -9  -3    0.97    9.06   0
   4  -9  -3   -1.67   17.48   0
   4  -9  -3    3.61   17.58   0
   4  -9  -3    4.13    7.18   0
  -4   9   3   -5.24    8.60   0
   3  -9  -3    5.72    8.44   0
  -3   9   3    0.88    6.77   0
  -3   9   3    6.34   10.42   0
   3  -9  -3    2.59   10.28   0
  -2   9   3    2.14    7.93   0
  -2   9   3    8.93    9.09   0
   2  -9  -3    2.40    8.23   0
   2  -9  -3    0.40    8.80   0
   1  -9  -3   13.28    9.85   0
   1  -9  -3   21.50    8.67   0
  -1   9   3   14.71    7.92   0
  -1   9   3   16.70    8.72   0
   0   9   3    1.14    8.97   0
   0   9   3    2.55    7.20   0
   0  -9  -3    1.79   10.52   0
   0  -9  -3    0.52    8.59   0
  -1  -9  -3    1.60   11.55   0
   1   9   3    3.51   11.12   0
   1   9   3   -1.30    7.00   0
  -1  -9  -3    5.96    6.81   0
   2   9   3   43.00    8.73   0
  -2  -9  -3   35.94    8.67   0
   3   9   3   -2.65    7.26   0
  -3  -9  -3    5.27    6.91   0
   4   9   3    8.50    7.58   0
  -4  -9  -3    6.39    7.36   0
  -5  -9  -3    3.07    8.09   0
   5   9   3    3.95    8.17   0
  -4  10   3    9.30    9.45   0
   4 -10  -3    3.79   20.48   0
   4 -10  -3    4.03   20.36   0
   4 -10  -3    3.41    9.50   0
   3 -10  -3    9.93   11.20   0
  -3  10   3    5.17   11.92   0
   3 -10  -3    6.28    9.26   0
  -3  10   3    8.73    9.05   0
  -2  10   3    7.60    8.54   0
  -2  10   3    4.16    9.66   0
   2 -10  -3   10.78    9.14   0
   2 -10  -3    8.70   10.28   0
   1 -10  -3    0.02   10.39   0
  -1  10   3    3.29    9.51   0
  -1  10   3    3.76   10.04   0
   1 -10  -3    4.49    9.23   0
   0  10   3    4.01    9.37   0
   0  10   3    1.66   11.24   0
   0 -10  -3    0.96   11.51   0
   0 -10  -3    9.37    9.41   0
   1  10   3    3.77   14.02   0
  -1 -10  -3    5.71   14.94   0
  -1 -10  -3    0.24    7.66   0
   1  10   3   12.61    9.34   0
   2  10   3   14.45    7.82   0
  -2 -10  -3   14.02    7.67   0
   3  10   3    5.64    7.99   0
  -3 -10  -3   10.18    7.80   0
   4  10   3    8.27    8.79   0
  -4 -10  -3    8.35    8.05   0
   2 -11  -3   -0.12   10.30   0
  -1  11   3    1.48   10.98   0
  -1  11   3   -0.84   10.17   0
   1 -11  -3   -1.39   11.15   0
   1 -11  -3    4.05   10.10   0
   0 -11  -3    0.52   12.93   0
   0 -11  -3    1.34    8.33   0
   0  11   3    3.53   10.34   0
   0  11   3    2.93   13.29   0
  -1 -11  -3   -0.93    8.28   0
   1  11   3   12.94   10.51   0
   2  11  -4    0.98   11.07   0
   2  11  -4    3.26    8.12   0
  -2 -11   4    1.98   11.46   0
  -2 -11   4    9.03   10.06   0
   1  11  -4    7.86   10.86   0
  -1 -11   4    1.88    9.68   0
   1  11  -4    9.89    8.09   0
  -1 -11   4   -0.83    7.99   0
   0  11  -4    5.17   10.14   0
   0  11  -4    4.15    9.44   0
   0 -11   4    8.21    9.66   0
   0 -11   4    4.61    8.47   0
   1 -11   4    0.75   10.27   0
   1 -11   4    2.87    8.22   0
  -1  11  -4   -0.64   10.10   0
  -1  11  -4   -3.61    9.54   0
   2 -11   4    1.14   11.66   0
   2 -11   4    4.31    8.24   0
  -2  11  -4    3.03   10.38   0
  -2  11  -4   -0.70    7.92   0
   4  10  -4    2.44    9.38   0
   4  10  -4    2.39    7.75   0
  -4 -10   4    0.07   11.13   0
  -4 -10   4    1.01    8.01   0
  -3 -10   4    9.03    7.52   0
   3  10  -4    0.27   10.39   0
   3  10  -4   -3.91    9.56   0
  -3 -10   4    6.32    9.14   0
  -2 -10   4    5.73    9.03   0
   2  10  -4    4.78    8.78   0
  -2 -10   4   13.92    7.49   0
   2  10  -4    3.67    7.29   0
  -1 -10   4   11.18    8.99   0
   1  10  -4   13.36    9.10   0
  -1 -10   4    3.61    9.01   0
   1  10  -4    3.34    8.59   0
   0  10  -4   36.77    8.93   0
   0 -10   4   59.57    9.28   0
   0 -10   4   37.03    7.91   0
   0  10  -4   55.08    7.79   0
  -1  10  -4   12.05    7.42   0
   1 -10   4   13.25    9.23   0
   1 -10   4   17.02    9.22   0
  -1  10  -4   15.89    9.19   0
  -2  10  -4   22.53   10.91   0
  -2  10  -4    8.26    8.75   0
   2 -10   4   19.91   10.82   0
   2 -10   4   13.72    9.16   0
   3 -10   4    2.33    7.55   0
   3 -10   4    4.47   10.84   0
  -3  10  -4    6.17   12.53   0
  -3  10  -4    0.25    7.35   0
  -4  10  -4    6.52    7.58   0
   4 -10   4    6.27    8.05   0
   6   9  -4    2.89    9.89   0
  -6  -9   4    5.11    8.34   0
   6   9  -4    5.99    9.69   0
   6   9  -4   -1.41    8.31   0
   5   9  -4    8.39    7.87   0
  -5  -9   4   -2.23    7.69   0
   5   9  -4    6.57    9.06   0
   4   9  -4   14.77   10.20   0
  -4  -9   4    6.14    9.06   0
   4   9  -4   18.41    7.36   0
  -4  -9   4   21.89    7.20   0
  -3  -9   4   -0.33    8.47   0
  -3  -9   4    8.37   10.17   0
   3   9  -4    5.87    8.55   0
   3   9  -4   -2.73    6.97   0
   2   9  -4   30.05    6.97   0
   2   9  -4   14.67    8.22   0
  -2  -9   4   29.30    6.75   0
  -2  -9   4   10.58    8.74   0
   1   9  -4    9.51    7.08   0
  -1  -9   4   11.58    8.24   0
  -1  -9   4    4.02    8.18   0
   1   9  -4    9.26    7.94   0
   0   9  -4   14.31    8.06   0
   0  -9   4   20.12    8.56   0
   0  -9   4   13.33    6.81   0
   0   9  -4   25.22    7.02   0
   1  -9   4   63.60    7.26   0
  -1   9  -4   99.83    9.11   0
  -1   9  -4   64.92    6.85   0
   1  -9   4   97.11    8.92   0
  -2   9  -4    3.72    6.44   0
  -2   9  -4    4.11    8.69   0
   2  -9   4   -8.54    6.96   0
   2  -9   4    1.71    8.66   0
  -3   9  -4    3.32    8.18   0
   3  -9   4    4.25   10.15   0
  -3   9  -4   11.37   10.42   0
   3  -9   4    9.22    8.43   0
   4  -9   4    9.35    7.11   0
   4  -9   4   -0.05    9.08   0
  -4   9  -4    4.92    8.56   0
  -5   9  -4    2.84    7.35   0
   5  -9   4    2.32    7.51   0
   7   8  -4    1.09   10.28   0
   7   8  -4   10.03    8.05   0
   7   8  -4    4.55    9.56   0
  -7  -8   4    9.60    8.11   0
   6   8  -4    7.14    7.49   0
  -6  -8   4   12.36    7.48   0
   6   8  -4    1.40    8.72   0
   6   8  -4    1.25    9.34   0
  -5  -8   4   22.21    7.25   0
   5   8  -4   10.76    8.81   0
   5   8  -4   25.52    7.27   0
  -4  -8   4    7.16    7.07   0
   4   8  -4   14.98    7.00   0
   4   8  -4    7.10    8.34   0
  -4  -8   4    6.54    8.44   0
  -3  -8   4   14.92    7.91   0
   3   8  -4   23.00    6.83   0
  -3  -8   4   19.84    6.77   0
   3   8  -4   15.36    8.04   0
  -2  -8   4   46.01    6.65   0
  -2  -8   4   32.10    8.04   0
   2   8  -4   42.48    6.67   0
   2   8  -4   28.27    7.86   0
   1   8  -4   10.49    7.66   0
   1   8  -4   28.47    8.01   0
  -1  -8   4    8.15    7.99   0
  -1  -8   4   15.91    7.84   0
   0  -8   4   54.30    8.22   0
   0   8  -4   75.90    7.18   0
   0   8  -4   64.69    7.98   0
   0  -8   4   97.32    8.45   0
  -1   8  -4   28.62    6.23   0
  -1   8  -4   35.29    8.18   0
   1  -8   4   37.22    8.29   0
   1  -8   4   24.15    6.49   0
  -2   8  -4   -0.38    6.15   0
   2  -8   4    2.11    7.85   0
   2  -8   4    2.08    7.94   0
  -2   8  -4    1.32    7.98   0
  -3   8  -4  111.69   11.40   0
   3  -8   4  102.83   11.50   0
   3  -8   4   85.46    7.27   0
  -3   8  -4   90.58    6.56   0
  -4   8  -4    0.31    6.61   0
   4  -8   4    4.63    6.61   0
   5  -8   4    2.61    6.79   0
  -5   8  -4    8.76    6.78   0
  -6   8  -4    7.34    6.99   0
   6  -8   4    2.66    7.15   0
   7   7  -4    9.61    7.81   0
   7   7  -4    8.69    8.84   0
   7   7  -4    8.22    7.75   0
  -7  -7   4    9.05    7.73   0
  -6  -7   4   -0.07    8.69   0
   6   7  -4    3.43    7.20   0
   6   7  -4    2.12    8.21   0
   6   7  -4   -2.38    9.03   0
   5   7  -4   11.30    8.35   0
  -5  -7   4   -3.70    8.21   0
   5   7  -4    1.02    6.67   0
   4   7  -4    9.59    7.86   0
   4   7  -4    1.31    6.31   0
  -4  -7   4    2.91    7.69   0
  -4  -7   4    6.43    6.28   0
  -3  -7   4   73.76    6.80   0
   3   7  -4   52.78    8.33   0
   3   7  -4   96.14    8.25   0
  -3  -7   4   74.22    8.62   0
   2   7  -4   30.25    7.26   0
  -2  -7   4   35.28    8.02   0
   2   7  -4   43.80    6.31   0
  -2  -7   4   41.10    8.04   0
  -1  -7   4    4.17    6.09   0
   1   7  -4    6.61    6.06   0
   1   7  -4    3.02    7.12   0
  -1  -7   4    4.35    6.07   0
   0   7  -4    0.93    7.12   0
   0  -7   4    2.53    7.59   0
   0   7  -4   -4.49    7.64   0
   0  -7   4    0.92    7.62   0
   1  -7   4    1.86    7.44   0
  -1   7  -4   -0.65    7.21   0
   1  -7   4   -2.23    6.28   0
  -1   7  -4    1.83    7.50   0
   2  -7   4  179.05    9.30   0
  -2   7  -4  166.19    8.07   0
  -2   7  -4  180.51   10.33   0
   2  -7   4  124.60    7.14   0
   3  -7   4   58.28    9.24   0
  -3   7  -4   62.79   10.85   0
   3  -7   4   47.58    7.52   0
  -3   7  -4   52.70    6.04   0
  -4   7  -4   13.44    6.20   0
   4  -7   4   23.47    6.40   0
   5  -7   4   -0.37    6.65   0
  -5   7  -4    3.82    6.44   0
  -6   7  -4    6.33    6.81   0
   6  -7   4    6.56    6.90   0
   7  -7   4    8.32    7.31   0
  -7   7  -4    7.98    7.24   0
   8   6  -4   -1.82    7.62   0
   8   6  -4   -1.11    9.92   0
   8   6  -4    6.53    9.41   0
  -8  -6   4    1.17    7.76   0
   7   6  -4    6.47    7.22   0
   7   6  -4   11.47    8.44   0
   7   6  -4    5.25    7.54   0
  -7  -6   4    4.11    8.67   0
   6   6  -4   -2.02    7.79   0
   6   6  -4    3.96    8.41   0
  -6  -6   4   -0.50    6.88   0
   6   6  -4   -2.06    6.96   0
  -5  -6   4   30.39    7.96   0
   5   6  -4   19.30    7.77   0
   5   6  -4   23.45    7.79   0
   4   6  -4    9.68    7.36   0
  -4  -6   4    7.87    6.36   0
   4   6  -4    6.38    7.64   0
  -4  -6   4    5.75    7.26   0
   3   6  -4   25.17    6.52   0
   3   6  -4   31.00    6.00   0
  -3  -6   4   33.78    6.48   0
  -3  -6   4   36.43    6.23   0
  -2  -6   4    6.36    7.71   0
   2   6  -4    2.43    6.11   0
  -2  -6   4    7.49    7.62   0
   2   6  -4    7.79    7.45   0
  -1  -6   4   80.92    6.69   0
  -1  -6   4   68.51    8.08   0
   1   6  -4   91.50    6.40   0
   1   6  -4   77.25    6.41   0
   0   6  -4   11.06    6.75   0
   0  -6   4    5.07    7.39   0
   0   6  -4   12.25    5.71   0
   0  -6   4    6.40    6.85   0
  -1   6  -4   15.60    5.51   0
  -1   6  -4   21.81    7.61   0
   1  -6   4   14.40    5.98   0
   1  -6   4   19.26    7.64   0
   2  -6   4   76.09    8.84   0
  -2   6  -4   80.17    8.76   0
  -2   6  -4   75.25    5.88   0
   2  -6   4   59.84    6.22   0
  -3   6  -4  199.21   11.54   0
   3  -6   4  148.85    6.85   0
  -3   6  -4  163.89    6.75   0
   3  -6   4  184.56   12.62   0
   4  -6   4   41.70    7.80   0
  -4   6  -4   53.11    7.49   0
   5  -6   4   12.83    7.43   0
  -5   6  -4    4.76    6.05   0
   6  -6   4   -2.27    6.79   0
  -6   6  -4    2.67    6.34   0
  -7   6  -4   -1.20    7.02   0
   7  -6   4    1.91    6.98   0
  -8   6  -4    1.75    8.94   0
   8  -6   4    8.12    7.60   0
   8   5  -4    3.24    9.25   0
   8   5  -4    1.62    9.30   0
  -8  -5   4    0.90    7.55   0
   8   5  -4   -0.09    7.12   0
   7   5  -4    9.57    8.24   0
   7   5  -4    5.06    7.93   0
   7   5  -4    3.29    8.34   0
  -7  -5   4    7.15    6.81   0
  -6  -5   4   14.74    7.99   0
   6   5  -4    7.21    6.02   0
   6   5  -4   -4.37    7.80   0
   6   5  -4    5.55    6.48   0
   5   5  -4    6.49    6.23   0
   5   5  -4    3.28    8.20   0
  -5  -5   4    6.06    6.45   0
   5   5  -4    2.45    6.05   0
  -4  -5   4  115.92    6.89   0
   4   5  -4  121.25    6.40   0
  -4  -5   4  130.11    6.57   0
   4   5  -4  109.20    8.38   0
   3   5  -4   40.74    6.34   0
   3   5  -4   35.41    8.07   0
  -3  -5   4   38.93    7.66   0
  -3  -5   4   48.53    7.57   0
   2   5  -4   70.08    6.45   0
   2   5  -4   53.55    6.43   0
  -2  -5   4   60.87    8.01   0
  -2  -5   4   70.12    6.45   0
   1   5  -4   96.45    6.97   0
   1   5  -4  118.07    6.58   0
  -1  -5   4   89.49    7.06   0
  -1  -5   4  110.28    6.81   0
   0  -5   4   12.53    6.00   0
   0  -5   4    6.22    7.47   0
   0   5  -4   12.20    5.84   0
   0   5  -4   10.53    5.78   0
  -1   5  -4   75.59    8.04   0
  -1   5  -4   68.54    6.02   0
   1  -5   4   63.45    7.47   0
   1  -5   4   71.51    7.96   0
  -2   5  -4   48.78    7.96   0
   2  -5   4   39.21    6.15   0
   2  -5   4   56.67    8.91   0
  -2   5  -4   41.15    7.03   0
  -3   5  -4   63.34   10.21   0
   3  -5   4   61.90   11.07   0
  -3   5  -4   64.06    5.74   0
   3  -5   4   57.65    6.12   0
   4  -5   4   19.96    5.71   0
  -4   5  -4   18.15    5.77   0
   5  -5   4    3.89    7.24   0
  -5   5  -4    1.83    7.03   0
  -6   5  -4   12.41    6.14   0
   6  -5   4    9.53    6.10   0
  -7   5  -4    5.03    6.63   0
   7  -5   4    6.44    8.11   0
  -8   5  -4    8.68    7.03   0
   8  -5   4    1.06    7.33   0
   9   4  -4    2.16    8.42   0
   9   4  -4    8.33    9.67   0
   9   4  -4   12.83    9.10   0
  -9  -4   4    5.44    8.07   0
   8   4  -4   20.51    6.81   0
   8   4  -4   24.40    7.32   0
   8   4  -4   27.10    8.75   0
  -8  -4   4   12.82    7.44   0
   7   4  -4   27.67    6.43   0
   7   4  -4   37.83    6.73   0
   7   4  -4   30.32    6.95   0
  -7  -4   4   39.27    7.24   0
  -6  -4   4   51.87    6.78   0
   6   4  -4   38.40    6.23   0
   6   4  -4   45.73    6.38   0
   6   4  -4   43.32    6.67   0
   5   4  -4   22.78    7.18   0
   5   4  -4   30.12    6.49   0
   5   4  -4   19.05    7.44   0
  -5  -4   4   31.01    6.17   0
   4   4  -4   14.38    5.91   0
   4   4  -4   14.43    6.31   0
  -4  -4   4   16.20    5.96   0
  -4  -4   4   22.83    7.36   0
   3   4  -4   32.55    6.34   0
  -3  -4   4   25.88    6.01   0
   3   4  -4    7.93    6.02   0
  -3  -4   4   27.60    6.01   0
   2   4  -4  148.33    7.30   0
   2   4  -4  157.90    6.84   0
  -2  -4   4  151.69    8.55   0
  -2  -4   4  183.59    8.06   0
  -1  -4   4   74.01    6.58   0
   1   4  -4   61.62    7.18   0
   1   4  -4   77.16    8.07   0
  -1  -4   4   59.75    6.95   0
   0  -4   4  255.01    9.66   0
   0   4  -4  280.76    9.70   0
   0   4  -4  306.97    9.49   0
   0  -4   4  310.44    9.70   0
   1  -4   4    5.98    6.07   0
   1  -4   4    7.37    5.88   0
  -1   4  -4    1.28    7.10   0
  -1   4  -4    1.52    6.89   0
   2  -4   4  318.60   11.49   0
  -2   4  -4  301.34    7.31   0
   2  -4   4  259.03    8.51   0
  -2   4  -4  306.17   11.36   0
  -3   4  -4   19.21    9.53   0
  -3   4  -4   22.26    5.82   0
   3  -4   4   28.24    5.64   0
  -4   4  -4    8.02    5.33   0
  -4   4  -4    5.37   17.67   0
   4  -4   4    1.93    5.62   0
   5  -4   4   26.99    6.07   0
  -5   4  -4   33.35    5.91   0
  -6   4  -4   -2.11    5.98   0
   6  -4   4   -2.35    7.25   0
  -7   4  -4    4.80    6.18   0
   7  -4   4   -0.23    6.33   0
  -8   4  -4   12.49    6.80   0
   8  -4   4   13.95    7.05   0
  -9   4  -4    2.05    7.66   0
   9  -4   4    4.33    7.80   0
   9   3  -4    1.06    9.85   0
   9   3  -4    7.53    7.41   0
  -9  -3   4   -3.70    7.75   0
   9   3  -4    1.45    7.55   0
   8   3  -4   26.72    8.61   0
  -8  -3   4   21.02    9.04   0
   8   3  -4   22.37    7.05   0
   8   3  -4   23.98    8.08   0
   7   3  -4    0.21    6.06   0
  -7  -3   4   10.95    6.44   0
   7   3  -4    5.43    8.35   0
   7   3  -4    8.59    6.40   0
   6   3  -4  167.02    8.09   0
   6   3  -4  118.96    7.71   0
   6   3  -4  148.05    7.02   0
  -6  -3   4  145.33    6.82   0
   5   3  -4   13.02    5.63   0
   5   3  -4   19.00    7.52   0
  -5  -3   4   13.03    6.19   0
   5   3  -4    8.38    6.05   0
  -4  -3   4    4.71    7.36   0
   4   3  -4    5.54    5.98   0
  -4  -3   4    5.18    5.76   0
   4   3  -4   -0.03    5.90   0
   3   3  -4 1322.54   11.98   0
   3   3  -4 1402.94   13.59   0
  -3  -3   4 1307.28   14.64   0
  -3  -3   4 1339.25   12.14   0
   2   3  -4  499.06    9.29   0
  -2  -3   4  513.47    9.33   0
  -2  -3   4  470.23   10.19   0
   2   3  -4  481.67   11.56   0
   1   3  -4   12.89    6.70   0
   1   3  -4   17.55    8.52   0
  -1  -3   4   15.64    8.80   0
  -1  -3   4   11.71    6.84   0
   0  -3   4    2.05    6.95   0
   0   3  -4    3.68    6.83   0
   0  -3   4    2.55    8.44   0
   0   3  -4    0.91    8.13   0
   1  -3   4   31.61    6.84   0
  -1   3  -4   39.72    8.02   0
   1  -3   4   31.85    8.00   0
  -1   3  -4   43.12    6.41   0
  -2   3  -4   28.39    8.80   0
  -2   3  -4   27.15    5.72   0
   2  -3   4   16.04    8.83   0
   2  -3   4   17.08    5.85   0
  -3   3  -4  445.76   15.56   0
  -3   3  -4  401.81    7.74   0
  -3   3  -4  402.35   14.25   0
   3  -3   4  344.46    7.90   0
  -4   3  -4   74.29   11.00   0
   4  -3   4   59.35    5.98   0
  -4   3  -4   74.30   10.97   0
  -4   3  -4   67.21    5.95   0
  -5   3  -4    6.36   10.94   0
  -5   3  -4    3.65   11.06   0
  -5   3  -4    6.47    5.45   0
   5  -3   4    3.38    5.59   0
  -6   3  -4   -0.39   11.16   0
  -6   3  -4   10.69    5.79   0
   6  -3   4    7.26    5.85   0
  -6   3  -4    1.14   11.64   0
  -7   3  -4    5.69    6.21   0
  -7   3  -4    2.33   11.64   0
   7  -3   4    7.01    6.31   0
  -7   3  -4    3.81   11.60   0
  -8   3  -4    2.33   14.62   0
  -8   3  -4    3.45   14.62   0
   8  -3   4   -3.07    7.00   0
  -8   3  -4    1.22    6.68   0
   9  -3   4    0.67    7.58   0
  -9   3  -4   -0.44    7.41   0
   9   2  -4    3.65    7.93   0
   9   2  -4    3.71    9.09   0
   9   2  -4    6.66    8.59   0
  -9  -2   4    7.14    7.79   0
   8   2  -4    3.64    8.00   0
   8   2  -4    3.25    6.86   0
  -8  -2   4    9.27    6.72   0
   8   2  -4    3.78    8.19   0
   7   2  -4   16.29    7.81   0
   7   2  -4   27.63    7.48   0
   7   2  -4   26.70    6.72   0
  -7  -2   4   22.96    6.53   0
   6   2  -4  149.40    8.14   0
   6   2  -4  167.81    8.43   0
   6   2  -4  143.64    7.69   0
  -6  -2   4  149.42    7.04   0
   5   2  -4   80.91    6.13   0
   5   2  -4   96.07    7.50   0
  -5  -2   4   92.34    7.74   0
   5   2  -4   93.28    6.38   0
   4   2  -4  155.26    6.51   0
   4   2  -4  163.56    6.92   0
   4   2  -4  157.84    6.85   0
  -4  -2   4  157.76    6.84   0
   3   2  -4   31.26    8.02   0
  -3  -2   4   21.61    6.45   0
  -3  -2   4   22.41    6.34   0
   3   2  -4   20.28    6.31   0
  -2  -2   4  154.07    7.56   0
  -2  -2   4  150.91    8.48   0
   2   2  -4  164.90    8.54   0
   2   2  -4  159.56    7.74   0
   1   2  -4 1363.04   16.87   0
  -1  -2   4 1267.22   16.28   0
   1   2  -4 1362.61   14.96   0
  -1  -2   4 1292.65   14.89   0
   0   2  -4  283.41    9.86   0
   0   2  -4  280.41   10.27   0
   0  -2   4  303.53   10.03   0
   0  -2   4  274.53   10.26   0
  -1   2  -4  184.12   10.87   0
   1  -2   4  207.51   10.95   0
  -1   2  -4   97.19    7.43   0
   1  -2   4   76.98    7.55   0
  -2   2  -4  343.25    8.11   0
  -2   2  -4  338.25   12.50   0
  -2   2  -4  381.37   12.13   0
   2  -2   4  303.33    8.32   0
  -3   2  -4  582.85   14.26   0
  -3   2  -4  628.50   14.78   0
  -3   2  -4  544.78    8.89   0
   3  -2   4  466.58    8.83   0
   4  -2   4    8.13    5.39   0
  -4   2  -4    7.08    8.28   0
  -4   2  -4    6.01    8.02   0
  -4   2  -4    7.26    6.50   0
   5  -2   4   11.21    5.55   0
  -5   2  -4    6.34    6.90   0
  -5   2  -4   12.05    8.19   0
   6  -2   4   24.61    9.40   0
   6  -2   4   13.84    5.97   0
  -6   2  -4   24.31    9.18   0
  -6   2  -4   22.28    5.95   0
  -7   2  -4   -0.95    7.36   0
   7  -2   4    3.11    6.00   0
  -7   2  -4    6.43    9.53   0
   8  -2   4   -0.16    6.46   0
  -8   2  -4    1.54   10.34   0
  -8   2  -4   -3.22    6.55   0
   9  -2   4    5.39    7.50   0
  -9   2  -4   -2.65   11.52   0
  -9   2  -4    5.82    7.38   0
  -9   2  -4   -0.36   11.62   0
   9   1  -4    8.56    9.49   0
   9   1  -4   14.92    8.54   0
   9   1  -4   10.75    7.31   0
  -9  -1   4    8.07    7.63   0
   8   1  -4    8.85    6.72   0
   8   1  -4   12.05    8.60   0
   8   1  -4   10.28    6.32   0
  -8  -1   4   12.08    8.73   0
   7   1  -4   12.18    6.26   0
   7   1  -4    5.61    8.03   0
   7   1  -4   -2.89    6.03   0
  -7  -1   4    2.60    7.91   0
   6   1  -4    6.04    6.38   0
  -6  -1   4    4.99    7.57   0
   6   1  -4    9.71    5.85   0
   6   1  -4    1.63    5.51   0
  -5  -1   4   56.49    7.42   0
   5   1  -4   51.70    5.85   0
   5   1  -4   59.62    7.60   0
   5   1  -4   57.66    6.34   0
   4   1  -4   29.66    6.42   0
   4   1  -4   21.16    5.97   0
  -4  -1   4   36.34    7.62   0
   4   1  -4   30.44    5.50   0
  -3  -1   4    1.94    8.07   0
   3   1  -4    9.32    7.88   0
   3   1  -4   10.47    6.51   0
   2   1  -4 2461.29   18.62   0
   2   1  -4 2377.95   19.24   0
  -2  -1   4 2382.88   19.33   0
  -2  -1   4 2293.52   19.86   0
   1   1  -4  144.65   10.84   0
  -1  -1   4  136.49    9.37   0
  -1  -1   4  137.25    9.29   0
   1   1  -4  148.57    9.31   0
   0   1  -4  143.60    9.79   0
   0  -1   4  135.26    9.76   0
   0  -1   4  135.66    9.79   0
   0   1  -4  152.89    9.73   0
   1  -1   4  224.85   11.73   0
   1  -1   4  199.51    9.33   0
  -1   1  -4  225.75    9.42   0
  -1   1  -4  209.79   10.14   0
  -2   1  -4    0.98    7.77   0
  -2   1  -4    1.05    8.28   0
   2  -1   4    1.54    6.42   0
   3  -1   4 1724.12   15.27   0
  -3   1  -4 2247.53   20.35   0
   3  -1   4 2197.48   20.79   0
  -3   1  -4 2126.79   15.32   0
  -4   1  -4  228.80    7.77   0
   4  -1   4  244.80    9.79   0
  -4   1  -4  269.23    9.62   0
   4  -1   4  197.15    6.85   0
   5  -1   4   21.45    5.72   0
   5  -1   4   22.70    7.59   0
  -5   1  -4   23.82    7.68   0
  -5   1  -4   18.61    5.97   0
   6  -1   4  128.64    9.00   0
   6  -1   4  113.28    6.46   0
  -6   1  -4  134.01    6.42   0
  -6   1  -4  157.94    8.91   0
  -7   1  -4    1.15    9.06   0
   7  -1   4    4.84    8.07   0
  -7   1  -4   -1.75    6.13   0
   7  -1   4    4.19    7.31   0
  -8   1  -4    8.98    8.86   0
   8  -1   4    9.30   10.00   0
  -8   1  -4    7.26    6.45   0
   8  -1   4    3.72    6.28   0
   9  -1   4   -2.05    7.31   0
  -9   1  -4    9.24    7.14   0
   9  -1   4    8.07   10.03   0
  -9   1  -4    4.54   11.18   0
   9   0  -4    7.18    6.78   0
  -9   0   4   10.14    9.11   0
   9   0  -4   18.37    7.21   0
   9   0  -4   15.55   10.68   0
   8   0  -4   -1.05    6.70   0
   8   0  -4    5.38    6.31   0
  -8   0   4    2.75    8.42   0
   8   0  -4    5.04    8.46   0
  -7   0   4   53.48    8.50   0
   7   0  -4   49.34    6.99   0
   7   0  -4   56.95    6.54   0
   7   0  -4   49.63    6.03   0
   6   0  -4    1.10    7.70   0
  -6   0   4    5.62    7.71   0
   6   0  -4   10.53    7.22   0
   6   0  -4    4.86    5.55   0
   5   0  -4   48.99    6.57   0
   5   0  -4   66.05    6.39   0
   5   0  -4   79.69    7.09   0
  -5   0   4   49.13    8.17   0
   4   0  -4   38.52    5.88   0
   4   0  -4   44.77    5.52   0
   4   0  -4   36.48    5.97   0
  -4   0   4   37.30    7.40   0
   3   0  -4   38.59    6.61   0
   3   0  -4   28.18    6.01   0
   3   0  -4   37.18    7.85   0
  -3   0   4   36.85    6.74   0
  -2   0   4  123.36   10.11   0
   2   0  -4  121.87    9.84   0
   2   0  -4  118.55    8.13   0
  -2   0   4  120.26    9.62   0
   1   0  -4  549.28   14.40   0
   1   0  -4  473.40   12.31   0
  -1   0   4  470.98   12.45   0
  -1   0   4  494.53   12.79   0
   0   0  -4  247.17   11.48   0
   0   0   4  229.50   11.38   0
   0   0  -4  253.55   11.45   0
   0   0   4  228.88   11.84   0
  -1   0  -4  329.89   11.23   0
   1   0   4  310.35   11.10   0
  -1   0  -4  308.10   11.82   0
   1   0   4  270.92   12.47   0
   2   0   4  258.42   10.57   0
  -2   0  -4  295.03    8.96   0
  -2   0  -4  344.74   10.99   0
   2   0   4  303.84    9.81   0
   3   0   4   13.09    5.93   0
  -3   0  -4   12.56    6.28   0
   3   0   4   11.52    7.80   0
  -3   0  -4    9.62    5.90   0
   4   0   4   59.41    6.33   0
  -4   0  -4   70.64    5.77   0
  -4   0  -4   77.81    7.68   0
   4   0   4   69.50    6.59   0
   5   0   4   34.94    6.82   0
  -5   0  -4   34.93    6.09   0
  -5   0  -4   36.93    5.85   0
   5   0   4   33.07    6.39   0
   6   0   4   23.09    7.75   0
   6   0   4   19.08    5.80   0
  -6   0  -4   14.41    7.03   0
  -6   0  -4   18.56    7.51   0
   7   0   4   17.95    6.06   0
   7   0   4   18.03    8.29   0
  -7   0  -4   16.98    5.95   0
  -7   0  -4   21.46    8.35   0
   8   0   4   32.57    6.77   0
   8   0   4   28.74    9.00   0
  -8   0  -4   27.78    9.04   0
  -8   0  -4   26.45    6.64   0
   9   0   4   -2.72    7.26   0
   9   0   4    9.67    9.83   0
  -9   0  -4    4.98    9.57   0
   9  -1  -4    6.12    7.39   0
   9  -1  -4   10.62    8.60   0
  -9   1   4   -0.16   10.64   0
   9  -1  -4    5.66    9.62   0
   8  -1  -4   25.43    6.94   0
   8  -1  -4   30.48    8.61   0
   8  -1  -4   23.81    6.48   0
  -8   1   4   22.31    8.77   0
  -7   1   4    1.58    7.78   0
   7  -1  -4   -0.02    6.23   0
   7  -1  -4    6.40    8.09   0
   7  -1  -4    7.32    7.22   0
  -6   1   4    0.22    7.68   0
   6  -1  -4    0.19    5.85   0
   6  -1  -4    3.00    7.46   0
   6  -1  -4   -0.18    5.45   0
   5  -1  -4   -1.59    5.35   0
   5  -1  -4    4.73    7.46   0
  -5   1   4    1.85    7.26   0
   4  -1  -4   59.68    5.59   0
  -4   1   4   62.15    7.93   0
   4  -1  -4   67.11    8.89   0
  -3   1   4    7.65    7.17   0
   3  -1  -4    3.69    5.66   0
   3  -1  -4    4.78    7.27   0
   2  -1  -4  151.81   10.50   0
  -2   1   4  145.11   10.46   0
   2  -1  -4  126.32    7.66   0
   2  -1  -4  134.50    8.09   0
   1  -1  -4 3382.05   26.85   0
  -1   1   4 3544.52   29.58   0
   1  -1  -4 3499.22   29.23   0
   0   1   4  162.98   11.61   0
   0   1   4  145.77   14.40   0
   0  -1  -4  150.11    9.78   0
   0  -1  -4  144.93   14.24   0
  -1  -1  -4 3822.57   24.37   0
   1   1   4 3772.99   24.57   0
   1   1   4 3339.06   36.99   0
  -1  -1  -4 3641.37   35.07   0
   2   1   4   55.50    7.32   0
   2   1   4   46.93    6.76   0
  -2  -1  -4   60.02    7.35   0
  -2  -1  -4   50.08    7.87   0
  -3  -1  -4   13.35    5.68   0
  -3  -1  -4    7.24    6.38   0
   3   1   4    2.94    6.46   0
   3   1   4   11.87    6.97   0
  -4  -1  -4   72.71    6.44   0
   4   1   4   49.33    7.14   0
   4   1   4   65.90    6.36   0
  -4  -1  -4   57.02    5.86   0
   5   1   4   27.66    6.58   0
   5   1   4   28.28    5.80   0
  -5  -1  -4   36.18    5.42   0
  -5  -1  -4   33.77    5.87   0
  -6  -1  -4   17.88    7.47   0
  -6  -1  -4   11.92    8.06   0
   6   1   4    6.39    7.60   0
   6   1   4   10.55    8.02   0
   7   1   4   -0.70    7.72   0
  -7  -1  -4    6.42    8.13   0
  -7  -1  -4    4.43    6.08   0
   7   1   4   -0.47    6.50   0
   8   1   4    5.30    8.13   0
  -8  -1  -4    1.93    8.80   0
   8   1   4    3.01    7.61   0
   9   1   4    3.36    9.97   0
  -9  -1  -4    7.58    9.93   0
   9   1   4   -1.48    7.83   0
   9   1   4    8.00    7.31   0
   9  -2  -4    8.70    8.91   0
   9  -2  -4   -2.83    8.68   0
  -9   2   4   -0.23   12.35   0
   9  -2  -4    1.19   12.57   0
   8  -2  -4   27.69    6.86   0
  -8   2   4   33.60   10.13   0
   8  -2  -4   19.45    7.93   0
   8  -2  -4   31.18   11.07   0
  -7   2   4    9.46   10.38   0
   7  -2  -4   14.11    9.19   0
   7  -2  -4   13.37    7.12   0
  -6   2   4   15.41    5.88   0
   6  -2  -4   16.23    9.70   0
   6  -2  -4   15.58    5.70   0
  -6   2   4   16.64    9.65   0
  -5   2   4   12.53    9.10   0
  -5   2   4   18.52    5.63   0
   5  -2  -4   15.24    5.60   0
   5  -2  -4   17.23    9.15   0
  -4   2   4   18.08    8.49   0
  -4   2   4   16.88    5.43   0
   4  -2  -4   13.02    5.39   0
   4  -2  -4   19.07    9.43   0
   3  -2  -4  676.28   16.46   0
  -3   2   4  617.91    9.37   0
   3  -2  -4  559.36    9.08   0
  -3   2   4  676.37   15.81   0
   2  -2  -4  745.96   15.80   0
  -2   2   4  617.48   10.53   0
   2  -2  -4  653.99   11.54   0
   2  -2  -4  687.41   15.09   0
  -1   2   4 1422.34   18.77   0
   1  -2  -4 1430.03   18.60   0
   1  -2  -4 1293.23   17.15   0
   0  -2  -4 5218.99   49.93   0
   0   2   4 6460.48   32.19   0
   0  -2  -4 5537.50   51.18   0
   0  -2  -4 6522.71   32.14   0
  -1  -2  -4  122.05    7.85   0
   1   2   4  116.77    7.85   0
   2   2   4    2.56    7.89   0
  -2  -2  -4    1.95    7.83   0
   2   2   4    0.12    6.19   0
  -2  -2  -4    2.05    6.34   0
  -3  -2  -4  193.52    8.48   0
   3   2   4  196.07    7.22   0
   3   2   4  166.83    8.20   0
  -3  -2  -4  213.36    7.18   0
   4   2   4  216.80    7.34   0
   4   2   4  202.37    8.45   0
  -4  -2  -4  224.82    7.31   0
  -4  -2  -4  193.84    7.23   0
   5   2   4   19.42    5.88   0
   5   2   4   22.12    6.34   0
  -5  -2  -4   34.38    6.13   0
  -5  -2  -4   30.45    7.07   0
   6   2   4    4.87    6.16   0
   6   2   4    3.91    7.41   0
  -6  -2  -4    0.82    6.50   0
   7   2   4   11.41    8.30   0
   7   2   4    9.13    6.47   0
  -7  -2  -4   12.13    8.43   0
   7   2   4   16.70    6.66   0
   8   2   4   -3.11    7.51   0
   8   2   4    1.24    8.66   0
   8   2   4    4.34    9.09   0
  -8  -2  -4    2.04    7.24   0
   9   2   4    0.12    9.67   0
   9   2   4   -2.12    7.46   0
   9   2   4   -1.97    8.18   0
  -9  -2  -4   -3.46    8.14   0
   9  -3  -4   10.07    7.57   0
   9  -3  -4   -4.12    7.11   0
   8  -3  -4    7.64    6.45   0
   7  -3  -4    8.51   18.34   0
  -7   3   4   16.66    6.14   0
  -7   3   4    9.56   15.31   0
   7  -3  -4   10.67    6.04   0
   6  -3  -4  117.80    6.49   0
   6  -3  -4  119.02   17.00   0
  -6   3   4  122.19    6.47   0
  -5   3   4    0.34    5.58   0
   5  -3  -4   -1.66   14.78   0
   5  -3  -4   -0.61   15.04   0
   5  -3  -4    4.25    5.58   0
   4  -3  -4    3.03   10.83   0
   4  -3  -4    1.81   11.82   0
   4  -3  -4    3.33    5.57   0
  -4   3   4    0.98    5.63   0
   3  -3  -4  118.77    7.53   0
   3  -3  -4  137.14   11.63   0
   3  -3  -4  132.16   12.39   0
  -3   3   4  127.76    6.42   0
  -2   3   4   81.19    6.47   0
   2  -3  -4   90.41    8.29   0
   2  -3  -4   92.15    9.56   0
   2  -3  -4   87.64    7.87   0
  -1   3   4 1577.68   17.64   0
   1  -3  -4 1556.82   17.27   0
  -1   3   4 1317.68   16.23   0
   1  -3  -4 1397.19   16.60   0
   0   3   4    1.43    9.71   0
   0   3   4    1.95    6.71   0
   0  -3  -4    0.81    9.85   0
   0  -3  -4    0.94    6.38   0
   1   3   4    9.96    6.51   0
  -1  -3  -4   15.94    7.84   0
   2   3   4   27.88    5.77   0
   2   3   4   22.27   10.03   0
   2   3   4   22.03   11.11   0
  -2  -3  -4   26.55    7.08   0
   3   3   4   10.57    7.80   0
   3   3   4   14.08    5.83   0
   3   3   4    8.82    7.30   0
  -3  -3  -4    7.69    6.11   0
   4   3   4   61.84    8.34   0
   4   3   4   62.44    6.25   0
   4   3   4   63.00    7.82   0
  -4  -3  -4   67.07    6.26   0
   5   3   4    8.57    7.02   0
   5   3   4   10.40    6.07   0
  -5  -3  -4    7.89    5.83   0
   5   3   4    8.65    7.43   0
   6   3   4    3.77    7.40   0
  -6  -3  -4   10.86    7.71   0
   6   3   4    0.00    6.31   0
   6   3   4    4.13    6.33   0
  -7  -3  -4    0.87    6.90   0
   7   3   4    1.60    6.37   0
   7   3   4    9.83    7.85   0
   7   3   4    1.98    8.20   0
   8   3   4   -0.48    8.93   0
   8   3   4   -4.06    8.46   0
  -8  -3  -4   -3.25    7.09   0
   8   3   4    5.01    7.40   0
   9   3   4    5.95    9.76   0
  -9  -3  -4   -0.22    8.07   0
   9   3   4    7.60   10.37   0
   9   3   4    1.71   10.24   0
   9  -4  -4    5.91    7.41   0
  -8   4   4   -2.04    6.68   0
   8  -4  -4    1.53    6.68   0
  -7   4   4    1.49    6.28   0
   7  -4  -4   12.00    6.14   0
  -6   4   4   61.75    6.12   0
   6  -4  -4   62.88    6.22   0
   5  -4  -4    2.86    5.45   0
  -5   4   4    7.53    5.66   0
   4  -4  -4   31.89    7.15   0
  -4   4   4   18.88    5.77   0
  -3   4   4  323.64    7.58   0
   3  -4  -4  355.96    8.72   0
   3  -4  -4  350.19   14.35   0
   3  -4  -4  356.73   14.03   0
   2  -4  -4  365.59    8.30   0
  -2   4   4  428.11   11.53   0
   2  -4  -4  429.71   12.08   0
  -2   4   4  379.03    9.15   0
   1  -4  -4   40.91    7.04   0
  -1   4   4   52.01    7.42   0
   1  -4  -4   31.32    6.28   0
  -1   4   4   26.84    6.80   0
   0   4   4  519.27   15.73   0
   0  -4  -4  628.42   11.43   0
   0  -4  -4  579.78   15.76   0
   0   4   4  610.09   11.30   0
   1   4   4   11.58    5.96   0
  -1  -4  -4   14.62    7.29   0
   2   4   4   36.73   17.08   0
   2   4   4   45.30    6.23   0
   2   4   4   40.77   15.60   0
  -2  -4  -4   46.86    6.12   0
  -3  -4  -4   16.07    6.08   0
   3   4   4   16.25    5.94   0
   3   4   4   14.37    8.38   0
   3   4   4   13.24    9.31   0
   4   4   4   25.16    5.86   0
   4   4   4   27.24    7.95   0
  -4  -4  -4   27.87    6.03   0
   4   4   4   29.60    8.50   0
   5   4   4   26.00    6.44   0
   5   4   4   15.72    7.43   0
  -5  -4  -4   25.80    6.51   0
   5   4   4   21.00    8.00   0
   6   4   4    8.80    8.68   0
   6   4   4    9.76    6.43   0
   6   4   4   12.33    7.89   0
  -6  -4  -4    7.75    6.24   0
   7   4   4    3.75    7.00   0
   7   4   4    7.07    8.17   0
  -7  -4  -4   12.48    7.16   0
   7   4   4   -2.58    9.37   0
   8   4   4    2.82    8.98   0
   8   4   4    9.25    7.83   0
   8   4   4   11.13    9.32   0
  -8  -4  -4   16.58    9.43   0
   8  -5  -4    9.91    7.11   0
  -8   5   4    3.13    7.00   0
   7  -5  -4    6.09    6.37   0
  -7   5   4    7.37    6.33   0
   6  -5  -4   99.74    6.66   0
  -6   5   4   93.92    6.33   0
   5  -5  -4   40.57    5.89   0
  -5   5   4   37.74    5.71   0
   4  -5  -4   36.23    5.92   0
  -4   5   4   30.51    7.06   0
   3  -5  -4   42.06    5.65   0
   3  -5  -4   49.52    8.75   0
   3  -5  -4   50.32    9.65   0
  -3   5   4   37.67    5.61   0
   2  -5  -4   37.52    8.36   0
  -2   5   4   32.15    7.30   0
   2  -5  -4   35.55    7.31   0
  -2   5   4   38.51    8.19   0
   1  -5  -4  155.80    8.51   0
  -1   5   4  151.28    8.96   0
   1  -5  -4  178.10    8.72   0
  -1   5   4  173.53    8.82   0
   0  -5  -4    8.52    9.07   0
   0   5   4   14.85    6.03   0
   0  -5  -4   14.50    6.00   0
   0   5   4    9.48    8.46   0
   1   5   4    1.05    5.96   0
  -1  -5  -4   12.67    5.84   0
  -1  -5  -4    2.55   15.61   0
  -2  -5  -4    7.64    7.23   0
   2   5   4   13.46    6.06   0
   3   5   4    0.48   11.74   0
   3   5   4    1.56   10.82   0
  -3  -5  -4    3.33    5.79   0
   3   5   4    3.73    7.00   0
   4   5   4   25.50    6.28   0
   4   5   4   15.08    8.80   0
  -4  -5  -4   19.14    6.36   0
   4   5   4   19.29    8.61   0
  -5  -5  -4    8.17    7.78   0
   5   5   4   -0.60    6.29   0
   5   5   4    1.22    8.42   0
   5   5   4    5.83    8.97   0
   6   5   4   23.12    9.67   0
   6   5   4   18.64    6.89   0
   6   5   4   17.34    8.01   0
  -6  -5  -4   17.49    7.00   0
  -7  -5  -4    9.68    7.44   0
   7   5   4    5.44    8.43   0
   7   5   4    8.54    7.32   0
   7   5   4    4.29   10.31   0
   8   5   4   10.27    9.76   0
   8   5   4    1.26    9.17   0
  -8  -5  -4   -7.08    9.83   0
   8   5   4    2.58    8.10   0
   8  -6  -4    3.67    9.01   0
  -8   6   4   13.43    7.53   0
   7  -6  -4   10.02    6.85   0
  -7   6   4   19.42    6.89   0
  -6   6   4    0.71    6.25   0
   6  -6  -4    0.28    7.77   0
  -5   6   4   43.65    7.66   0
   5  -6  -4   50.71    6.32   0
  -4   6   4   27.04    6.33   0
   4  -6  -4   25.13    6.39   0
  -3   6   4   85.89    6.49   0
   3  -6  -4  103.19   10.80   0
   3  -6  -4   86.74    7.74   0
  -2   6   4    3.97    6.83   0
   2  -6  -4    7.65    8.40   0
   2  -6  -4    2.24    7.15   0
  -2   6   4    4.85    8.74   0
   1  -6  -4    2.79    8.01   0
  -1   6   4    4.82    7.55   0
  -1   6   4    9.32    7.66   0
   1  -6  -4    8.83    7.47   0
   0   6   4   94.21    6.52   0
   0  -6  -4   91.85    6.30   0
   0  -6  -4   81.96    9.45   0
   0   6   4   81.56    8.71   0
   1   6   4    2.19   13.10   0
  -1  -6  -4   -6.24    7.58   0
   1   6   4    6.93    7.13   0
  -1  -6  -4    1.41   13.69   0
   2   6   4   11.81    6.02   0
  -2  -6  -4   12.76    6.01   0
  -3  -6  -4   18.68    6.35   0
   3   6   4   21.55    6.45   0
   4   6   4   10.94   11.11   0
  -4  -6  -4   18.38    6.46   0
   4   6   4   12.98    6.33   0
   4   6   4   12.46   11.04   0
   5   6   4   15.27    6.84   0
   5   6   4    9.97   10.61   0
   5   6   4   13.26    8.83   0
  -5  -6  -4   16.62    6.60   0
   6   6   4    3.24    9.66   0
   6   6   4    0.74    7.03   0
  -6  -6  -4    0.14    7.07   0
   6   6   4    5.29   10.02   0
   7   6   4    4.44   10.02   0
   7   6   4   10.61    7.78   0
   7   6   4    3.26   10.79   0
  -7  -6  -4    6.12    7.72   0
  -7   7   4   20.03    7.36   0
   7  -7  -4   14.25    9.09   0
  -6   7   4   25.42    6.79   0
   6  -7  -4   11.53    6.98   0
   5  -7  -4   19.58    6.61   0
  -5   7   4   32.95    7.87   0
   4  -7  -4    2.68   14.88   0
   4  -7  -4    2.99   15.07   0
   4  -7  -4    2.79    7.42   0
  -4   7   4    4.21    7.24   0
   3  -7  -4   76.32    6.78   0
  -3   7   4   69.88    9.87   0
   3  -7  -4   76.67    9.59   0
  -3   7   4   71.71    6.49   0
  -2   7   4   12.91    7.22   0
  -2   7   4    7.66    8.25   0
   2  -7  -4    6.91    7.55   0
   2  -7  -4   15.37    7.82   0
   1  -7  -4   26.02    6.21   0
   1  -7  -4   25.06    9.08   0
  -1   7   4   31.32    7.54   0
  -1   7   4   23.71    7.66   0
   0  -7  -4   13.76    9.65   0
   0  -7  -4   21.61    7.79   0
   0   7   4   15.44    9.06   0
   0   7   4   16.92    6.68   0
   1   7   4   15.89    7.62   0
  -1  -7  -4    7.42    7.59   0
  -1  -7  -4    4.60   12.57   0
   1   7   4    4.64   12.21   0
  -2  -7  -4   35.37    6.46   0
   2   7   4   28.83    6.76   0
  -3  -7  -4   99.65    8.33   0
   3   7   4   80.00    6.85   0
  -4  -7  -4    1.64    8.16   0
   4   7   4    6.93    6.72   0
  -5  -7  -4    7.35    7.06   0
   5   7   4   15.93   12.59   0
   5   7   4   16.35   13.91   0
   5   7   4   17.77    7.09   0
   6   7   4    2.73   11.44   0
   6   7   4    4.87   12.24   0
  -6  -7  -4    1.47    7.41   0
   6   7   4    7.33    7.41   0
   7   7   4    4.94   12.87   0
   7   7   4    8.40    9.85   0
   7   7   4    3.12   12.40   0
  -7  -7  -4    5.65    8.00   0
   7  -8  -4    5.60    7.74   0
   6  -8  -4   15.25    8.88   0
  -6   8   4    9.99    8.88   0
   5  -8  -4   10.85    6.97   0
  -5   8   4    8.30    6.76   0
   4  -8  -4    5.45    8.46   0
  -4   8   4   10.45    8.03   0
   4  -8  -4    2.97   14.06   0
   4  -8  -4    2.19   14.13   0
   3  -8  -4   37.39   10.03   0
  -3   8   4   36.12   10.40   0
   3  -8  -4   31.68    8.02   0
  -3   8   4   43.93    6.68   0
   2  -8  -4   63.73    8.24   0
  -2   8   4   73.83    9.39   0
  -2   8   4   88.13    8.81   0
   2  -8  -4   94.61    9.63   0
  -1   8   4   48.07    7.79   0
   1  -8  -4   57.16    8.30   0
  -1   8   4   49.27    8.54   0
   1  -8  -4   42.26    9.53   0
   0  -8  -4    1.87   10.12   0
   0  -8  -4    8.78    7.92   0
   0   8   4    7.25    6.56   0
   0   8   4    1.45    9.38   0
   1   8   4    8.11   13.17   0
  -1  -8  -4   11.47    6.72   0
   1   8   4   13.85    6.51   0
  -1  -8  -4   11.27   14.03   0
   2   8   4   -1.63    6.46   0
  -2  -8  -4   -0.13    6.25   0
   3   8   4   -1.08    6.85   0
  -3  -8  -4    4.23    6.45   0
  -4  -8  -4   11.89    7.17   0
   4   8   4   17.90    7.33   0
   5   8   4    1.09    7.48   0
  -6  -8  -4    9.74    8.12   0
   6   8   4    0.32    7.98   0
  -5   9   4    9.51    7.35   0
   5  -9  -4    7.66    7.49   0
   4  -9  -4    7.54    7.31   0
  -4   9   4    5.85    8.61   0
   4  -9  -4    3.80   14.14   0
   4  -9  -4    0.42   14.06   0
   3  -9  -4   11.09    8.54   0
  -3   9   4    2.44    8.30   0
  -3   9   4    8.61   10.42   0
   3  -9  -4    7.14   10.22   0
   2  -9  -4    3.75    8.82   0
  -2   9   4    5.26    8.21   0
   2  -9  -4    5.20    8.58   0
  -2   9   4    5.33    9.39   0
  -1   9   4    6.20    7.07   0
   1  -9  -4    1.40    8.63   0
  -1   9   4    6.29    9.11   0
   1  -9  -4    0.29    9.70   0
   0  -9  -4    0.35   10.51   0
   0  -9  -4    8.41    8.18   0
   0   9   4    1.70    9.95   0
   0   9   4    7.72    7.50   0
   1   9   4    3.19   16.83   0
   1   9   4    0.70    6.87   0
  -1  -9  -4    2.65   17.31   0
  -1  -9  -4    5.48    6.93   0
  -2  -9  -4    1.78    6.89   0
   2   9   4    0.45    7.02   0
   3   9   4    8.87    8.87   0
  -3  -9  -4   18.58    7.54   0
  -4  -9  -4   -0.41    7.58   0
   4   9   4    3.25    7.61   0
  -5  -9  -4    5.48   10.12   0
   5   9   4   13.83    8.20   0
   4 -10  -4    4.46   16.56   0
   4 -10  -4    3.75   17.51   0
   4 -10  -4   -3.42    9.50   0
  -4  10   4    2.91    9.33   0
   3 -10  -4    4.75   11.34   0
  -3  10   4   -1.53   11.47   0
  -3  10   4    7.67    8.90   0
   3 -10  -4    3.37    9.19   0
   2 -10  -4    1.57    9.15   0
  -2  10   4    6.17    9.67   0
  -2  10   4    4.61   10.08   0
   2 -10  -4    4.59    9.24   0
   1 -10  -4    5.61   10.52   0
  -1  10   4   10.74   10.03   0
   1 -10  -4    9.65    9.55   0
  -1  10   4   12.14    7.88   0
   0 -10  -4   23.01    7.87   0
   0 -10  -4   18.20   12.96   0
   0  10   4   14.13   12.36   0
   0  10   4   26.28    9.60   0
  -1 -10  -4   14.29    9.25   0
   1  10   4   18.56    7.73   0
  -2 -10  -4    0.57    7.71   0
   2  10   4   -1.47    9.65   0
   3  10   4   16.36    9.98   0
  -3 -10  -4    3.43    7.86   0
  -1  11   4    4.68   12.66   0
   1 -11  -4    5.62   11.73   0
   1 -11  -4   -1.61   10.44   0
  -1  11   4    2.47   10.66   0
   0  11   4    5.63    8.69   0
   0 -11  -4    3.54   15.40   0
   0 -11  -4   -1.13   10.19   0
  -1 -11  -4    3.06    8.66   0
  -2 -11   5    3.54   10.10   0
   2  11  -5    6.04    8.30   0
  -2 -11   5   -4.57    8.17   0
   2  11  -5    1.85    9.69   0
   1  11  -5    1.80    9.54   0
   1  11  -5    0.37   10.36   0
  -1 -11   5   -0.85   10.01   0
  -1 -11   5   12.93    9.92   0
   0 -11   5    9.67   10.27   0
   0  11  -5    4.62    9.23   0
   0 -11   5    6.25    8.05   0
   0  11  -5    2.59    8.32   0
  -1  11  -5    2.69    7.76   0
  -1  11  -5    3.52   10.07   0
   1 -11   5   10.11   10.06   0
   1 -11   5    5.92    8.10   0
  -2  11  -5    5.95    9.66   0
   2 -11   5    7.41   10.08   0
  -2  11  -5   10.91   11.99   0
   2 -11   5   -0.87   10.00   0
   4  10  -5    4.04    9.37   0
   4  10  -5   10.31    8.07   0
  -4 -10   5   -0.45    7.66   0
  -4 -10   5    7.04    9.72   0
   3  10  -5    3.28    7.61   0
   3  10  -5    3.52    9.11   0
  -3 -10   5   -3.05    7.69   0
  -3 -10   5    2.34   10.94   0
   2  10  -5    0.64    8.60   0
  -2 -10   5   -5.64    7.22   0
   2  10  -5    8.05    9.13   0
  -2 -10   5    3.74   10.31   0
   1  10  -5    3.45    6.87   0
  -1 -10   5   -2.87    9.36   0
   1  10  -5    5.19    7.60   0
  -1 -10   5   -0.10    8.73   0
   0  10  -5    2.10    6.98   0
   0  10  -5   15.81    7.40   0
   0 -10   5    3.64    7.25   0
   0 -10   5    5.01    9.14   0
   1 -10   5   44.36    9.53   0
  -1  10  -5   31.17    8.72   0
  -1  10  -5   52.01    9.85   0
   1 -10   5   40.05    7.63   0
   2 -10   5   20.73    7.49   0
  -2  10  -5   17.97    7.28   0
  -2  10  -5   28.59    9.58   0
   2 -10   5   21.25    9.49   0
  -3  10  -5    0.58   11.39   0
   3 -10   5    3.69    7.33   0
   3 -10   5   -0.34   11.07   0
  -3  10  -5    4.44    7.22   0
   4 -10   5    3.21    9.76   0
  -4  10  -5    6.32    7.74   0
   6   9  -5    7.57   11.02   0
   6   9  -5   12.12    8.33   0
   6   9  -5    3.86    9.96   0
  -6  -9   5    2.39    8.23   0
  -5  -9   5    9.17    7.59   0
  -5  -9   5    1.28    9.46   0
   5   9  -5    2.00   10.81   0
   5   9  -5    4.84    7.87   0
  -4  -9   5    6.37    9.03   0
   4   9  -5    5.31    8.53   0
  -4  -9   5    7.69    9.04   0
   4   9  -5    7.83    7.29   0
   3   9  -5   19.73    7.29   0
  -3  -9   5   10.04    8.15   0
  -3  -9   5   20.46    7.29   0
   3   9  -5    9.76    8.47   0
  -2  -9   5    4.99    6.75   0
   2   9  -5    3.90    8.34   0
   2   9  -5   18.81    8.35   0
  -2  -9   5    7.64    8.50   0
   1   9  -5   61.42    7.20   0
   1   9  -5  103.82    7.52   0
  -1  -9   5   56.15    8.97   0
  -1  -9   5  108.73    8.68   0
   0  -9   5    2.66    8.48   0
   0   9  -5    6.68    6.59   0
   0   9  -5   14.68    7.08   0
   0  -9   5    8.56    8.57   0
   1  -9   5    8.35    8.22   0
  -1   9  -5    8.57    8.16   0
  -1   9  -5    8.38    7.05   0
   1  -9   5   -0.09    8.69   0
  -2   9  -5    8.53    8.26   0
   2  -9   5   11.51    8.55   0
  -2   9  -5    5.91    8.50   0
   2  -9   5    1.69    7.08   0
  -3   9  -5    7.87    8.16   0
  -3   9  -5   10.63   11.74   0
   3  -9   5   14.48    7.13   0
   3  -9   5    5.91   10.32   0
   4  -9   5    2.54    7.21   0
  -4   9  -5   -7.28    8.47   0
   5  -9   5   -8.89    7.77   0
  -5   9  -5    7.62    9.01   0
   7   8  -5   11.96    9.43   0
  -7  -8   5   13.83    8.23   0
   7   8  -5    7.79    8.11   0
   7   8  -5   -0.75   10.13   0
   6   8  -5   14.99    7.60   0
   6   8  -5   12.20    8.95   0
  -6  -8   5    8.37    7.48   0
   6   8  -5    0.32    9.43   0
   5   8  -5   12.90    8.73   0
  -5  -8   5    6.30    9.01   0
   5   8  -5   13.90    8.78   0
  -5  -8   5    7.61    7.13   0
  -4  -8   5  127.68    7.57   0
   4   8  -5  113.33    7.50   0
  -4  -8   5   85.73    8.93   0
   4   8  -5   76.59    8.90   0
  -3  -8   5   11.23    6.59   0
   3   8  -5    8.60    6.56   0
   3   8  -5   18.60    8.38   0
  -3  -8   5    7.31    8.33   0
   2   8  -5   43.87    8.04   0
   2   8  -5   69.68    6.94   0
  -2  -8   5   55.73    7.02   0
  -2  -8   5   42.08    8.31   0
   1   8  -5   70.52    6.69   0
  -1  -8   5   70.65    8.48   0
  -1  -8   5   97.79    7.02   0
   1   8  -5  107.84    8.34   0
   0  -8   5   47.83    7.05   0
   0   8  -5   68.38    8.33   0
   0  -8   5   55.35    8.13   0
   0   8  -5   47.67    6.69   0
  -1   8  -5  115.93    8.20   0
   1  -8   5   94.51    7.22   0
  -1   8  -5  147.58    7.53   0
   1  -8   5  144.57    8.83   0
   2  -8   5   28.55    8.22   0
  -2   8  -5   34.03    8.20   0
   2  -8   5   21.89    6.54   0
  -2   8  -5   26.41    7.51   0
   3  -8   5   29.10   10.81   0
  -3   8  -5   28.39    6.14   0
   3  -8   5   17.45    8.26   0
  -3   8  -5   32.21    9.76   0
   4  -8   5   41.20    6.87   0
  -4   8  -5   51.36    6.66   0
   5  -8   5   -6.65    8.09   0
  -5   8  -5   12.15    7.01   0
  -6   8  -5   -0.74    6.88   0
   6  -8   5    4.80    7.34   0
   7   7  -5   -0.01    8.81   0
   7   7  -5    8.07    7.70   0
  -7  -7   5    3.12    7.70   0
   7   7  -5    0.71    9.47   0
   6   7  -5    9.85    7.37   0
  -6  -7   5   16.26    7.15   0
   6   7  -5   11.57    8.42   0
   6   7  -5    6.71    7.23   0
  -5  -7   5    9.36    8.25   0
  -5  -7   5   11.77    6.72   0
   5   7  -5    6.90    8.73   0
   5   7  -5    9.58    6.81   0
   4   7  -5   17.49    8.42   0
  -4  -7   5   14.27    8.26   0
   4   7  -5   16.38    6.54   0
  -4  -7   5   26.16    6.44   0
   3   7  -5   89.76    8.49   0
  -3  -7   5   54.73    8.01   0
   3   7  -5   47.84    7.74   0
  -3  -7   5   64.34    6.84   0
   2   7  -5    1.96    5.93   0
   2   7  -5   -0.88    6.22   0
  -2  -7   5   -1.63    7.47   0
  -2  -7   5    5.47    6.27   0
   1   7  -5   17.63    6.38   0
   1   7  -5   15.88    7.42   0
  -1  -7   5   14.67    7.52   0
  -1  -7   5   22.30    6.19   0
   0  -7   5   -0.43    6.32   0
   0   7  -5   -0.21    7.89   0
   0  -7   5   -0.89    6.38   0
   0   7  -5   -1.23    7.31   0
  -1   7  -5   -2.81    5.94   0
   1  -7   5    3.87    7.59   0
   1  -7   5    1.06    7.29   0
  -1   7  -5    0.47    7.42   0
   2  -7   5   10.35    7.74   0
  -2   7  -5    1.91    5.78   0
   2  -7   5    4.23    5.86   0
  -2   7  -5   15.12    9.16   0
   3  -7   5    9.64    7.40   0
   3  -7   5    1.92    9.73   0
  -3   7  -5    9.76    5.92   0
  -3   7  -5    8.99    8.98   0
   4  -7   5   46.27    6.45   0
  -4   7  -5   58.00    6.39   0
  -5   7  -5    3.91    6.35   0
   5  -7   5    5.26    8.00   0
   6  -7   5    5.23    8.40   0
  -6   7  -5    5.66    6.81   0
  -7   7  -5    8.12    7.54   0
   7  -7   5    5.69    7.61   0
   8   6  -5   -0.67    9.55   0
   8   6  -5    4.14    7.49   0
   8   6  -5    1.24    8.00   0
  -8  -6   5    9.29    7.58   0
   7   6  -5    5.57    7.21   0
   7   6  -5    5.58    7.06   0
  -7  -6   5    5.12    7.24   0
   7   6  -5   -1.85    6.92   0
   6   6  -5    7.04    6.48   0
   6   6  -5   -0.36    6.98   0
  -6  -6   5    7.10    6.58   0
   6   6  -5   10.94    8.45   0
  -5  -6   5   13.07    6.32   0
  -5  -6   5    1.89    7.85   0
   5   6  -5   12.59    6.44   0
   5   6  -5    9.27    6.73   0
   4   6  -5  230.68    8.18   0
  -4  -6   5  277.32    7.59   0
   4   6  -5  292.61    8.75   0
  -4  -6   5  234.75    8.82   0
   3   6  -5   23.33    7.93   0
  -3  -6   5    8.35    7.91   0
  -3  -6   5   21.03    6.04   0
   3   6  -5   14.68    7.49   0
   2   6  -5   16.28    6.15   0
  -2  -6   5   15.53    6.13   0
  -2  -6   5    6.25    7.66   0
   2   6  -5    3.49    6.24   0
   1   6  -5   16.11    6.84   0
  -1  -6   5   29.64    7.29   0
   1   6  -5   22.59    6.28   0
  -1  -6   5   12.27    7.52   0
   0  -6   5   46.96    5.97   0
   0  -6   5   39.42    7.35   0
   0   6  -5   49.50    5.87   0
   0   6  -5   43.13    6.89   0
   1  -6   5    6.38    5.85   0
  -1   6  -5    5.69    7.50   0
  -1   6  -5    0.78    6.54   0
   1  -6   5   -0.08    7.72   0
  -2   6  -5   -1.17    5.81   0
   2  -6   5    1.94    7.28   0
   2  -6   5   -2.56    6.04   0
  -2   6  -5    4.62    8.11   0
   3  -6   5   -1.50    8.63   0
  -3   6  -5   20.58    6.99   0
   3  -6   5    0.47    5.93   0
  -3   6  -5    5.89    8.77   0
  -4   6  -5   -1.45    6.26   0
   4  -6   5   -2.00    6.31   0
   5  -6   5   30.43    6.42   0
  -5   6  -5   29.95    7.60   0
  -6   6  -5   16.12    6.36   0
   6  -6   5   16.62    6.58   0
   7  -6   5   11.52    7.16   0
  -7   6  -5   16.26    7.05   0
   8  -6   5    8.69    7.59   0
  -8   6  -5   -3.03    7.42   0
   8   5  -5   -0.65    8.94   0
   8   5  -5    0.56    7.61   0
   8   5  -5    3.03    9.40   0
  -8  -5   5   10.38    7.33   0
   7   5  -5    3.41    7.24   0
   7   5  -5   -0.59    6.87   0
  -7  -5   5   -2.03    6.90   0
   7   5  -5   -0.12    8.26   0
   6   5  -5   13.73    8.07   0
   6   5  -5   10.68    6.14   0
   6   5  -5    6.34    6.47   0
  -6  -5   5   11.97    6.47   0
   5   5  -5    0.54    6.16   0
  -5  -5   5    0.88    6.27   0
   5   5  -5    4.24    6.16   0
   4   5  -5   40.78    8.16   0
  -4  -5   5   31.11    7.86   0
  -4  -5   5   41.64    6.13   0
   4   5  -5   41.11    6.07   0
   3   5  -5   18.05    7.29   0
  -3  -5   5   12.65    7.24   0
   3   5  -5   21.76    6.17   0
  -3  -5   5   16.66    7.43   0
   2   5  -5   12.75    7.28   0
  -2  -5   5   25.38    7.57   0
   2   5  -5   25.13    6.18   0
  -2  -5   5   16.67    6.09   0
  -1  -5   5   73.74    6.76   0
   1   5  -5   89.35    7.83   0
   1   5  -5   73.74    7.73   0
  -1  -5   5   92.77    6.41   0
   0  -5   5   82.27    7.95   0
   0  -5   5  112.06    8.28   0
   0   5  -5   94.42    7.76   0
   0   5  -5  116.19    7.88   0
   1  -5   5    3.42    5.77   0
  -1   5  -5   -9.83    6.77   0
  -1   5  -5    5.30    7.46   0
   1  -5   5   -0.60    7.37   0
  -2   5  -5    7.44    5.60   0
  -2   5  -5    1.52    7.34   0
   2  -5   5    0.07    7.49   0
   2  -5   5    5.11    5.73   0
  -3   5  -5    0.14    6.96   0
   3  -5   5    4.46    8.40   0
   3  -5   5    4.76    5.70   0
  -3   5  -5    4.74    8.86   0
   4  -5   5   47.43    6.04   0
  -4   5  -5   59.43   15.17   0
  -4   5  -5   55.32    5.95   0
  -4   5  -5   65.41   16.06   0
   5  -5   5   91.79    6.56   0
  -5   5  -5   94.91    7.59   0
   6  -5   5    8.51    6.25   0
  -6   5  -5    9.14    6.29   0
   7  -5   5    2.61    6.64   0
  -7   5  -5    1.72    6.45   0
   8  -5   5    8.53    7.34   0
  -8   5  -5   11.45    7.13   0
   9   4  -5    5.15    7.69   0
   9   4  -5    7.54    8.17   0
  -9  -4   5    4.50    9.99   0
   9   4  -5    0.29    8.29   0
  -8  -4   5    4.80    7.27   0
   8   4  -5   14.10    7.31   0
   8   4  -5   11.07    7.29   0
   8   4  -5    9.16    8.27   0
   7   4  -5   19.74    8.03   0
   7   4  -5   24.55    8.55   0
   7   4  -5   24.82    6.16   0
  -7  -4   5   25.80    8.51   0
  -6  -4   5   -1.78    6.54   0
   6   4  -5    0.42    6.44   0
   6   4  -5    1.54    7.95   0
   6   4  -5   -1.40    6.01   0
   5   4  -5  201.76    7.22   0
  -5  -4   5  207.21    7.15   0
   5   4  -5  174.66    7.56   0
   4   4  -5   27.22    5.86   0
  -4  -4   5   38.41    7.39   0
   4   4  -5   32.81    7.38   0
  -4  -4   5   31.03    5.86   0
   3   4  -5  175.40    6.93   0
  -3  -4   5  172.11    7.47   0
  -3  -4   5  181.87    6.98   0
   3   4  -5  169.44    8.58   0
   2   4  -5  342.47    9.74   0
  -2  -4   5  310.72   10.01   0
   2   4  -5  374.29    8.00   0
  -2  -4   5  383.03    9.13   0
  -1  -4   5   19.78    6.51   0
   1   4  -5   16.05    6.45   0
   1   4  -5   21.44    7.62   0
  -1  -4   5   20.90    6.17   0
   0  -4   5    7.32    6.21   0
   0  -4   5    4.86    6.41   0
   0   4  -5    8.29    7.43   0
   0   4  -5    7.98    7.75   0
   1  -4   5  362.69    9.91   0
   1  -4   5  313.46    8.14   0
  -1   4  -5  312.38    7.84   0
  -1   4  -5  356.72    9.71   0
   2  -4   5  301.93   11.09   0
   2  -4   5  237.86    8.23   0
  -2   4  -5  284.11   10.19   0
  -2   4  -5  292.74    8.27   0
  -3   4  -5  248.08   11.67   0
   3  -4   5  256.46    8.37   0
  -3   4  -5  239.35    7.25   0
  -4   4  -5   42.21   12.40   0
   4  -4   5   39.75    5.80   0
  -4   4  -5   40.55   11.24   0
  -4   4  -5   39.38    5.57   0
  -5   4  -5   77.56   16.75   0
  -5   4  -5   71.89   16.87   0
   5  -4   5   52.54    6.38   0
  -5   4  -5   67.36    6.14   0
   6  -4   5   24.04    6.01   0
  -6   4  -5   25.06    5.92   0
  -7   4  -5    4.03    6.57   0
   7  -4   5   -0.75    7.81   0
   8  -4   5    2.42    7.15   0
  -8   4  -5    7.94    6.95   0
   9   3  -5   -1.05    7.83   0
   9   3  -5    7.88    7.63   0
  -9  -3   5    3.43    9.83   0
   9   3  -5    5.64    8.87   0
   8   3  -5    0.46    8.96   0
   8   3  -5    0.41    8.66   0
   8   3  -5    4.87    6.55   0
  -8  -3   5   -0.68    8.62   0
   7   3  -5    2.40    6.87   0
   7   3  -5    3.20    6.75   0
  -7  -3   5    1.60    6.57   0
   7   3  -5    0.15    6.25   0
   6   3  -5    4.90    6.82   0
   6   3  -5    6.06    5.94   0
  -6  -3   5   13.94    6.07   0
   6   3  -5   10.03    5.96   0
   5   3  -5   97.15    6.09   0
   5   3  -5  113.24    7.83   0
   5   3  -5   94.68    7.99   0
  -5  -3   5   88.04    6.64   0
   4   3  -5  244.25    7.72   0
  -4  -3   5  237.09    7.59   0
   4   3  -5  257.60    7.38   0
  -4  -3   5  261.13    7.66   0
  -3  -3   5   86.68    6.42   0
  -3  -3   5   75.41    8.12   0
   3   3  -5   90.02    6.42   0
   3   3  -5   87.95    6.97   0
  -2  -3   5  549.26   11.60   0
   2   3  -5  597.41    9.40   0
   2   3  -5  609.41   10.75   0
  -2  -3   5  622.37    9.62   0
  -1  -3   5   64.79    6.97   0
   1   3  -5   59.15    7.32   0
  -1  -3   5   50.93    7.33   0
   1   3  -5   55.99    7.14   0
   0  -3   5   58.82    7.37   0
   0  -3   5   54.79    7.12   0
   0   3  -5   57.33    7.21   0
   0   3  -5   67.22    8.84   0
   1  -3   5  403.49   10.39   0
  -1   3  -5  461.00    8.86   0
   1  -3   5  460.80   11.26   0
  -1   3  -5  438.91   10.86   0
   2  -3   5    5.61    8.19   0
  -2   3  -5    7.41    8.51   0
  -2   3  -5   10.62    5.55   0
   2  -3   5    1.82    5.65   0
   3  -3   5    1.77    5.44   0
  -3   3  -5    9.47    5.45   0
  -3   3  -5    5.51    9.52   0
  -3   3  -5    2.40    8.49   0
  -4   3  -5    2.96    9.12   0
  -4   3  -5   -2.94    6.65   0
  -4   3  -5    1.39    9.12   0
   4  -3   5    4.67    5.55   0
  -5   3  -5    2.81    9.73   0
  -5   3  -5   -0.70    9.55   0
   5  -3   5    5.61    5.50   0
  -5   3  -5    1.35    5.35   0
  -6   3  -5   14.46   10.15   0
  -6   3  -5   11.60    5.93   0
  -6   3  -5   13.63   10.28   0
   6  -3   5    7.79    5.94   0
  -7   3  -5    2.98   10.60   0
  -7   3  -5    0.03    6.27   0
  -7   3  -5    3.53   11.66   0
   7  -3   5   -3.28    7.80   0
  -8   3  -5    6.48   13.04   0
  -8   3  -5    2.96    6.67   0
   8  -3   5    1.86    6.91   0
  -8   3  -5    5.40   13.71   0
  -9   3  -5    2.46   18.84   0
  -9   3  -5    1.54   19.10   0
  -9   3  -5    8.79    7.42   0
   9  -3   5    4.70    7.45   0
   9   2  -5   14.12    7.42   0
   9   2  -5    8.70    9.69   0
   9   2  -5   17.67    7.20   0
  -9  -2   5    6.00    7.84   0
   8   2  -5    7.75    6.79   0
   8   2  -5    3.84    6.46   0
   8   2  -5    3.18    8.72   0
  -8  -2   5    2.95    7.36   0
   7   2  -5   54.58    6.14   0
   7   2  -5   54.16    8.09   0
   7   2  -5   60.79    8.30   0
  -7  -2   5   47.99    8.30   0
   6   2  -5  110.73    6.25   0
   6   2  -5  129.05    8.31   0
   6   2  -5  116.34    6.75   0
  -6  -2   5  110.69    6.83   0
   5   2  -5  108.42    6.52   0
   5   2  -5  113.71    8.14   0
   5   2  -5  111.16    6.33   0
  -5  -2   5  108.57    6.59   0
   4   2  -5  107.07    6.50   0
   4   2  -5  114.54    6.55   0
  -4  -2   5  112.04    6.55   0
  -3  -2   5    6.91    7.66   0
   3   2  -5    9.42    6.41   0
  -3  -2   5    5.63    6.19   0
   3   2  -5    6.21    6.11   0
  -2  -2   5   20.69    7.06   0
   2   2  -5   25.97    7.22   0
  -2  -2   5   27.56    6.68   0
   2   2  -5   21.13    6.69   0
   1   2  -5 2054.22   17.66   0
   1   2  -5 2102.56   18.05   0
  -1  -2   5 2000.55   18.06   0
  -1  -2   5 2075.54   17.27   0
   0  -2   5  201.03   10.23   0
   0  -2   5  172.20   10.51   0
   0   2  -5  198.16    8.74   0
   0   2  -5  189.00    8.87   0
   1  -2   5  132.02    7.66   0
  -1   2  -5  137.29    9.95   0
   1  -2   5  154.64    9.87   0
  -1   2  -5  166.97    8.80   0
   2  -2   5   41.18    6.24   0
  -2   2  -5   52.59    6.23   0
  -2   2  -5   41.04    9.00   0
  -2   2  -5   48.39    8.27   0
  -3   2  -5   90.28    9.35   0
  -3   2  -5   96.96    6.03   0
  -3   2  -5   95.66    9.39   0
   3  -2   5   12.59    5.59   0
  -4   2  -5   16.85    8.26   0
  -4   2  -5   13.70    7.14   0
  -4   2  -5   14.93    5.53   0
   4  -2   5    9.35    6.93   0
  -5   2  -5   25.37    5.63   0
  -5   2  -5   27.83    8.40   0
   5  -2   5   25.22    6.92   0
  -6   2  -5   13.43    5.76   0
  -6   2  -5   16.83    8.88   0
   6  -2   5    5.72    6.18   0
  -7   2  -5    2.78    6.06   0
  -7   2  -5    5.25    9.48   0
   7  -2   5    5.11    6.23   0
   8  -2   5   14.26    6.75   0
  -8   2  -5   18.71    6.57   0
  -8   2  -5   21.73   10.64   0
   9  -2   5   -4.77    7.00   0
  -9   2  -5   -0.13   12.82   0
  -9   2  -5    6.36    7.29   0
  -9   2  -5    3.90   12.79   0
  -9  -1   5    7.82    7.77   0
   9   1  -5    4.78    9.73   0
   9   1  -5    4.91    6.71   0
   9   1  -5    0.67    8.77   0
   8   1  -5   15.30    8.77   0
  -8  -1   5    8.45    7.19   0
   8   1  -5   17.65    6.54   0
   8   1  -5   16.28    6.42   0
   7   1  -5    0.50    6.32   0
   7   1  -5   -1.26    5.92   0
   7   1  -5    5.13    7.91   0
  -7  -1   5   10.77    8.00   0
   6   1  -5    0.12    5.98   0
   6   1  -5    1.77    7.64   0
  -6  -1   5   -1.50    6.09   0
   6   1  -5    2.97    6.62   0
   5   1  -5   29.23    6.20   0
  -5  -1   5   24.77    7.57   0
   5   1  -5   28.64    5.77   0
   5   1  -5   28.96    5.98   0
   4   1  -5   60.55    6.06   0
  -4  -1   5   55.13    6.43   0
   4   1  -5   61.73    7.91   0
   4   1  -5   60.80    5.78   0
  -3  -1   5   -1.85    6.23   0
   3   1  -5    7.44    6.44   0
  -3  -1   5    6.68    6.24   0
   3   1  -5   10.47    7.81   0
   2   1  -5  232.74   10.31   0
  -2  -1   5  239.90   10.34   0
  -2  -1   5  227.27   10.14   0
   2   1  -5  234.70    8.86   0
   1   1  -5   12.49    7.96   0
  -1  -1   5    5.20    7.84   0
  -1  -1   5   21.42    8.21   0
   1   1  -5   28.53   10.19   0
   0   1  -5  277.15   10.13   0
   0  -1   5  276.72   10.45   0
   0  -1   5  285.76   10.45   0
   0   1  -5  258.96   10.28   0
  -1   1  -5   30.90    7.43   0
  -1   1  -5   33.19    7.56   0
   1  -1   5   46.62    7.68   0
   1  -1   5   32.20    7.62   0
  -2   1  -5  214.55    8.03   0
   2  -1   5  170.50    9.33   0
  -2   1  -5  208.22    8.57   0
  -2   1  -5  252.71    8.93   0
  -3   1  -5  273.63    7.78   0
  -3   1  -5  343.46   10.02   0
   3  -1   5  260.11   10.25   0
   3  -1   5  225.61    7.77   0
   4  -1   5   29.58    5.69   0
  -4   1  -5   38.90    7.74   0
   4  -1   5   31.98    7.93   0
  -4   1  -5   32.90    6.70   0
  -5   1  -5   20.57    7.51   0
  -5   1  -5   15.69    5.68   0
   5  -1   5   16.43    7.74   0
   5  -1   5   12.85    5.86   0
   6  -1   5    4.69    5.73   0
  -6   1  -5    0.74    7.80   0
  -6   1  -5   -2.43    5.78   0
   6  -1   5    6.17    7.82   0
   7  -1   5   31.91    7.74   0
   7  -1   5   20.31    8.22   0
  -7   1  -5   29.60    6.17   0
  -7   1  -5   27.29    8.45   0
   8  -1   5   -2.50    6.61   0
   8  -1   5    3.20    9.13   0
  -8   1  -5    0.39    6.24   0
  -8   1  -5   -0.87    8.72   0
   9  -1   5    5.94    6.96   0
   9  -1   5    3.83    9.98   0
  -9   1  -5    2.44    7.15   0
  -9   1  -5    6.73    9.71   0
   9   0  -5   39.89    9.37   0
  -9   0   5   27.70    9.35   0
   9   0  -5   39.66    8.90   0
   9   0  -5   33.95    7.18   0
   8   0  -5    4.74    8.26   0
  -8   0   5    4.82    8.24   0
   8   0  -5    1.63    6.35   0
   8   0  -5   -0.10    8.42   0
  -7   0   5   10.07    8.09   0
   7   0  -5   14.83    5.98   0
   7   0  -5   11.02    6.18   0
   7   0  -5    8.98    8.07   0
  -6   0   5   23.57    7.79   0
   6   0  -5   31.49    7.63   0
   6   0  -5   26.32    6.09   0
   6   0  -5   27.72    5.58   0
  -5   0   5    7.69    7.67   0
   5   0  -5   12.21    5.57   0
   5   0  -5   11.64    6.09   0
   5   0  -5    9.08    7.66   0
  -4   0   5   19.24    6.12   0
   4   0  -5   25.06    5.70   0
   4   0  -5   18.02    7.20   0
   4   0  -5   19.84    5.28   0
   3   0  -5   41.68    6.42   0
   3   0  -5   44.64    6.12   0
   3   0  -5   40.42    8.19   0
  -3   0   5   30.50    6.71   0
   2   0  -5 1378.84   16.89   0
  -2   0   5 1289.86   15.99   0
   2   0  -5 1269.39   13.93   0
  -2   0   5 1315.33   14.30   0
  -1   0   5   46.47    8.42   0
   1   0  -5   55.91    8.60   0
   1   0  -5   49.80    8.53   0
  -1   0   5   65.25    8.57   0
   0   0  -5  421.56   11.34   0
   0   0   5  392.61   11.11   0
   0   0   5  374.71   12.08   0
   0   0  -5  428.64   13.37   0
   1   0   5  131.86    9.09   0
  -1   0  -5  192.35   10.95   0
  -1   0  -5  155.17    8.50   0
   2   0   5  685.58   11.89   0
  -2   0  -5  685.29   12.11   0
   2   0   5  587.06   11.53   0
  -2   0  -5  768.70   13.05   0
   3   0   5    3.71    5.76   0
   3   0   5    0.65    6.18   0
  -3   0  -5    8.02    6.20   0
  -3   0  -5    3.78    5.88   0
  -4   0  -5  389.29    7.87   0
   4   0   5  364.59    9.14   0
  -4   0  -5  438.57   10.03   0
   4   0   5  312.50    8.09   0
   5   0   5   57.24    6.96   0
  -5   0  -5   73.43    5.72   0
  -5   0  -5   86.91    8.22   0
   5   0   5   75.37    7.92   0
  -6   0  -5    1.58    5.85   0
   6   0   5    3.22    7.11   0
   6   0   5    5.94    6.34   0
  -6   0  -5    8.61    7.54   0
   7   0   5    1.38    7.53   0
  -7   0  -5    7.02    5.84   0
   7   0   5   -2.57    8.96   0
  -7   0  -5   -2.55    7.16   0
   8   0   5    8.12    6.61   0
  -8   0  -5   11.79    7.24   0
   8   0   5    5.50    9.49   0
  -8   0  -5   11.87    6.45   0
   9   0   5    3.51    9.84   0
   9   0   5   -1.86    7.09   0
  -9   0  -5    7.24    7.12   0
  -9   0  -5    0.71    9.92   0
  -9   1   5    6.05    9.28   0
   9  -1  -5   13.67    7.03   0
   9  -1  -5    3.01    7.37   0
   9  -1  -5   15.59   10.91   0
   8  -1  -5   10.38    6.31   0
   8  -1  -5   10.97    9.94   0
   8  -1  -5   -2.35    6.77   0
  -8   1   5    4.61    8.54   0
  -7   1   5    6.06    9.21   0
   7  -1  -5   -0.57    6.17   0
   7  -1  -5   -0.48    9.28   0
   7  -1  -5   -2.24    5.81   0
   6  -1  -5   12.08    5.58   0
   6  -1  -5   11.92    7.30   0
  -6   1   5    5.31    7.70   0
   6  -1  -5    9.34    7.46   0
  -5   1   5   14.47    7.44   0
   5  -1  -5    9.19    7.31   0
   5  -1  -5    9.07    5.62   0
   5  -1  -5   13.04    8.82   0
   4  -1  -5  166.02    7.67   0
  -4   1   5  152.36    8.85   0
   4  -1  -5  166.85    8.87   0
   4  -1  -5  151.60    6.16   0
  -3   1   5  444.21   12.12   0
   3  -1  -5  427.60    9.37   0
   3  -1  -5  408.41    8.60   0
   3  -1  -5  433.31   11.17   0
   2  -1  -5  121.44    8.23   0
   2  -1  -5  113.28    7.93   0
  -2   1   5  116.65    8.08   0
   2  -1  -5  110.87    9.08   0
  -1   1   5 1780.72   20.29   0
   1  -1  -5 1457.73   17.34   0
   1  -1  -5 1682.75   19.17   0
  -1   1   5 1692.80   21.07   0
   0  -1  -5  548.47   11.98   0
   0   1   5  496.18   15.35   0
   0  -1  -5  521.37   16.38   0
   0   1   5  558.19   12.24   0
  -1  -1  -5  161.01   11.64   0
   1   1   5  134.13   12.27   0
  -1  -1  -5  183.78    9.92   0
   1   1   5  162.61    8.51   0
   2   1   5  509.84   10.21   0
   2   1   5  435.99   11.49   0
  -2  -1  -5  516.85   10.12   0
  -2  -1  -5  484.23   11.39   0
   3   1   5   79.32    6.44   0
   3   1   5   92.36    7.04   0
  -3  -1  -5  104.20    6.31   0
  -3  -1  -5  115.09    7.03   0
  -4  -1  -5   34.45    6.92   0
   4   1   5   31.09    6.23   0
   4   1   5   32.30    5.72   0
  -4  -1  -5   36.64    6.16   0
  -5  -1  -5   20.50    6.95   0
   5   1   5    8.57    5.44   0
   5   1   5   13.45    5.86   0
  -5  -1  -5   19.59    7.30   0
  -6  -1  -5  133.88    6.36   0
   6   1   5  120.56    8.22   0
   6   1   5  131.54    8.92   0
  -6  -1  -5  158.92    7.24   0
  -7  -1  -5   11.30    7.99   0
   7   1   5   12.27    6.28   0
  -7  -1  -5   15.00    8.26   0
   7   1   5   14.35    8.50   0
   8   1   5    2.96    7.32   0
  -8  -1  -5    0.63    8.89   0
   8   1   5    7.90    8.07   0
   9   1   5    8.31    9.21   0
   9   1   5   -2.04    9.31   0
   9   1   5    3.01   10.24   0
  -9  -1  -5    4.63    8.23   0
   9  -2  -5   35.98    7.56   0
   9  -2  -5   34.71   12.68   0
  -9   2   5   30.11   12.52   0
   9  -2  -5   25.45    7.25   0
  -8   2   5    0.37    9.82   0
   8  -2  -5    0.21    6.51   0
   8  -2  -5   -1.17   10.95   0
   8  -2  -5    1.21    7.73   0
  -7   2   5   30.03    9.45   0
   7  -2  -5   20.35    7.82   0
   7  -2  -5   31.63    6.08   0
   7  -2  -5   27.49    9.47   0
   6  -2  -5    3.66    8.29   0
  -6   2   5    0.78    9.55   0
   6  -2  -5    8.31    5.71   0
   5  -2  -5    2.42    5.41   0
  -5   2   5   -0.62    8.04   0
   5  -2  -5    2.71    7.85   0
   4  -2  -5   21.68    5.36   0
  -4   2   5   19.50    8.53   0
   4  -2  -5   23.56    8.51   0
  -4   2   5   24.55    5.51   0
   3  -2  -5  209.73   10.70   0
   3  -2  -5  189.82    7.04   0
  -3   2   5  210.16   11.07   0
  -3   2   5  205.06    7.17   0
   2  -2  -5   32.48    8.05   0
   2  -2  -5   31.13    6.42   0
   2  -2  -5   32.66    8.15   0
   1  -2  -5  147.73    8.44   0
   1  -2  -5  171.37    8.63   0
   1  -2  -5  151.38    9.10   0
   0  -2  -5  757.24   13.16   0
   0  -2  -5  526.32   16.44   0
   0   2   5  670.02   11.94   0
   0  -2  -5  659.06   18.96   0
  -1  -2  -5   60.82    7.12   0
  -1  -2  -5   54.07   12.91   0
   1   2   5   62.00   13.60   0
   1   2   5   71.10    7.01   0
   2   2   5   71.55    6.72   0
  -2  -2  -5   61.42    8.69   0
   2   2   5   59.59    8.81   0
  -2  -2  -5   71.44    6.84   0
  -3  -2  -5   63.34    6.20   0
   3   2   5   53.42    7.02   0
  -3  -2  -5   56.75    6.92   0
   3   2   5   58.07    6.29   0
  -4  -2  -5   85.53    7.65   0
   4   2   5   67.03    7.79   0
   4   2   5   86.97    8.17   0
  -4  -2  -5   91.70    7.79   0
   5   2   5    5.05    7.11   0
   5   2   5    8.12    5.98   0
  -5  -2  -5    6.26    7.44   0
  -5  -2  -5   -0.03    5.71   0
   6   2   5    4.46    5.93   0
  -6  -2  -5    1.17    7.80   0
   6   2   5    4.34    7.56   0
  -6  -2  -5   -1.16    7.18   0
   7   2   5   42.85    7.20   0
  -7  -2  -5   42.79    7.26   0
   7   2   5   31.80    8.15   0
   8   2   5    7.31    9.45   0
   8   2   5   -5.93    8.91   0
   8   2   5   -2.34    8.47   0
  -8  -2  -5    8.72    8.92   0
   9   2   5    0.03    8.27   0
   9   2   5    0.16    7.69   0
   9   2   5    8.94   10.26   0
  -9  -2  -5    1.38    8.14   0
   9  -3  -5   -2.24    7.23   0
   9  -3  -5    1.75    7.62   0
   8  -3  -5   34.01    6.89   0
   8  -3  -5   22.80    6.58   0
   7  -3  -5   13.83    6.09   0
  -7   3   5    9.32   14.40   0
   7  -3  -5    9.08   14.31   0
   6  -3  -5    0.51   12.53   0
  -6   3   5   -1.78   10.74   0
  -6   3   5   -2.47    7.12   0
   6  -3  -5   -1.25    5.71   0
  -5   3   5    7.42    5.57   0
   5  -3  -5    7.78   11.77   0
   5  -3  -5    4.87    5.60   0
   4  -3  -5   12.54    9.29   0
   4  -3  -5   14.21    9.39   0
  -4   3   5   10.08    5.56   0
   4  -3  -5   11.75    5.45   0
   3  -3  -5   21.64    8.81   0
   3  -3  -5   20.11    8.93   0
  -3   3   5   15.59    7.09   0
   3  -3  -5   16.24    5.71   0
   2  -3  -5   77.35    8.00   0
   2  -3  -5   79.26    8.00   0
  -2   3   5   63.40    6.40   0
   2  -3  -5   73.70    7.27   0
  -1   3   5  196.75    8.04   0
   1  -3  -5  165.24    8.42   0
   1  -3  -5  193.50    8.93   0
   0   3   5   76.66    7.14   0
   0  -3  -5   68.01   11.13   0
   0  -3  -5   72.45    6.99   0
   0  -3  -5   70.36   11.79   0
   1   3   5   71.90    6.48   0
  -1  -3  -5   70.64    6.74   0
  -2  -3  -5    1.53    5.69   0
   2   3   5    1.79    5.53   0
   2   3   5   -0.72   12.05   0
   2   3   5    1.01   11.38   0
   3   3   5  164.41    9.36   0
  -3  -3  -5  194.59    7.19   0
   3   3   5  178.70    7.28   0
   3   3   5  168.01   10.16   0
   4   3   5    8.69    5.93   0
   4   3   5    3.22    6.42   0
  -4  -3  -5    0.75    5.91   0
   4   3   5   -0.72    8.27   0
   5   3   5    5.12    7.18   0
   5   3   5    2.13    6.10   0
   5   3   5    4.82    7.54   0
  -5  -3  -5    0.97    6.17   0
   6   3   5   19.87    7.62   0
   6   3   5   22.47    6.66   0
  -6  -3  -5   28.81    6.56   0
   6   3   5   31.60    6.54   0
   7   3   5   24.26    6.65   0
   7   3   5   36.32    8.55   0
   7   3   5   34.87    8.41   0
  -7  -3  -5   36.66    6.73   0
   8   3   5    0.53    7.50   0
   8   3   5    6.96    8.71   0
   8   3   5   13.23    9.06   0
  -8  -3  -5    6.10    7.56   0
   9   3   5    6.60   10.19   0
   9   3   5    4.24    8.65   0
   9   3   5    1.29    7.85   0
  -9  -3  -5   -3.96    8.29   0
   9  -4  -5    5.79    7.57   0
   9  -4  -5    7.91    7.86   0
   8  -4  -5   -3.38    6.99   0
   7  -4  -5   33.86    6.36   0
  -7   4   5   18.84    6.43   0
  -6   4   5   41.13    6.24   0
   6  -4  -5   36.32    6.21   0
  -5   4   5   61.46    5.96   0
   5  -4  -5   69.65    7.18   0
   4  -4  -5    5.07   11.46   0
   4  -4  -5    5.55    5.60   0
   4  -4  -5    7.17   12.02   0
  -4   4   5    8.81    5.74   0
   3  -4  -5    7.84    6.70   0
   3  -4  -5    7.27    9.00   0
  -3   4   5    4.10    5.46   0
   3  -4  -5    1.05    8.03   0
  -2   4   5    1.08    7.29   0
   2  -4  -5    1.12    5.43   0
  -2   4   5    2.50    6.58   0
   2  -4  -5    0.58    7.28   0
  -1   4   5  154.82    9.02   0
   1  -4  -5  143.33    8.10   0
   1  -4  -5  168.34    8.41   0
  -1   4   5  163.82    7.39   0
   0  -4  -5    3.87    6.28   0
   0   4   5    3.34    6.37   0
   0  -4  -5    2.81    9.92   0
   1   4   5  310.45    8.93   0
  -1  -4  -5  305.68    8.79   0
   2   4   5    1.37    5.91   0
  -2  -4  -5   -1.27    5.68   0
   3   4   5   51.76    9.95   0
   3   4   5   53.44    6.11   0
  -3  -4  -5   61.84    6.16   0
   3   4   5   52.02   10.77   0
   4   4   5    0.63    8.64   0
   4   4   5   -1.05    6.15   0
   4   4   5   -0.42    8.32   0
  -4  -4  -5    3.90    5.97   0
  -5  -4  -5   17.34    7.61   0
   5   4   5    6.86    8.30   0
   5   4   5   16.01    7.79   0
   5   4   5   10.51    7.54   0
  -6  -4  -5   21.63    6.34   0
   6   4   5    9.10    7.64   0
   6   4   5   13.29    6.62   0
   6   4   5   12.91    7.82   0
   7   4   5   44.66    8.00   0
   7   4   5   37.09    7.39   0
   7   4   5   37.81    8.72   0
  -7  -4  -5   43.37    7.36   0
   8   4   5   -1.89    9.65   0
   8   4   5    1.21    9.44   0
   8   4   5    7.88    8.98   0
  -8  -4  -5    7.45    9.53   0
   8  -5  -5    7.86    6.94   0
   7  -5  -5    2.22    6.46   0
  -7   5   5    2.48    6.48   0
   6  -5  -5   11.47    6.09   0
  -6   5   5   18.91    6.15   0
  -5   5   5   37.41    7.08   0
   5  -5  -5   31.96    5.76   0
   4  -5  -5    1.82   12.65   0
   4  -5  -5    1.25    5.84   0
  -4   5   5    2.18    5.71   0
   4  -5  -5    1.12   13.39   0
   3  -5  -5    4.91    6.66   0
   3  -5  -5   -2.08    8.00   0
  -3   5   5   10.73    6.90   0
   3  -5  -5    3.87    9.19   0
   2  -5  -5   30.11    7.27   0
  -2   5   5   36.57    8.18   0
  -2   5   5   36.08    7.33   0
   2  -5  -5   34.82    7.54   0
  -1   5   5   16.51    6.98   0
  -1   5   5   21.22    7.50   0
   1  -5  -5   22.06    7.52   0
   1  -5  -5   20.50    7.85   0
   0  -5  -5   10.60    7.21   0
   0   5   5    3.92    9.35   0
   0  -5  -5    4.91    9.04   0
   0   5   5    5.14    5.96   0
  -1  -5  -5   96.86    6.68   0
   1   5   5   92.39    8.10   0
   2   5   5   10.86    5.96   0
  -2  -5  -5    7.65    5.84   0
   3   5   5   38.52    6.13   0
  -3  -5  -5   34.89    6.21   0
  -4  -5  -5    4.43    6.14   0
   4   5   5    3.30   10.69   0
   4   5   5    1.70    9.83   0
   4   5   5    4.69    6.31   0
   5   5   5    2.16    8.54   0
   5   5   5   -0.05    6.38   0
  -5  -5  -5    4.03    6.51   0
   5   5   5    4.46    9.29   0
  -6  -5  -5    8.82    6.93   0
   6   5   5   -1.66    9.17   0
   6   5   5   10.57    8.54   0
   6   5   5    6.21    9.59   0
   7   5   5    0.28    9.06   0
   7   5   5    0.51    8.48   0
   7   5   5   -4.59    8.78   0
  -7  -5  -5    4.52    7.25   0
   8   5   5    2.96    9.30   0
  -8  -5  -5    8.02    7.95   0
   8   5   5   13.34    7.96   0
   8   5   5   10.28   11.58   0
   8  -6  -5   -3.77    7.26   0
  -8   6   5   -3.32    7.08   0
   7  -6  -5   12.08    7.23   0
  -7   6   5   13.79    8.43   0
  -6   6   5    5.87    6.23   0
   6  -6  -5    6.35    6.40   0
   5  -6  -5   19.50    6.12   0
  -5   6   5   22.46    7.54   0
   4  -6  -5   17.61   12.72   0
   4  -6  -5   19.82    7.49   0
  -4   6   5   13.27    7.48   0
   4  -6  -5   13.46   12.62   0
   3  -6  -5    3.11    5.84   0
  -3   6   5    0.77    7.06   0
   3  -6  -5    3.57    7.64   0
   3  -6  -5   10.09    8.87   0
   2  -6  -5    1.86    7.41   0
  -2   6   5    3.22    7.02   0
  -2   6   5    5.37    7.40   0
   2  -6  -5    2.51    7.17   0
  -1   6   5    1.38    7.45   0
  -1   6   5   -7.16    7.64   0
   1  -6  -5    4.00    7.49   0
   1  -6  -5   -1.28    6.73   0
   0  -6  -5  107.56   11.10   0
   0   6   5  128.10    6.67   0
   0   6   5  112.86   11.02   0
   0  -6  -5  133.44    8.01   0
  -1  -6  -5   14.32    6.26   0
   1   6   5   22.48    6.08   0
  -2  -6  -5   -6.27    5.76   0
   2   6   5    2.49    6.01   0
   3   6   5   36.47    6.46   0
  -3  -6  -5   42.22    6.57   0
   4   6   5    0.91   14.53   0
   4   6   5    0.96   15.19   0
   4   6   5   -4.93    6.26   0
  -4  -6  -5   -1.14    6.23   0
   5   6   5    5.93    6.76   0
  -5  -6  -5    5.74    6.75   0
   5   6   5    4.02   10.85   0
   5   6   5    3.23   10.47   0
   6   6   5   -0.87    9.56   0
   6   6   5    7.35    8.81   0
  -6  -6  -5    0.47    7.11   0
   6   6   5   -0.05   11.27   0
   7   6   5   -4.53    7.78   0
   7   6   5    0.40   10.42   0
   7   6   5    2.24   11.21   0
  -7  -6  -5    5.25    9.20   0
   7  -7  -5   -8.16    7.53   0
  -7   7   5    2.67    7.22   0
   6  -7  -5    8.60    7.02   0
  -6   7   5    7.29    6.67   0
   5  -7  -5   11.56    7.84   0
  -5   7   5   18.88    7.88   0
   4  -7  -5    8.72   12.35   0
   4  -7  -5    6.76    7.65   0
   4  -7  -5    6.23   12.30   0
  -4   7   5    3.34    5.90   0
  -3   7   5    3.82    7.43   0
   3  -7  -5    7.11    8.80   0
   3  -7  -5    5.81    6.23   0
   2  -7  -5   69.17    8.02   0
   2  -7  -5   76.34    8.47   0
  -2   7   5   79.26    8.57   0
  -2   7   5   70.89    7.76   0
   1  -7  -5   46.10    6.41   0
  -1   7   5   55.21    8.89   0
  -1   7   5   54.60    7.90   0
   1  -7  -5   41.61    7.78   0
   0  -7  -5    9.27   10.63   0
   0   7   5    6.22    7.95   0
   0  -7  -5    8.29    6.34   0
   0   7   5    8.77    8.92   0
   1   7   5   -1.05    6.00   0
  -1  -7  -5    4.15    7.38   0
   2   7   5    5.08    6.68   0
  -2  -7  -5    7.56    7.81   0
  -3  -7  -5   20.04    6.51   0
   3   7   5   13.01    6.55   0
   4   7   5    8.29    6.75   0
  -4  -7  -5   11.96    6.76   0
   5   7   5    1.18    7.00   0
  -5  -7  -5   17.85    7.07   0
   6   7   5    4.32    7.40   0
   6   7   5    4.66   14.16   0
  -6  -7  -5    5.07    7.39   0
   6   7   5    1.44   13.35   0
   7   7   5   -0.37   13.11   0
   7   7   5    2.84   12.46   0
   7   7   5    2.16    8.32   0
  -7  -7  -5    3.66    8.12   0
  -6   8   5    7.98    7.24   0
   6  -8  -5    4.91    7.36   0
  -5   8   5    0.19    6.89   0
   5  -8  -5    6.04    8.43   0
  -4   8   5    2.48    6.60   0
   4  -8  -5    9.51    8.11   0
   4  -8  -5    3.28   12.22   0
   4  -8  -5    5.29   13.19   0
   3  -8  -5    4.14    8.06   0
   3  -8  -5   -0.93    9.56   0
  -3   8   5    2.92    7.73   0
   2  -8  -5    6.94    7.81   0
   2  -8  -5    3.04    8.28   0
  -2   8   5   -0.43    7.43   0
  -2   8   5   -1.13    8.36   0
   1  -8  -5   25.63    9.56   0
  -1   8   5   26.19    9.02   0
  -1   8   5   34.31    8.26   0
   1  -8  -5   33.39    6.90   0
   0   8   5   14.52   10.89   0
   0  -8  -5   21.32    7.88   0
   0  -8  -5   11.85   10.28   0
   0   8   5   10.92    8.02   0
   1   8   5    1.84    6.60   0
  -1  -8  -5   -6.54    6.84   0
  -2  -8  -5   18.34    6.86   0
   2   8   5   20.35    6.81   0
  -3  -8  -5   18.66    7.02   0
   3   8   5   21.19    7.14   0
   4   8   5   13.55    7.29   0
  -4  -8  -5    3.76    7.21   0
   5   8   5    6.47    7.34   0
  -5  -8  -5    8.81    7.49   0
   6   8   5    2.32    7.99   0
  -6  -8  -5   -6.89    8.18   0
  -5   9   5    3.20    7.41   0
   5  -9  -5    1.91    7.75   0
  -4   9   5   -4.12    7.26   0
   4  -9  -5    4.96   14.05   0
   4  -9  -5    2.40   12.87   0
   4  -9  -5    4.94    8.69   0
   3  -9  -5   -0.94    8.58   0
  -3   9   5   -0.71    8.33   0
   3  -9  -5   -0.31   10.55   0
   2  -9  -5   17.38    8.31   0
  -2   9   5   18.31    8.13   0
  -2   9   5   17.94    9.24   0
   2  -9  -5   24.11    9.07   0
   1  -9  -5   -1.97    9.73   0
   1  -9  -5    1.01    8.67   0
  -1   9   5    1.87    7.46   0
  -1   9   5    2.51    9.17   0
   0   9   5    9.27    6.79   0
   0   9   5    7.94   11.40   0
   0  -9  -5    8.22    8.56   0
   0  -9  -5    3.54   11.96   0
   1   9   5    2.74    7.16   0
  -1  -9  -5    0.53    6.97   0
   2   9   5   -0.94    7.32   0
  -2  -9  -5    6.26    7.27   0
   3   9   5   20.46    7.58   0
  -3  -9  -5   32.21    7.64   0
   4   9   5    8.11    7.64   0
  -4  -9  -5   -0.49    7.67   0
  -5  -9  -5   14.17    8.25   0
   5   9   5   13.09    8.44   0
   4 -10  -5    2.48   15.28   0
   4 -10  -5    2.80   15.43   0
  -4  10   5   -0.92    7.75   0
   4 -10  -5    3.51    9.73   0
  -3  10   5    9.04    9.16   0
   3 -10  -5    7.31    9.68   0
   3 -10  -5   15.72   11.46   0
  -2  10   5    5.65    9.84   0
  -2  10   5    6.81   10.09   0
   2 -10  -5    8.84    9.13   0
   2 -10  -5    4.12    9.69   0
   1 -10  -5    2.74   10.56   0
   1 -10  -5    5.07    7.78   0
  -1  10   5    7.19    9.98   0
  -1  10   5    4.41    7.98   0
   0  10   5   14.02    8.11   0
   0 -10  -5    9.41    9.69   0
   0 -10  -5    6.58   15.50   0
   1  10   5    1.37    8.00   0
  -1 -10  -5    5.49    7.81   0
   2  10   5   16.86    8.14   0
  -2 -10  -5   12.88    8.11   0
   3  10   5   -2.12    8.37   0
  -3 -10  -5   -6.79    9.95   0
   1 -11  -5    0.15   13.35   0
  -2 -11   6    7.70   10.22   0
   2  11  -6   10.46    9.83   0
  -2 -11   6    9.36   10.03   0
  -1 -11   6   -0.94    8.17   0
  -1 -11   6    3.57    9.64   0
   1  11  -6    3.55    8.37   0
   1  11  -6    3.13    9.21   0
   0 -11   6    3.40   10.23   0
   0  11  -6    7.11    9.52   0
   0  11  -6   -2.98   10.27   0
   0 -11   6    5.75    9.80   0
   1 -11   6    6.02   10.15   0
  -1  11  -6    9.99    8.25   0
  -1  11  -6    8.08    9.58   0
   1 -11   6    0.06   10.00   0
   2 -11   6   23.70   10.64   0
   4  10  -6    1.26    7.67   0
   4  10  -6    0.19    9.51   0
  -4 -10   6   -1.90    9.51   0
  -4 -10   6    8.77    8.16   0
   3  10  -6    0.63    7.99   0
  -3 -10   6    9.20    9.47   0
   3  10  -6    5.26    9.01   0
  -3 -10   6    5.69    9.47   0
  -2 -10   6   25.00    9.42   0
   2  10  -6   31.14    7.51   0
  -2 -10   6   40.65    9.25   0
   2  10  -6   18.67    8.99   0
   1  10  -6    4.23    8.65   0
   1  10  -6    7.43    7.75   0
  -1 -10   6    1.64    7.39   0
  -1 -10   6    9.28    7.54   0
   0  10  -6    1.34    8.75   0
   0  10  -6   11.65    7.37   0
   0 -10   6    9.41    9.21   0
   0 -10   6    2.49    7.42   0
  -1  10  -6   16.97    8.97   0
   1 -10   6   18.51    9.36   0
  -1  10  -6   30.43    9.69   0
   1 -10   6   29.03    9.52   0
   2 -10   6   -5.07    7.52   0
  -2  10  -6    6.14    9.42   0
   2 -10   6    1.56   10.85   0
  -2  10  -6   -1.55    7.23   0
  -3  10  -6   -1.42   11.67   0
   3 -10   6    6.14    7.56   0
  -3  10  -6   -1.66    7.22   0
   3 -10   6    3.95   11.25   0
   4 -10   6    2.32    9.72   0
  -4  10  -6    2.28    7.52   0
   6   9  -6   12.34   10.10   0
   6   9  -6    5.51    9.53   0
  -6  -9   6   -4.12    8.23   0
   6   9  -6   14.44    8.34   0
   5   9  -6   -0.35    9.20   0
  -5  -9   6    1.99    9.29   0
  -5  -9   6    2.62    7.82   0
  -4  -9   6    4.80    8.85   0
   4   9  -6    2.26    8.84   0
   4   9  -6   10.11    8.97   0
  -4  -9   6    3.91    7.19   0
   3   9  -6   -3.92    6.91   0
   3   9  -6   -0.99    8.46   0
  -3  -9   6    1.44    7.25   0
  -3  -9   6   -0.49    6.77   0
   2   9  -6   -0.93    8.06   0
   2   9  -6   10.53    6.73   0
  -2  -9   6    4.28    8.46   0
  -2  -9   6    2.87    8.34   0
  -1  -9   6    6.96    7.17   0
  -1  -9   6   15.46    8.44   0
   1   9  -6   24.30    8.41   0
   1   9  -6    7.59    6.71   0
   0  -9   6    6.87    8.49   0
   0   9  -6    3.08    8.60   0
   0  -9   6    4.79    6.92   0
   0   9  -6   10.67    6.62   0
   1  -9   6   22.12    8.49   0
  -1   9  -6   10.89    7.94   0
   1  -9   6   11.51    8.29   0
  -1   9  -6   21.85    8.68   0
   2  -9   6   26.68    9.03   0
  -2   9  -6   26.98    8.46   0
   2  -9   6   14.63    6.86   0
  -2   9  -6   26.67   10.09   0
  -3   9  -6    6.40   10.59   0
   3  -9   6    2.24   11.56   0
   3  -9   6    5.31    7.03   0
  -3   9  -6    6.17    8.38   0
   4  -9   6   -1.04    8.97   0
  -4   9  -6   -2.29    7.06   0
  -4   9  -6    1.65   19.30   0
   5  -9   6    1.47    7.62   0
  -5   9  -6    5.23    7.21   0
   7   8  -6    6.92   10.36   0
   7   8  -6    8.83    9.60   0
   7   8  -6    8.70    8.07   0
  -7  -8   6    4.42    7.98   0
   6   8  -6    6.04    9.35   0
   6   8  -6    6.26    7.70   0
   6   8  -6    5.47    8.79   0
  -6  -8   6    2.70    7.43   0
   5   8  -6   28.59    9.28   0
  -5  -8   6   42.40    9.33   0
   5   8  -6   53.84    7.34   0
  -5  -8   6   44.00    7.34   0
  -4  -8   6   12.86    6.95   0
   4   8  -6    5.68    8.44   0
  -4  -8   6    5.98    8.50   0
   4   8  -6   20.38    7.06   0
  -3  -8   6  106.66    8.56   0
  -3  -8   6   76.96    8.74   0
   3   8  -6   67.24    8.70   0
   3   8  -6  113.35    7.00   0
  -2  -8   6    7.29    8.20   0
   2   8  -6   11.80    7.95   0
   2   8  -6   19.30    6.85   0
  -2  -8   6   17.82    6.79   0
   1   8  -6   50.94    6.74   0
   1   8  -6   24.52    6.84   0
  -1  -8   6   22.44    8.37   0
  -1  -8   6   51.95    8.10   0
   0  -8   6   31.10    6.77   0
   0   8  -6   36.99    6.58   0
   0  -8   6   22.66    7.93   0
   0   8  -6   27.03    6.26   0
  -1   8  -6   14.85    7.77   0
   1  -8   6   24.46    8.47   0
  -1   8  -6   22.11    6.71   0
   1  -8   6   17.96    6.72   0
   2  -8   6   32.07    9.51   0
   2  -8   6   19.68    6.85   0
  -2   8  -6   23.14    7.69   0
  -2   8  -6   27.27    9.59   0
   3  -8   6   15.64    9.74   0
  -3   8  -6   11.55    6.54   0
   3  -8   6   16.23    6.51   0
  -3   8  -6   24.56    9.82   0
  -4   8  -6    5.84   15.64   0
   4  -8   6    0.67    8.07   0
  -4   8  -6    4.06    6.69   0
  -5   8  -6   14.86    8.45   0
   5  -8   6    7.67    7.12   0
  -6   8  -6   -1.91    8.94   0
   6  -8   6    5.23    7.31   0
   7   7  -6    8.61    7.98   0
   7   7  -6    2.12    7.27   0
  -7  -7   6    5.69    7.88   0
   7   7  -6    9.67    7.81   0
  -6  -7   6   -2.56    7.04   0
   6   7  -6   -1.63    8.25   0
   6   7  -6    4.54    7.06   0
   6   7  -6    5.15    8.95   0
   5   7  -6    9.34    8.61   0
  -5  -7   6   16.06    6.89   0
   5   7  -6   15.76    6.89   0
  -5  -7   6   22.66    6.65   0
   4   7  -6    7.93    6.41   0
  -4  -7   6   12.92    7.93   0
   4   7  -6   16.34    6.46   0
  -4  -7   6   11.36    6.47   0
  -3  -7   6  166.93    8.48   0
   3   7  -6  150.49    7.14   0
  -3  -7   6  123.16    9.02   0
   3   7  -6  126.64    8.69   0
   2   7  -6  108.16    8.41   0
  -2  -7   6  158.02    8.04   0
  -2  -7   6  104.38    8.07   0
   2   7  -6  158.29    8.51   0
  -1  -7   6   19.65    6.43   0
   1   7  -6   21.27    6.19   0
   1   7  -6   21.44    6.11   0
  -1  -7   6   14.00    7.70   0
   0  -7   6    2.87    6.23   0
   0  -7   6    3.90    6.49   0
   0   7  -6    1.34    6.39   0
   0   7  -6    4.68    7.29   0
   1  -7   6   26.94    7.43   0
   1  -7   6   30.59    7.68   0
  -1   7  -6   28.02    6.22   0
  -1   7  -6   28.76    5.83   0
   2  -7   6  250.67    9.94   0
  -2   7  -6  195.85    6.88   0
   2  -7   6  185.97    8.44   0
  -2   7  -6  238.93    9.59   0
   3  -7   6   38.87    6.36   0
  -3   7  -6   47.89    6.25   0
   3  -7   6   50.12    9.35   0
  -3   7  -6   54.26    9.48   0
  -4   7  -6    1.40   14.91   0
  -4   7  -6    1.62   13.53   0
  -4   7  -6    1.21    7.37   0
   4  -7   6    6.27    6.12   0
  -5   7  -6    0.62    6.41   0
   5  -7   6    3.80    8.12   0
  -6   7  -6    8.97    6.80   0
   6  -7   6   17.90    7.22   0
  -7   7  -6    4.95    7.52   0
   7  -7   6    4.66    7.50   0
   8   6  -6   14.45    8.13   0
   8   6  -6    7.91    9.11   0
   8   6  -6    8.23    7.80   0
  -8  -6   6   10.06    7.91   0
   7   6  -6    2.32    8.44   0
   7   6  -6   10.71    9.05   0
   7   6  -6    2.06    7.27   0
  -7  -6   6    6.13    7.21   0
   6   6  -6   14.84    7.89   0
   6   6  -6    6.83    7.03   0
  -6  -6   6   10.63    7.00   0
   6   6  -6    4.36    7.06   0
   5   6  -6  192.34    7.04   0
  -5  -6   6  188.22    7.27   0
  -5  -6   6  145.12    7.58   0
   5   6  -6  156.08    9.04   0
  -4  -6   6    4.40    6.30   0
   4   6  -6   19.36    6.23   0
   4   6  -6    6.63    7.64   0
  -4  -6   6    6.21    6.23   0
   3   6  -6   14.93    7.87   0
  -3  -6   6   19.23    6.47   0
   3   6  -6   27.29    6.19   0
  -3  -6   6   31.14    6.15   0
   2   6  -6   43.44    7.56   0
  -2  -6   6   51.85    8.01   0
   2   6  -6   58.67    7.68   0
  -2  -6   6   55.46    6.36   0
   1   6  -6    4.09    5.82   0
  -1  -6   6    8.44    7.08   0
   1   6  -6   20.06    6.38   0
  -1  -6   6   15.78    6.12   0
   0  -6   6   11.44    7.01   0
   0  -6   6   15.18    7.20   0
   0   6  -6   15.76    5.87   0
   0   6  -6   21.85    6.72   0
   1  -6   6   10.68    7.35   0
   1  -6   6    8.83    7.61   0
  -1   6  -6   17.32    7.57   0
  -1   6  -6    7.77    7.19   0
  -2   6  -6   55.91    7.19   0
   2  -6   6   48.96    6.17   0
  -2   6  -6   65.55    9.12   0
   2  -6   6   68.40    7.87   0
   3  -6   6   78.06    9.49   0
  -3   6  -6   87.67   10.49   0
   3  -6   6   70.65    7.54   0
  -3   6  -6   68.69    7.43   0
  -4   6  -6    1.24   13.35   0
  -4   6  -6   -4.27    7.32   0
   4  -6   6    6.48    5.88   0
  -4   6  -6    0.97   12.86   0
   5  -6   6   33.50    6.47   0
  -5   6  -6   37.61    6.33   0
  -6   6  -6   10.59    7.77   0
   6  -6   6   10.13    6.58   0
   7  -6   6    8.70    6.89   0
  -7   6  -6    3.54    6.78   0
  -8   6  -6    8.68    7.81   0
   8  -6   6    5.57    9.57   0
  -8  -5   6    2.18    9.10   0
   8   5  -6    1.83    7.17   0
   8   5  -6   -3.26    7.79   0
   8   5  -6    5.18    9.34   0
   7   5  -6    5.40    6.52   0
   7   5  -6    8.36    8.42   0
   7   5  -6    8.92    6.77   0
  -7  -5   6   -3.03    8.52   0
   6   5  -6    5.74    6.46   0
   6   5  -6    7.30    7.37   0
   6   5  -6    7.76    6.36   0
  -6  -5   6    9.23    6.47   0
   5   5  -6   14.24    6.27   0
  -5  -5   6    1.63    8.03   0
   5   5  -6    0.68    6.56   0
  -5  -5   6    6.12    6.31   0
   4   5  -6  310.48    7.39   0
  -4  -5   6  327.20    7.56   0
  -4  -5   6  286.00    8.09   0
   4   5  -6  286.25    9.23   0
   3   5  -6   12.70    5.81   0
   3   5  -6   16.26    5.89   0
  -3  -5   6   12.41    7.11   0
  -3  -5   6   13.48    5.97   0
   2   5  -6   17.16    7.26   0
   2   5  -6   13.15    6.08   0
  -2  -5   6   11.36    6.07   0
  -2  -5   6   10.09    6.01   0
   1   5  -6   21.18    6.02   0
   1   5  -6   11.29    7.16   0
  -1  -5   6   13.32    6.13   0
  -1  -5   6    9.07    6.13   0
   0  -5   6   98.40    6.76   0
   0   5  -6   87.29    6.40   0
   0  -5   6   84.70    6.59   0
   0   5  -6   92.84    6.64   0
   1  -5   6   12.47    7.20   0
   1  -5   6    6.61    5.84   0
  -1   5  -6    7.33    6.89   0
  -1   5  -6   12.51    7.44   0
   2  -5   6    8.06    7.23   0
  -2   5  -6   10.54    7.03   0
   2  -5   6   10.95    7.17   0
  -2   5  -6   16.24    7.64   0
  -3   5  -6   42.13    5.90   0
   3  -5   6   37.91    8.71   0
   3  -5   6   34.29    6.04   0
  -3   5  -6   43.97    8.64   0
  -4   5  -6  109.75   13.16   0
   4  -5   6   81.24    6.42   0
  -4   5  -6  111.41   13.05   0
  -4   5  -6  107.69    6.23   0
   5  -5   6    3.26    5.95   0
  -5   5  -6    6.79    6.02   0
  -6   5  -6   39.36    6.30   0
   6  -5   6   39.98    7.84   0
  -7   5  -6    2.15    6.57   0
   7  -5   6    8.45    6.77   0
  -8   5  -6    4.56    7.28   0
   8  -5   6    1.67    7.49   0
   9   4  -6    7.55   10.26   0
   9   4  -6   -1.92    7.83   0
   9   4  -6    3.49    7.34   0
  -9  -4   6    4.87    7.94   0
   8   4  -6   -1.21    7.06   0
   8   4  -6    4.72    6.76   0
  -8  -4   6   -0.11    8.92   0
   8   4  -6    1.27    9.12   0
   7   4  -6    8.21    6.23   0
  -7  -4   6    9.16    8.23   0
   7   4  -6   -1.49    6.94   0
   7   4  -6    0.40    6.38   0
   6   4  -6    2.08    7.46   0
   6   4  -6   11.42    6.48   0
  -6  -4   6    7.09    6.57   0
   6   4  -6    8.96    6.36   0
   5   4  -6   55.51    6.48   0
   5   4  -6   49.29    6.62   0
  -5  -4   6   55.61    6.38   0
  -4  -4   6    7.38    7.23   0
  -4  -4   6   11.80    5.93   0
   4   4  -6   17.40    7.07   0
   4   4  -6   12.38    5.89   0
   3   4  -6  210.79    7.59   0
  -3  -4   6  203.35    7.49   0
   3   4  -6  226.21    7.14   0
  -3  -4   6  232.23    8.43   0
  -2  -4   6    0.66    5.77   0
   2   4  -6    4.96    6.25   0
  -2  -4   6   -4.20    6.28   0
   2   4  -6    7.98    5.78   0
  -1  -4   6  147.67    8.24   0
   1   4  -6  125.90    8.70   0
   1   4  -6  138.71    6.96   0
  -1  -4   6  109.12    7.56   0
   0  -4   6  103.07    8.43   0
   0  -4   6   86.25    6.92   0
   0   4  -6   88.36    7.09   0
   0   4  -6   88.76    6.68   0
   1  -4   6   36.52    7.24   0
   1  -4   6   34.31    7.18   0
  -1   4  -6   34.46    6.82   0
  -1   4  -6   30.98    7.35   0
   2  -4   6  102.47    8.53   0
   2  -4   6   90.43    7.41   0
  -2   4  -6  100.50    8.25   0
  -2   4  -6  109.54    6.20   0
  -3   4  -6   66.16    6.02   0
  -3   4  -6   74.68    9.11   0
   3  -4   6   65.04    6.09   0
  -4   4  -6   77.97   10.70   0
  -4   4  -6   67.78    5.88   0
   4  -4   6   61.83    6.00   0
  -4   4  -6   81.04   10.46   0
  -5   4  -6   24.08   11.89   0
  -5   4  -6   21.69   12.02   0
   5  -4   6   20.94    6.11   0
  -5   4  -6   24.10    5.89   0
  -6   4  -6   17.86   15.36   0
  -6   4  -6   19.51    7.38   0
   6  -4   6    6.22    6.22   0
  -6   4  -6   17.83   15.09   0
  -7   4  -6    4.23    6.46   0
   7  -4   6    3.79    6.55   0
  -8   4  -6    1.90    7.01   0
   8  -4   6    1.62    7.08   0
   9   3  -6    7.14    8.05   0
   9   3  -6   15.21    9.35   0
   9   3  -6    6.06    9.05   0
  -9  -3   6    9.86    7.88   0
   8   3  -6   -2.08    7.21   0
  -8  -3   6    3.76    7.52   0
   8   3  -6    5.03    6.28   0
   8   3  -6    2.87    7.34   0
  -7  -3   6   57.63    7.22   0
   7   3  -6   48.35    8.11   0
   7   3  -6   62.27    6.52   0
   7   3  -6   43.41    6.28   0
  -6  -3   6   34.30    6.35   0
   6   3  -6   30.31    6.12   0
   6   3  -6   27.33    6.25   0
   6   3  -6   25.73    5.81   0
   5   3  -6   23.30    6.26   0
   5   3  -6   24.14    6.39   0
   5   3  -6   18.46    5.88   0
  -5  -3   6   24.87    6.24   0
  -4  -3   6  357.97    8.46   0
   4   3  -6  392.50    8.09   0
   4   3  -6  378.10    9.45   0
  -4  -3   6  384.71    8.13   0
  -3  -3   6  236.82    7.96   0
  -3  -3   6  254.94    7.36   0
   3   3  -6  247.08    7.28   0
   3   3  -6  255.32    9.16   0
  -2  -3   6  187.35    7.92   0
   2   3  -6  200.66    7.23   0
   2   3  -6  195.53    8.01   0
  -2  -3   6  214.92    7.28   0
   1   3  -6  408.22    9.69   0
  -1  -3   6  456.10    9.52   0
  -1  -3   6  395.93   10.06   0
   1   3  -6  513.71   10.65   0
   0  -3   6   36.59    6.74   0
   0  -3   6   30.86    6.76   0
   0   3  -6   27.84    6.64   0
   0   3  -6   35.92    6.78   0
  -1   3  -6   -1.99    7.57   0
   1  -3   6    5.44    5.86   0
  -1   3  -6    0.74    5.71   0
   1  -3   6    1.19    6.36   0
  -2   3  -6  329.87    8.45   0
   2  -3   6  256.67    8.44   0
  -2   3  -6  299.70   10.07   0
   2  -3   6  290.19   10.12   0
  -3   3  -6  100.93    9.54   0
  -3   3  -6   84.65    6.29   0
  -3   3  -6  101.98    9.61   0
   3  -3   6   76.94    6.43   0
  -4   3  -6    2.66    5.42   0
  -4   3  -6    1.11    7.99   0
  -4   3  -6    4.89    7.93   0
   4  -3   6    2.12    5.59   0
  -5   3  -6    5.27    8.53   0
  -5   3  -6    1.50    8.67   0
   5  -3   6    1.74    5.75   0
  -5   3  -6    4.22    5.62   0
  -6   3  -6   -0.81    8.67   0
  -6   3  -6    2.12    5.90   0
  -6   3  -6    4.92    9.84   0
   6  -3   6    2.78    5.95   0
  -7   3  -6    2.87   10.60   0
  -7   3  -6   -1.20    6.44   0
  -7   3  -6    1.14   10.66   0
   7  -3   6    3.08    6.49   0
  -8   3  -6    2.30   12.87   0
   8  -3   6    4.94    8.63   0
  -8   3  -6    5.62    6.77   0
  -8   3  -6    0.13   12.76   0
  -9   3  -6    7.72    7.52   0
  -9   3  -6    3.89   15.86   0
   9  -3   6   -4.48    7.62   0
  -9   3  -6    3.15   17.10   0
   9   2  -6   -3.22    7.13   0
  -9  -2   6   -3.25    9.53   0
   9   2  -6   -1.15    9.13   0
   9   2  -6    0.94    9.48   0
   8   2  -6    5.44    6.31   0
   8   2  -6    4.14    8.77   0
   8   2  -6    2.97    6.64   0
  -8  -2   6    8.46    7.05   0
  -7  -2   6   17.33    6.72   0
   7   2  -6   22.09    6.66   0
   7   2  -6   18.19    7.26   0
   7   2  -6    9.54    7.80   0
   6   2  -6   37.55    6.43   0
   6   2  -6   35.08    6.17   0
   6   2  -6   24.68    5.72   0
  -6  -2   6   47.84    7.94   0
  -5  -2   6    6.96    5.82   0
   5   2  -6    5.23    5.89   0
   5   2  -6    9.40    6.33   0
   5   2  -6    8.42    5.94   0
  -4  -2   6  104.68    6.39   0
  -4  -2   6  120.59    6.71   0
   4   2  -6  125.56    6.64   0
   4   2  -6  126.00    6.69   0
   3   2  -6  211.62    7.57   0
  -3  -2   6  181.39    8.84   0
  -3  -2   6  155.90    7.34   0
   3   2  -6  159.87    7.18   0
  -2  -2   6  285.58    8.20   0
   2   2  -6  277.92    8.10   0
   2   2  -6  292.94    8.73   0
  -2  -2   6  260.70    9.85   0
  -1  -2   6  746.92   13.71   0
  -1  -2   6  915.36   13.15   0
   1   2  -6  893.52   12.04   0
   1   2  -6  867.95   11.84   0
   0  -2   6 1255.53   14.36   0
   0   2  -6 1316.97   13.80   0
   0  -2   6 1334.01   15.55   0
   0   2  -6 1242.04   14.51   0
  -1   2  -6  968.98   13.99   0
   1  -2   6  958.73   13.01   0
  -1   2  -6 1044.98   12.67   0
   1  -2   6 1079.22   14.25   0
  -2   2  -6  726.58   11.91   0
  -2   2  -6  794.67   10.58   0
   2  -2   6  715.64   10.34   0
  -3   2  -6   14.81    6.97   0
  -3   2  -6   14.57    5.40   0
   3  -2   6   11.36    5.51   0
  -3   2  -6   15.19    6.95   0
  -4   2  -6   14.27    5.70   0
   4  -2   6    9.36    5.65   0
  -4   2  -6    9.58    7.55   0
  -4   2  -6   11.24    8.39   0
  -5   2  -6   28.19    5.65   0
  -5   2  -6   21.93    7.57   0
  -5   2  -6   19.42    7.54   0
   5  -2   6   16.18    5.67   0
  -6   2  -6    9.46    7.38   0
  -6   2  -6   12.93    7.99   0
  -6   2  -6   14.23    9.29   0
   6  -2   6   14.73    5.86   0
  -7   2  -6    1.05    8.33   0
  -7   2  -6    4.70    9.52   0
  -7   2  -6    7.66    6.12   0
   7  -2   6    3.58    7.56   0
  -8   2  -6   -0.85    6.43   0
  -8   2  -6    2.12   10.68   0
  -8   2  -6    8.41    9.08   0
   8  -2   6   -1.94    6.70   0
  -9   2  -6   -3.02    7.33   0
  -9   2  -6    1.65   11.60   0
   9  -2   6    8.89    7.49   0
  -9   2  -6    5.71   11.76   0
   9   1  -6   15.16    9.59   0
  -9  -1   6   10.98    7.74   0
   9   1  -6    6.98    7.39   0
   9   1  -6   14.63    8.42   0
  -8  -1   6    6.26    8.73   0
   8   1  -6    6.70    6.39   0
   8   1  -6    1.93    6.59   0
   8   1  -6    8.64    8.74   0
  -7  -1   6   24.06    8.08   0
   7   1  -6   29.81    8.02   0
   7   1  -6   19.63    6.46   0
   7   1  -6   21.59    6.01   0
   6   1  -6    6.55    7.77   0
  -6  -1   6    6.76    6.16   0
   6   1  -6   10.52    5.56   0
   6   1  -6    3.31    6.07   0
   5   1  -6    4.72    7.03   0
   5   1  -6    7.36    6.74   0
   5   1  -6   -6.18    5.91   0
  -5  -1   6    0.82    5.92   0
   4   1  -6    3.82    6.52   0
  -4  -1   6    5.37    7.37   0
   4   1  -6    2.90    7.60   0
   4   1  -6    2.47    5.70   0
  -3  -1   6  718.77   11.00   0
   3   1  -6  907.41   10.98   0
  -3  -1   6  842.92   11.26   0
   3   1  -6  774.85   11.06   0
   2   1  -6  121.06    7.51   0
  -2  -1   6  112.19    7.60   0
  -2  -1   6  110.72    7.84   0
   2   1  -6  129.29    9.37   0
  -1  -1   6  221.48    9.24   0
  -1  -1   6  210.16    8.90   0
   1   1  -6  216.29    9.00   0
   1   1  -6  230.70   10.56   0
   0   1  -6  141.79    8.81   0
   0   1  -6  153.84   10.50   0
   0  -1   6  136.35    8.71   0
   0  -1   6  144.03    9.14   0
  -1   1  -6  142.80    7.77   0
  -1   1  -6  165.70    9.81   0
   1  -1   6  124.01    8.01   0
   1  -1   6  138.08    8.14   0
  -2   1  -6 1719.67   17.18   0
  -2   1  -6 1890.39   17.93   0
  -2   1  -6 1628.28   15.34   0
   2  -1   6 1466.06   14.94   0
  -3   1  -6  505.09    8.87   0
  -3   1  -6  550.29   11.12   0
   3  -1   6  387.36    8.93   0
   4  -1   6   21.73    7.83   0
  -4   1  -6   12.22    5.60   0
   4  -1   6   14.84    5.60   0
  -4   1  -6   19.93    7.43   0
  -5   1  -6   19.11    6.82   0
   5  -1   6   13.81    7.81   0
   5  -1   6   11.99    5.83   0
  -5   1  -6   21.29    7.50   0
   6  -1   6   24.35    8.60   0
   6  -1   6   26.54    5.75   0
  -6   1  -6   32.37    6.08   0
  -6   1  -6   28.13    8.17   0
   7  -1   6    6.29    8.27   0
  -7   1  -6    1.24    8.02   0
  -7   1  -6    7.30    6.18   0
   7  -1   6   -0.57    7.25   0
   8  -1   6    1.42    9.33   0
  -8   1  -6    9.26    6.69   0
  -8   1  -6    5.69    8.99   0
   8  -1   6    6.73    6.64   0
   9  -1   6   11.82   10.33   0
  -9   1  -6    7.18    7.29   0
  -9   1  -6   13.62    9.95   0
   9  -1   6    9.02    7.51   0
  -9   0   6    6.01   10.47   0
   9   0  -6    0.48    7.37   0
   9   0  -6    4.41    9.29   0
   9   0  -6    3.68    7.16   0
   8   0  -6    3.67    8.30   0
   8   0  -6    3.06    8.26   0
  -8   0   6    3.48    8.34   0
   8   0  -6    4.08    6.30   0
  -7   0   6   26.76    8.01   0
   7   0  -6   19.32    5.98   0
   7   0  -6   29.29    8.27   0
   7   0  -6   35.41    6.41   0
   6   0  -6    4.92    7.43   0
  -6   0   6   -4.55    6.18   0
   6   0  -6    3.24    6.00   0
   6   0  -6    6.36    5.58   0
  -5   0   6   29.45    7.73   0
   5   0  -6   25.01    6.24   0
   5   0  -6   28.04    7.62   0
   5   0  -6   29.01    5.65   0
   4   0  -6    3.12    5.70   0
  -4   0   6    0.57    7.35   0
   4   0  -6   -2.75    7.18   0
   4   0  -6    0.82    5.15   0
  -3   0   6  535.17   11.49   0
   3   0  -6  527.81    9.02   0
   3   0  -6  563.38   11.63   0
   2   0  -6  282.15    9.58   0
  -2   0   6  265.77    9.31   0
  -2   0   6  270.58    8.64   0
   2   0  -6  273.36    8.78   0
   1   0  -6  450.49   12.39   0
  -1   0   6  438.19   12.51   0
  -1   0   6  412.78   10.81   0
   1   0  -6  452.59   12.40   0
   0   0  -6  268.78    9.68   0
   0   0   6  251.12    9.51   0
   0   0  -6  272.92   11.34   0
   0   0   6  256.33   11.88   0
   1   0   6 1315.78   17.41   0
  -1   0  -6 1682.31   16.96   0
  -1   0  -6 1594.35   17.24   0
  -1   0  -6 1799.43   18.04   0
   2   0   6  229.51    9.79   0
  -2   0  -6  305.96    9.61   0
   2   0   6  319.50   10.47   0
  -2   0  -6  343.51    9.21   0
  -3   0  -6   42.05    7.83   0
   3   0   6   35.96    7.90   0
  -3   0  -6   25.25    6.14   0
   3   0   6   30.57    7.31   0
  -4   0  -6   -0.50    7.24   0
   4   0   6    7.10    7.37   0
  -4   0  -6    6.14    5.44   0
   4   0   6    6.22    5.62   0
  -5   0  -6   44.90    5.77   0
   5   0   6   40.08    7.94   0
  -5   0  -6   33.59    6.49   0
   5   0   6   38.77    6.98   0
   6   0   6   58.94    5.92   0
  -6   0  -6   69.09    6.89   0
  -6   0  -6   64.26    6.01   0
   6   0   6   65.55    8.84   0
  -7   0  -6   19.59    7.84   0
   7   0   6   14.71    8.68   0
  -7   0  -6   14.27    8.49   0
   7   0   6   17.06    7.92   0
  -8   0  -6   -2.65    7.63   0
  -8   0  -6    1.88    6.69   0
   8   0   6    4.22    9.28   0
   8   0   6    2.75    6.97   0
  -9   0  -6    4.22    7.51   0
  -9   0  -6    5.97    9.91   0
   9   0   6    6.73    9.15   0
   9   0   6    8.06   10.42   0
  -9   1   6   13.69   10.71   0
   9  -1  -6   13.32   11.08   0
   9  -1  -6   13.33    6.88   0
   9  -1  -6   12.43    7.02   0
   8  -1  -6    4.48   10.20   0
  -8   1   6    7.69    8.59   0
   8  -1  -6    7.49    6.73   0
   8  -1  -6    4.85    6.24   0
  -7   1   6    5.48    7.98   0
   7  -1  -6    2.20    6.18   0
   7  -1  -6    5.26    7.94   0
   7  -1  -6    4.61    5.92   0
  -6   1   6   10.67    7.83   0
   6  -1  -6   12.13    5.65   0
   6  -1  -6   15.68    7.88   0
   6  -1  -6   18.63    6.08   0
   5  -1  -6    1.90    5.77   0
   5  -1  -6    5.38    5.32   0
   5  -1  -6   -1.64    7.49   0
  -5   1   6    2.70    7.48   0
   4  -1  -6   21.42    5.33   0
  -4   1   6   27.21    7.56   0
   4  -1  -6   30.50    7.00   0
   4  -1  -6   25.39    7.57   0
   3  -1  -6  411.28   10.62   0
  -3   1   6  374.47    9.56   0
   3  -1  -6  383.82    8.55   0
   3  -1  -6  380.49    8.06   0
   2  -1  -6  176.26    9.44   0
  -2   1   6  157.28    8.22   0
   2  -1  -6  167.15    8.09   0
   1  -1  -6   38.77    9.25   0
  -1   1   6   34.33    7.67   0
  -1   1   6   31.25    7.87   0
   1  -1  -6   24.92    9.18   0
   0  -1  -6   65.67    9.95   0
   0   1   6   67.96   10.13   0
   0  -1  -6   81.17    8.05   0
   1   1   6 1320.35   14.27   0
  -1  -1  -6 1359.63   14.18   0
  -1  -1  -6 1316.47   18.73   0
   1   1   6 1122.85   19.68   0
   2   1   6  502.82   11.98   0
  -2  -1  -6  610.19   11.87   0
   2   1   6  611.00   10.38   0
  -2  -1  -6  661.50   11.41   0
  -3  -1  -6  352.18    9.01   0
   3   1   6  351.75    8.46   0
  -3  -1  -6  384.12    8.45   0
   3   1   6  302.70    9.29   0
   4   1   6   44.48    7.05   0
   4   1   6   54.12    6.43   0
  -4  -1  -6   48.22    5.82   0
  -4  -1  -6   52.75    7.52   0
   5   1   6    8.01    5.50   0
   5   1   6   -3.00    6.04   0
  -5  -1  -6    7.63    6.78   0
  -5  -1  -6    4.67    6.08   0
   6   1   6  128.62    7.48   0
  -6  -1  -6  136.56    6.82   0
  -6  -1  -6  158.13    7.34   0
   6   1   6  111.41    8.20   0
   7   1   6    6.11    6.50   0
   7   1   6   -4.33    8.31   0
  -7  -1  -6    9.73    8.34   0
  -7  -1  -6   -3.03    7.75   0
   8   1   6    7.16    7.65   0
  -8  -1  -6    3.75    6.81   0
  -8  -1  -6    1.63    7.48   0
   8   1   6    8.29    8.34   0
   9   1   6    3.66   10.47   0
  -9  -1  -6   -0.23    9.99   0
   9   1   6   -1.19    9.27   0
   9  -2  -6    1.30   11.15   0
   9  -2  -6    9.10    7.38   0
  -9   2   6    0.45   12.27   0
   9  -2  -6    3.33    6.98   0
   8  -2  -6   -0.37    6.84   0
   8  -2  -6    8.16   11.27   0
   8  -2  -6    0.55    6.41   0
  -8   2   6    2.05   11.33   0
  -7   2   6    9.83    9.58   0
   7  -2  -6   13.91    5.75   0
   7  -2  -6   11.87    9.27   0
   7  -2  -6   12.11    6.22   0
  -6   2   6   20.55    8.87   0
   6  -2  -6   29.73    5.75   0
   6  -2  -6   35.71    7.65   0
   6  -2  -6   28.93    9.03   0
  -5   2   6   47.86    8.63   0
   5  -2  -6   40.38    5.75   0
   5  -2  -6   65.21    7.33   0
   5  -2  -6   50.03    7.64   0
  -4   2   6    3.85    8.10   0
   4  -2  -6    5.71    5.72   0
   4  -2  -6    0.86    6.50   0
   4  -2  -6    5.88    8.20   0
   3  -2  -6  275.94   10.19   0
  -3   2   6  283.85   10.81   0
   3  -2  -6  296.69    9.07   0
   3  -2  -6  251.19    7.40   0
   2  -2  -6   87.45    8.01   0
   2  -2  -6  104.85    8.86   0
   2  -2  -6   77.75    6.65   0
   2  -2  -6   89.51    8.38   0
   1  -2  -6  184.19    8.47   0
   1  -2  -6  182.84    8.13   0
   1  -2  -6  174.85    9.37   0
   1  -2  -6  170.60    8.89   0
   0  -2  -6   21.56    7.26   0
   0   2   6   21.11   10.26   0
   0   2   6   20.32    8.58   0
   0  -2  -6   20.73    9.54   0
  -1  -2  -6  461.82   16.60   0
  -1  -2  -6  518.79    9.58   0
   1   2   6  547.18   11.03   0
   1   2   6  477.47   17.68   0
  -2  -2  -6   -1.70    5.76   0
   2   2   6   -2.78    5.86   0
   2   2   6    1.40    8.11   0
  -2  -2  -6    1.43    7.73   0
  -3  -2  -6  611.72   11.48   0
   3   2   6  626.88   10.80   0
   3   2   6  544.59   11.31   0
  -3  -2  -6  721.45    9.64   0
   4   2   6  244.87    8.98   0
  -4  -2  -6  251.57    8.82   0
   4   2   6  277.21    9.16   0
  -4  -2  -6  293.13    8.93   0
   5   2   6    3.68    7.05   0
  -5  -2  -6    5.60    6.98   0
   5   2   6    4.02    6.04   0
  -5  -2  -6    3.90    5.84   0
  -6  -2  -6  121.05    8.65   0
   6   2   6  102.17    7.11   0
   6   2   6   81.82    8.01   0
  -6  -2  -6  112.25    8.19   0
   7   2   6   31.19    8.07   0
   7   2   6   34.20    7.07   0
  -7  -2  -6   34.30    8.60   0
  -8  -2  -6    0.37    7.28   0
   8   2   6   -0.15    7.09   0
   8   2   6    6.04    9.02   0
   8   2   6    0.69    9.06   0
   9   2   6    8.16    8.02   0
  -9  -2  -6   -4.16    8.48   0
   9   2   6    5.11   10.52   0
   9   2   6    0.04    7.90   0
   9  -3  -6   -6.32    7.20   0
   9  -3  -6    4.23    7.53   0
   8  -3  -6    5.21    6.98   0
   8  -3  -6    7.08    8.03   0
   8  -3  -6    4.49   16.65   0
   7  -3  -6    2.75   12.43   0
   7  -3  -6    3.09    6.60   0
   7  -3  -6    0.27    6.16   0
  -7   3   6    1.09   12.31   0
   6  -3  -6    2.31   10.72   0
  -6   3   6    3.76   10.83   0
   6  -3  -6    1.76    6.09   0
   5  -3  -6    7.40    5.56   0
   5  -3  -6   10.60    9.79   0
   4  -3  -6   10.28    5.58   0
   4  -3  -6   12.25    9.14   0
   4  -3  -6   11.71    9.32   0
  -4   3   6   11.82    5.73   0
   3  -3  -6   16.97    5.47   0
   3  -3  -6   18.78    7.54   0
  -3   3   6   18.07    5.53   0
   3  -3  -6   18.25    8.36   0
   2  -3  -6   13.31    5.51   0
   2  -3  -6   16.03    7.21   0
   2  -3  -6   14.10    7.21   0
   1  -3  -6    4.80    6.90   0
   1  -3  -6   10.03    6.53   0
  -1   3   6    7.51    7.74   0
   1  -3  -6    8.13    6.36   0
   0  -3  -6   15.48   10.11   0
   0   3   6   20.46    6.48   0
   0  -3  -6   15.71    6.28   0
   0  -3  -6   16.33   11.06   0
  -1  -3  -6  237.95    7.59   0
   1   3   6  194.06    7.52   0
   2   3   6  250.01   17.42   0
   2   3   6  328.93    7.61   0
  -2  -3  -6  311.43    7.50   0
   2   3   6  289.48   16.88   0
   3   3   6   35.25    6.15   0
  -3  -3  -6   38.93    6.06   0
   3   3   6   30.51    8.96   0
   4   3   6    4.23    6.49   0
   4   3   6    4.72    5.96   0
  -4  -3  -6    8.55    5.92   0
   5   3   6   14.73    7.49   0
   5   3   6   22.56    6.21   0
   5   3   6   18.69    7.68   0
  -5  -3  -6   17.04    6.19   0
   6   3   6   19.89    6.67   0
   6   3   6   29.35    8.04   0
  -6  -3  -6   26.02    8.21   0
   6   3   6   14.59    7.46   0
   7   3   6    5.09    7.89   0
  -7  -3  -6   10.41    8.58   0
   7   3   6   -2.33    8.30   0
   7   3   6    3.56    8.50   0
   8   3   6   13.85    9.15   0
   8   3   6   10.81    7.83   0
   8   3   6    9.33    7.10   0
  -8  -3  -6   14.99    9.36   0
   9  -4  -6   -0.88    7.54   0
   9  -4  -6    4.96    7.93   0
   8  -4  -6   -5.01    6.88   0
   8  -4  -6   -0.29    8.75   0
   7  -4  -6   34.22    7.88   0
  -6   4   6    2.71    5.96   0
   6  -4  -6    7.72    6.04   0
   5  -4  -6   62.39   14.91   0
   5  -4  -6   53.58    6.09   0
  -5   4   6   58.88    6.04   0
   5  -4  -6   58.62   13.88   0
   4  -4  -6   17.81   10.47   0
   4  -4  -6   12.91    5.60   0
   4  -4  -6   12.59    9.55   0
  -4   4   6   16.94    5.80   0
   3  -4  -6    6.60    8.37   0
   3  -4  -6    7.41    8.62   0
  -3   4   6    6.65    6.66   0
   3  -4  -6    5.23    5.39   0
  -2   4   6   -0.34    6.93   0
   2  -4  -6    1.66    7.47   0
   2  -4  -6    5.44    6.71   0
  -1   4   6   25.33    7.48   0
   1  -4  -6   21.80    7.88   0
   1  -4  -6   18.23    5.96   0
   0   4   6 1408.96   13.92   0
   0  -4  -6 1207.62   24.28   0
   0  -4  -6 1345.70   12.94   0
   0  -4  -6 1205.36   23.56   0
  -1  -4  -6   14.98    5.78   0
   1   4   6   12.74    5.85   0
   2   4   6    1.54    5.98   0
  -2  -4  -6   -0.85    5.96   0
   3   4   6   11.06    5.89   0
  -3  -4  -6   15.52    7.30   0
   3   4   6    6.94   10.78   0
   3   4   6    6.02   11.75   0
   4   4   6   90.69    9.42   0
   4   4   6   93.71    6.58   0
   4   4   6   84.44    9.12   0
  -4  -4  -6  100.85    6.66   0
   5   4   6    2.92    8.25   0
   5   4   6    7.20    6.30   0
  -5  -4  -6    6.55    6.43   0
   5   4   6    1.29    7.68   0
   6   4   6   18.43    8.93   0
   6   4   6   13.24    6.92   0
  -6  -4  -6   26.16    8.08   0
   6   4   6   19.61    8.08   0
   7   4   6    1.75    9.55   0
   7   4   6    6.81    7.38   0
   7   4   6   -0.11    8.92   0
  -7  -4  -6   15.76    7.08   0
  -8  -4  -6    5.61    7.81   0
   8   4   6   -0.68    9.36   0
   8   4   6   -2.04    8.00   0
   8   4   6    7.26    9.07   0
   8  -5  -6    4.14    7.28   0
   7  -5  -6   12.24    7.89   0
   6  -5  -6   17.27    6.27   0
  -6   5   6   20.78    7.52   0
  -5   5   6   17.15    5.96   0
   5  -5  -6    5.94    7.03   0
   4  -5  -6    7.94   11.01   0
   4  -5  -6    9.73   10.91   0
   4  -5  -6   12.23    5.85   0
  -4   5   6    8.87    5.66   0
   3  -5  -6   12.46    8.14   0
   3  -5  -6   15.28    8.19   0
   3  -5  -6   11.79    6.91   0
  -3   5   6   11.78    6.98   0
   2  -5  -6   -0.89    7.09   0
  -2   5   6    2.04    6.97   0
   2  -5  -6    3.09    7.62   0
  -2   5   6    2.76    8.00   0
   1  -5  -6   11.33    7.88   0
  -1   5   6   12.06    7.53   0
   1  -5  -6   16.55    6.13   0
  -1   5   6   12.75    7.42   0
   0  -5  -6    7.88    5.92   0
   0  -5  -6    8.63   10.53   0
   0  -5  -6    9.73   10.65   0
   0   5   6   15.40    5.91   0
  -1  -5  -6  251.92    8.62   0
   1   5   6  249.28    8.89   0
  -2  -5  -6  137.83    8.18   0
   2   5   6  121.18    6.83   0
   3   5   6    5.40    7.22   0
  -3  -5  -6    5.91    5.90   0
   4   5   6    6.14    6.32   0
  -4  -5  -6    8.07    6.15   0
   4   5   6   12.39   11.01   0
   4   5   6   11.59   10.25   0
   5   5   6    0.34    8.65   0
   5   5   6    0.59    9.31   0
  -5  -5  -6    5.86    6.48   0
   5   5   6   -1.48    6.57   0
   6   5   6    5.42    9.22   0
   6   5   6    8.05    7.07   0
   6   5   6    5.74    9.75   0
  -6  -5  -6    7.31    6.80   0
   7   5   6    5.96    9.80   0
  -7  -5  -6    4.62    7.06   0
   7   5   6   -1.57    8.97   0
   7   5   6    0.78    7.31   0
   8   5   6    5.65    9.76   0
   8   5   6    1.57    8.39   0
   8   5   6    3.91   10.31   0
  -8  -5  -6    2.29    8.31   0
   8  -6  -6    4.62    7.41   0
  -7   6   6    6.77    6.70   0
   7  -6  -6   14.30    8.47   0
   6  -6  -6   12.43    6.58   0
  -6   6   6   11.75    6.52   0
   5  -6  -6   29.79    6.20   0
  -5   6   6   41.46    6.40   0
   4  -6  -6   44.17   11.53   0
  -4   6   6   42.50    6.36   0
   4  -6  -6   52.16    7.74   0
   4  -6  -6   51.85   11.48   0
   3  -6  -6   10.63    7.23   0
   3  -6  -6   13.33    8.58   0
   3  -6  -6   14.50    8.90   0
  -3   6   6   13.19    5.90   0
  -2   6   6    4.44    7.03   0
  -2   6   6   -0.49    7.66   0
   2  -6  -6    3.39    7.43   0
   2  -6  -6    2.61    7.02   0
  -1   6   6    5.05    7.55   0
   1  -6  -6    2.94    7.99   0
   1  -6  -6    4.73    7.47   0
  -1   6   6    0.53    7.74   0
   0  -6  -6   53.15    6.41   0
   0  -6  -6   43.93   12.13   0
   0   6   6   55.05    6.44   0
  -1  -6  -6    5.65    7.40   0
   1   6   6   -3.64    6.13   0
   2   6   6   58.26    6.47   0
  -2  -6  -6   55.89    7.71   0
  -3  -6  -6    9.99    6.15   0
   3   6   6    0.39    7.67   0
   4   6   6   12.67    6.36   0
  -4  -6  -6    4.99    6.24   0
   5   6   6    1.06    6.79   0
  -5  -6  -6    1.26    6.72   0
   5   6   6    4.80   12.27   0
   5   6   6    3.46   12.63   0
   6   6   6    2.29    7.30   0
   6   6   6    4.46   11.65   0
  -6  -6  -6    5.10    7.18   0
   6   6   6    4.06   10.91   0
   7   6   6    1.10    7.50   0
  -7  -6  -6    4.61    7.57   0
   7   6   6    3.44   11.25   0
   7   6   6    4.31   10.34   0
   7  -7  -6    5.23    7.59   0
  -7   7   6   -0.89    9.13   0
   6  -7  -6   12.65    7.13   0
  -6   7   6   10.60    8.49   0
   5  -7  -6    8.66    7.89   0
  -5   7   6   21.82    7.67   0
   4  -7  -6    6.51    6.45   0
  -4   7   6    4.27    6.29   0
   4  -7  -6    2.30   11.46   0
   4  -7  -6    6.04   11.69   0
  -3   7   6   10.58    7.30   0
   3  -7  -6    3.42    9.13   0
   3  -7  -6   12.56    9.26   0
   3  -7  -6    6.90    6.29   0
   2  -7  -6    4.86    7.61   0
   2  -7  -6    2.11    7.92   0
  -2   7   6    6.00    8.12   0
  -2   7   6    4.42    7.58   0
  -1   7   6   14.55    6.89   0
   1  -7  -6    9.51    7.67   0
  -1   7   6    8.46    8.19   0
   1  -7  -6    7.16    8.44   0
   0  -7  -6    4.95   10.77   0
   0   7   6   11.09    6.33   0
   0  -7  -6    4.39    6.35   0
   1   7   6   50.65    6.59   0
  -1  -7  -6   56.79    6.66   0
   2   7   6   12.76    6.58   0
  -2  -7  -6    9.33    6.55   0
   3   7   6   12.54    6.86   0
  -3  -7  -6    3.86    6.73   0
   4   7   6    0.04    6.92   0
  -4  -7  -6    4.62    6.80   0
   5   7   6    8.21    7.17   0
  -5  -7  -6    2.94    7.12   0
   6   7   6    4.41    9.35   0
  -6  -7  -6   -4.77    7.65   0
   7   7   6    3.34    8.32   0
  -6   8   6    4.05    7.28   0
   6  -8  -6    3.98    8.97   0
   5  -8  -6   -3.49    6.97   0
  -5   8   6   -3.82    6.97   0
   4  -8  -6    8.45    8.44   0
  -4   8   6    4.24    8.06   0
   4  -8  -6   13.69   12.54   0
   4  -8  -6   12.68   11.53   0
  -3   8   6    1.02    7.81   0
   3  -8  -6    3.65    7.99   0
   3  -8  -6    3.87    9.61   0
  -2   8   6   11.70    7.61   0
  -2   8   6   12.09    8.81   0
   2  -8  -6   11.03    8.20   0
   2  -8  -6   10.60    7.72   0
   1  -8  -6    8.50    8.96   0
  -1   8   6   12.22    8.20   0
  -1   8   6    6.34    8.81   0
   1  -8  -6    9.04    8.20   0
   0   8   6   10.68    8.20   0
   0  -8  -6    7.22    7.99   0
   0  -8  -6    2.66   12.40   0
   1   8   6    4.49    6.64   0
  -1  -8  -6   13.62    6.55   0
  -2  -8  -6   27.84    8.54   0
   2   8   6   15.39    6.84   0
   3   8   6   11.52    7.03   0
  -3  -8  -6    9.45    6.89   0
  -4  -8  -6    7.22    7.26   0
   4   8   6   13.78    7.32   0
   5   8   6    8.08    7.79   0
  -5  -8  -6   17.94    7.74   0
   6   8   6    5.67    8.24   0
  -6  -8  -6    2.94    8.10   0
  -5   9   6    2.99    7.48   0
   5  -9  -6    7.95    7.75   0
   4  -9  -6    3.85    9.01   0
   4  -9  -6    5.83   13.12   0
  -4   9   6    8.23    8.70   0
   4  -9  -6    0.86   13.35   0
  -3   9   6    9.24    9.55   0
   3  -9  -6    4.76   10.30   0
   3  -9  -6    4.82    8.77   0
  -2   9   6   -0.94    8.10   0
  -2   9   6   -0.15    9.32   0
   2  -9  -6    0.74    9.78   0
   2  -9  -6    7.92    8.80   0
   1  -9  -6    0.60    9.87   0
  -1   9   6    0.24    9.03   0
  -1   9   6   -1.11   10.53   0
   1  -9  -6    6.69    8.95   0
   0  -9  -6    1.58   15.71   0
   0  -9  -6    1.13    7.26   0
   0   9   6   -7.05    7.47   0
   0  -9  -6    1.38   15.90   0
   1   9   6    8.49    8.67   0
  -1  -9  -6    2.64    8.74   0
  -2  -9  -6   -0.11    7.32   0
   2   9   6   18.03    8.77   0
  -3  -9  -6   21.37    7.73   0
   3   9   6   32.44    9.29   0
   4   9   6   -3.12    7.83   0
  -4  -9  -6    0.87    7.76   0
   4 -10  -6    5.07   14.78   0
  -4  10   6    2.94    9.56   0
   4 -10  -6    4.10   14.79   0
   4 -10  -6    7.02    9.85   0
   3 -10  -6    2.11    9.47   0
   3 -10  -6    8.54   11.65   0
  -3  10   6    3.50    9.23   0
  -2  10   6    4.16    8.95   0
   2 -10  -6    2.43    9.17   0
   2 -10  -6    7.27    9.77   0
  -2  10   6    2.85   11.57   0
  -1  10   6   -2.07    9.89   0
   1 -10  -6    3.71   11.93   0
   1 -10  -6    7.15    7.85   0
   0  10   6    6.14    7.90   0
   0 -10  -6    8.51    7.73   0
   1  10   6   -3.32    9.82   0
  -1 -10  -6    4.54    7.90   0
  -2 -10  -6   -0.24    8.11   0
   2  10   6    2.08    9.89   0
   3  10   6    8.74    8.26   0
  -3 -10  -6    4.26    8.20   0
  -2 -11   7    4.59    8.37   0
   2  11  -7    5.55    9.74   0
  -2 -11   7    3.09   10.08   0
  -1 -11   7    9.45    8.14   0
   1  11  -7    4.14    9.60   0
   1  11  -7    8.91    9.94   0
  -1 -11   7    5.20   10.07   0
   0 -11   7    4.76   10.17   0
   0  11  -7    3.52    9.56   0
   0  11  -7    3.69   10.25   0
   0 -11   7    4.04    9.93   0
   1 -11   7    2.79   10.10   0
  -1  11  -7    9.46    7.72   0
  -1  11  -7   11.06   10.42   0
   1 -11   7    9.09    8.22   0
   4  10  -7   10.47    9.31   0
  -4 -10   7    0.88    8.02   0
   4  10  -7    3.95    7.99   0
  -4 -10   7   -0.11    8.01   0
   3  10  -7    8.27    7.43   0
  -3 -10   7    6.39    9.40   0
   3  10  -7    7.18    9.23   0
  -3 -10   7    4.36    7.60   0
   2  10  -7   20.61    7.79   0
  -2 -10   7    3.46    7.54   0
   2  10  -7   14.46    9.10   0
  -2 -10   7    6.43    9.43   0
  -1 -10   7   72.34    8.05   0
   1  10  -7   93.53    9.76   0
   1  10  -7   47.77    9.09   0
  -1 -10   7   43.14    9.78   0
   0 -10   7    4.48    9.32   0
   0  10  -7    6.74    8.76   0
   0  10  -7    5.58    9.28   0
   0 -10   7    1.96    7.53   0
   1 -10   7   10.25    7.70   0
   1 -10   7    8.52    7.71   0
  -1  10  -7   17.94    8.77   0
  -1  10  -7   16.38    9.42   0
   2 -10   7    4.56    7.32   0
  -2  10  -7    7.61    7.24   0
  -2  10  -7    6.13   10.96   0
   2 -10   7   11.40    9.31   0
  -3  10  -7    3.50   11.65   0
   3 -10   7    6.17    9.42   0
  -3  10  -7   -0.97    9.17   0
   3 -10   7    3.48   11.21   0
  -4  10  -7   11.87    9.45   0
  -4  10  -7    1.28   21.35   0
   4 -10   7    2.44    7.99   0
   6   9  -7   -4.57    8.27   0
   5   9  -7    9.03    9.65   0
  -5  -9   7   -1.35    7.74   0
  -5  -9   7    1.90    9.55   0
   4   9  -7   -1.27    7.51   0
   4   9  -7    9.26    8.83   0
  -4  -9   7    2.95    9.08   0
  -4  -9   7    5.60    8.98   0
   3   9  -7    0.45    8.56   0
   3   9  -7    2.67    8.55   0
  -3  -9   7    4.81    8.80   0
  -3  -9   7    0.87    8.43   0
  -2  -9   7   19.18    8.92   0
   2   9  -7   17.15    7.31   0
   2   9  -7   35.49    6.94   0
  -2  -9   7   41.14    8.53   0
  -1  -9   7   12.73    8.59   0
   1   9  -7   15.04    6.76   0
  -1  -9   7   17.26    8.58   0
   1   9  -7   35.05    8.70   0
   0  -9   7   13.31    6.79   0
   0  -9   7   30.20    8.90   0
   0   9  -7   26.50    8.56   0
   0   9  -7   17.85    6.43   0
   1  -9   7    6.09    8.41   0
  -1   9  -7    7.35    7.85   0
   1  -9   7    3.88    8.11   0
  -1   9  -7    8.55    6.87   0
   2  -9   7    3.56    9.96   0
   2  -9   7    7.43    6.97   0
  -2   9  -7    7.33    7.06   0
  -2   9  -7   14.34    9.90   0
  -3   9  -7   17.02   10.61   0
   3  -9   7   14.67    8.59   0
   3  -9   7   14.24   10.49   0
  -3   9  -7   14.52    6.69   0
   4  -9   7    3.43    7.42   0
  -4   9  -7    0.54   15.76   0
  -4   9  -7    4.96    6.75   0
  -5   9  -7   12.42    7.32   0
   5  -9   7   11.40    9.21   0
   7   8  -7    1.64    8.15   0
   7   8  -7    7.93    9.61   0
   6   8  -7    6.41    7.69   0
  -6  -8   7   13.83    9.22   0
   6   8  -7   -0.54    7.66   0
  -5  -8   7   84.50    7.51   0
   5   8  -7   86.51    7.74   0
   5   8  -7   55.93    7.72   0
  -5  -8   7   53.41    9.20   0
   4   8  -7    4.53    8.52   0
  -4  -8   7    7.43    8.35   0
   4   8  -7    5.23    7.30   0
  -4  -8   7    5.24    6.71   0
  -3  -8   7   21.12    8.47   0
   3   8  -7   16.09    8.20   0
  -3  -8   7   22.68    6.56   0
   3   8  -7   21.39    6.42   0
   2   8  -7   85.65    8.32   0
  -2  -8   7   84.55    7.57   0
   2   8  -7  113.71    8.64   0
  -2  -8   7  117.06    8.35   0
  -1  -8   7   12.54    6.52   0
   1   8  -7    9.59    6.56   0
   1   8  -7   -0.70    7.49   0
  -1  -8   7   12.95    8.05   0
   0  -8   7   59.10    6.83   0
   0   8  -7   95.54    8.55   0
   0   8  -7   62.86    7.93   0
   0  -8   7   78.27    6.93   0
  -1   8  -7    9.00    6.18   0
   1  -8   7   -2.78    6.42   0
   1  -8   7    6.48    8.39   0
  -1   8  -7    8.50    8.20   0
   2  -8   7   71.10    8.76   0
  -2   8  -7   65.46    6.59   0
   2  -8   7   52.60    8.19   0
  -2   8  -7   63.13    8.43   0
   3  -8   7    1.36    9.59   0
   3  -8   7    4.25    6.54   0
  -3   8  -7    3.29    6.16   0
  -3   8  -7   -2.33   10.73   0
  -4   8  -7   19.31    6.71   0
   4  -8   7   17.44    6.74   0
  -4   8  -7   12.98   13.56   0
   5  -8   7    0.84    7.00   0
  -5   8  -7    1.62    6.77   0
   6  -8   7    0.07    9.20   0
  -6   8  -7    3.90    7.21   0
   7   7  -7   -3.47    8.90   0
  -7  -7   7   -3.92    7.85   0
   7   7  -7    1.06    9.52   0
   6   7  -7    5.02    7.40   0
   6   7  -7   15.64    7.04   0
  -6  -7   7   12.34    6.99   0
   5   7  -7    3.55    8.39   0
  -5  -7   7   15.74    6.81   0
  -5  -7   7    4.23    8.25   0
   5   7  -7    8.01    6.93   0
   4   7  -7   25.66    6.72   0
   4   7  -7   36.30    6.59   0
  -4  -7   7   26.42    8.60   0
  -4  -7   7   36.75    6.74   0
  -3  -7   7    8.30    6.40   0
   3   7  -7   18.40    6.54   0
   3   7  -7    8.52    8.05   0
  -3  -7   7    6.30    6.52   0
  -2  -7   7   95.61    7.16   0
   2   7  -7  161.08    8.25   0
   2   7  -7  101.46    8.18   0
  -2  -7   7  141.34    6.90   0
  -1  -7   7    3.73    7.61   0
   1   7  -7    5.64    7.60   0
   1   7  -7   14.35    7.31   0
  -1  -7   7    8.98    6.17   0
   0   7  -7   13.24    7.28   0
   0   7  -7   13.09    6.50   0
   0  -7   7   14.90    6.38   0
   0  -7   7   11.15    7.85   0
   1  -7   7    4.00    6.16   0
   1  -7   7    5.56    5.84   0
  -1   7  -7    6.18    5.65   0
  -1   7  -7    3.39    7.42   0
  -2   7  -7   47.44    6.41   0
   2  -7   7   61.96    8.65   0
  -2   7  -7   69.06    8.92   0
   2  -7   7   48.51    6.36   0
   3  -7   7    4.04    8.91   0
  -3   7  -7    4.21    6.09   0
   3  -7   7   -0.65    6.16   0
  -3   7  -7    1.46    9.01   0
  -4   7  -7   13.28   13.19   0
  -4   7  -7   10.95    6.08   0
   4  -7   7   16.28    7.63   0
  -4   7  -7   14.00   11.59   0
   5  -7   7    1.18    6.72   0
  -5   7  -7    0.79    6.48   0
   6  -7   7   -3.49    7.11   0
  -6   7  -7    0.64    7.00   0
  -7   7  -7    8.28    9.23   0
   7  -7   7    5.81    7.64   0
   8   6  -7   12.31    8.07   0
   8   6  -7    5.15    8.01   0
   8   6  -7    2.37    7.85   0
  -8  -6   7   20.82    9.54   0
   7   6  -7   -0.23    7.38   0
   7   6  -7    7.98    7.08   0
   7   6  -7    8.48    9.03   0
  -7  -6   7    6.38    7.46   0
   6   6  -7   42.10    6.96   0
   6   6  -7   37.37    6.85   0
  -6  -6   7   38.74    6.94   0
  -5  -6   7   40.89    8.22   0
   5   6  -7   39.77    8.23   0
   5   6  -7   61.62    7.92   0
  -5  -6   7   34.23    6.66   0
   4   6  -7  116.79    8.93   0
  -4  -6   7  111.41    7.33   0
   4   6  -7  140.48    6.85   0
  -4  -6   7  131.96    6.80   0
   3   6  -7  125.65    8.65   0
   3   6  -7  154.64    6.82   0
  -3  -6   7  119.84    8.32   0
  -3  -6   7  142.97    8.16   0
  -2  -6   7   23.09    6.17   0
   2   6  -7   17.09    6.29   0
   2   6  -7   27.84    6.03   0
  -2  -6   7   20.31    7.57   0
  -1  -6   7   69.70    6.32   0
   1   6  -7   55.46    6.14   0
   1   6  -7   61.31    6.46   0
  -1  -6   7   37.57    6.48   0
   0  -6   7   79.65    6.42   0
   0   6  -7   82.10    6.35   0
   0  -6   7   61.18    7.72   0
   0   6  -7   70.76    6.31   0
   1  -6   7   77.18    6.58   0
  -1   6  -7   78.86    6.14   0
  -1   6  -7   97.26    6.89   0
   1  -6   7  100.95    8.15   0
   2  -6   7   56.98    7.94   0
   2  -6   7   42.95    6.15   0
  -2   6  -7   52.61    7.96   0
  -2   6  -7   48.96    6.00   0
   3  -6   7   14.18    8.97   0
  -3   6  -7   12.10    7.31   0
   3  -6   7   17.58    6.07   0
  -3   6  -7   20.67    9.15   0
  -4   6  -7   83.42   12.76   0
  -4   6  -7   65.54    6.20   0
   4  -6   7   71.09    6.54   0
  -4   6  -7   85.54   12.46   0
   5  -6   7    9.52    6.42   0
  -5   6  -7   10.65    6.27   0
   6  -6   7    5.10    6.76   0
  -6   6  -7    3.84    6.62   0
  -7   6  -7    5.92    6.93   0
   7  -6   7   -2.35    7.08   0
  -8  -5   7   13.26    7.48   0
   8   5  -7   12.73    9.13   0
   8   5  -7    2.28    7.42   0
   8   5  -7    7.35    7.14   0
   7   5  -7    0.51    8.27   0
   7   5  -7    3.69    6.37   0
   7   5  -7   -3.70    7.14   0
  -7  -5   7    3.31    6.86   0
   6   5  -7   67.99    8.41   0
   6   5  -7   53.40    7.13   0
   6   5  -7   48.45    6.30   0
  -6  -5   7   49.69    6.75   0
  -5  -5   7   33.83    6.58   0
   5   5  -7   55.68    6.58   0
   5   5  -7   36.61    8.40   0
  -5  -5   7   55.13    7.75   0
   4   5  -7  141.90    6.80   0
  -4  -5   7  109.03    8.51   0
  -4  -5   7  140.39    6.76   0
   4   5  -7  117.43    8.59   0
   3   5  -7   20.13    7.45   0
  -3  -5   7   14.97    6.92   0
   3   5  -7   20.36    5.96   0
  -3  -5   7   20.94    6.01   0
   2   5  -7    2.67    7.39   0
  -2  -5   7    0.68    7.34   0
   2   5  -7   -0.52    7.25   0
  -2  -5   7   -0.26    6.04   0
   1   5  -7   27.21    5.94   0
  -1  -5   7   31.58    7.75   0
   1   5  -7   25.54    6.11   0
  -1  -5   7   23.06    7.37   0
   0  -5   7   95.79    7.81   0
   0   5  -7   97.92    7.93   0
   0   5  -7   91.46    7.48   0
   0  -5   7   72.27    6.68   0
   1  -5   7  217.91    9.07   0
   1  -5   7  174.06    7.20   0
  -1   5  -7  180.54    7.90   0
  -1   5  -7  211.12    8.73   0
  -2   5  -7   22.79    5.65   0
   2  -5   7   23.81    7.70   0
   2  -5   7   15.44    6.02   0
  -2   5  -7   23.74    7.56   0
  -3   5  -7    4.80    6.80   0
   3  -5   7    0.21    8.21   0
   3  -5   7    7.47    5.65   0
  -3   5  -7    4.94    8.37   0
  -4   5  -7   51.05   10.70   0
   4  -5   7   31.79    6.20   0
  -4   5  -7   43.62    6.14   0
  -4   5  -7   47.08   10.25   0
  -5   5  -7    8.33   15.23   0
   5  -5   7    0.77    5.92   0
  -5   5  -7   10.11    5.74   0
  -5   5  -7    8.11   13.50   0
  -6   5  -7    9.59    6.38   0
   6  -5   7   14.53    6.42   0
  -7   5  -7    8.69    6.87   0
   7  -5   7   12.82    6.99   0
   8  -5   7   -0.53    7.52   0
  -8   5  -7    4.66    7.30   0
  -9  -4   7    1.86   10.09   0
   9   4  -7    1.13    7.73   0
   9   4  -7    6.67    8.11   0
   9   4  -7    7.89    9.82   0
   8   4  -7   -0.67    6.78   0
   8   4  -7    1.11    8.89   0
   8   4  -7    8.42    6.99   0
  -8  -4   7    0.98    7.26   0
   7   4  -7    1.42    8.30   0
   7   4  -7   -3.83    7.93   0
   7   4  -7    7.31    6.62   0
  -7  -4   7    7.34    6.69   0
   6   4  -7   22.41    5.93   0
   6   4  -7   22.46    6.44   0
   6   4  -7   22.73    6.45   0
  -6  -4   7   14.82    6.25   0
  -5  -4   7  240.57    9.14   0
   5   4  -7  300.41    7.74   0
   5   4  -7  276.09    9.06   0
  -5  -4   7  306.65    7.73   0
   4   4  -7   33.11    6.26   0
  -4  -4   7   40.78    6.07   0
  -4  -4   7   27.37    5.98   0
   4   4  -7   25.62    6.06   0
   3   4  -7  883.69   10.74   0
  -3  -4   7  722.98   10.53   0
   3   4  -7  762.71   10.31   0
  -3  -4   7  856.87    9.98   0
   2   4  -7   70.28    7.82   0
  -2  -4   7   67.20    6.72   0
   2   4  -7   81.20    6.48   0
  -2  -4   7   87.29    6.54   0
  -1  -4   7  342.31    9.15   0
   1   4  -7  324.06    7.92   0
   1   4  -7  302.03    8.15   0
  -1  -4   7  270.45    8.04   0
   0  -4   7  606.01    9.94   0
   0  -4   7  487.17   10.31   0
   0   4  -7  551.79    9.15   0
   0   4  -7  607.45   11.12   0
  -1   4  -7  220.83    7.00   0
   1  -4   7  261.88    8.90   0
   1  -4   7  206.59    7.18   0
  -1   4  -7  245.15    9.00   0
   2  -4   7    4.97    7.30   0
   2  -4   7    5.57    5.66   0
  -2   4  -7   11.31    5.66   0
  -2   4  -7    7.64    7.51   0
  -3   4  -7   31.43    7.67   0
  -3   4  -7   28.15    5.68   0
   3  -4   7   16.97    5.79   0
  -4   4  -7   21.00    5.52   0
   4  -4   7   16.10    6.90   0
  -4   4  -7   27.19   10.10   0
  -4   4  -7   21.23    8.71   0
  -5   4  -7   39.31   10.20   0
  -5   4  -7   29.25    7.24   0
   5  -4   7   26.63    7.25   0
  -5   4  -7   31.56   10.07   0
  -6   4  -7   -4.14    6.07   0
  -6   4  -7    1.70   11.15   0
  -6   4  -7   -1.02   11.36   0
   6  -4   7    7.28    6.13   0
  -7   4  -7    5.58   16.13   0
  -7   4  -7    4.39    6.41   0
   7  -4   7    4.69    6.57   0
  -7   4  -7    3.49   16.36   0
   8  -4   7    0.62    7.26   0
  -8   4  -7    6.42    7.33   0
  -9  -3   7    2.91    9.81   0
   9   3  -7    5.60    9.04   0
   9   3  -7    2.31    9.49   0
   9   3  -7   -0.55    7.82   0
   8   3  -7   -0.27    6.54   0
   8   3  -7    3.93    7.49   0
   8   3  -7    5.72    6.60   0
  -8  -3   7    5.83    7.09   0
   7   3  -7   29.71    8.08   0
   7   3  -7   14.80    7.47   0
   7   3  -7   12.98    6.50   0
  -7  -3   7   16.72    6.85   0
   6   3  -7   65.88    7.84   0
   6   3  -7   58.82    5.88   0
  -6  -3   7   68.54    6.30   0
   6   3  -7   56.77    6.21   0
   5   3  -7   21.80    6.16   0
  -5  -3   7   22.90    6.33   0
   5   3  -7   18.13    6.20   0
   4   3  -7    5.62    6.11   0
  -4  -3   7   10.48    6.14   0
  -4  -3   7   17.16    7.38   0
   4   3  -7    7.18    6.07   0
   3   3  -7   48.73    6.06   0
  -3  -3   7   48.50    6.23   0
   3   3  -7   44.59    7.54   0
  -3  -3   7   53.96    6.06   0
  -2  -3   7    1.43    5.73   0
  -2  -3   7   -2.78    7.59   0
   2   3  -7    2.11    5.86   0
   2   3  -7    5.82    6.31   0
   1   3  -7    8.23    6.30   0
  -1  -3   7    3.19    7.54   0
  -1  -3   7    9.86    6.38   0
   1   3  -7   12.31    6.30   0
   0  -3   7   17.65    6.31   0
   0  -3   7   20.45    6.34   0
   0   3  -7   15.04    6.08   0
   0   3  -7   16.32    7.90   0
  -1   3  -7    0.14    7.48   0
   1  -3   7    5.90    7.43   0
   1  -3   7   -4.66    7.02   0
  -1   3  -7    6.58    5.61   0
   2  -3   7    4.07    5.52   0
  -2   3  -7    7.91    7.04   0
  -2   3  -7   12.84    5.39   0
   2  -3   7    4.58    6.81   0
  -3   3  -7   31.07    8.96   0
  -3   3  -7   34.10    5.72   0
   3  -3   7   23.33    5.91   0
  -3   3  -7   29.15    8.03   0
  -4   3  -7   51.37    5.71   0
   4  -3   7   31.31    6.85   0
  -4   3  -7   51.50    8.81   0
  -4   3  -7   54.37    8.57   0
   5  -3   7   11.59    5.66   0
  -5   3  -7   11.76    8.74   0
  -5   3  -7   10.90    8.64   0
  -5   3  -7   -0.70    5.75   0
  -6   3  -7    1.75    5.90   0
  -6   3  -7    3.37    9.12   0
  -6   3  -7    2.65   10.20   0
   6  -3   7    7.21    5.97   0
  -7   3  -7    4.06    9.71   0
   7  -3   7    3.39    7.94   0
  -7   3  -7    1.33    6.47   0
  -7   3  -7   11.37   11.19   0
  -8   3  -7   -2.07   12.02   0
   8  -3   7    3.57    7.00   0
  -8   3  -7    2.93   11.75   0
  -8   3  -7    0.53    6.93   0
   9   2  -7   -1.65    7.17   0
   9   2  -7    1.46    7.57   0
   9   2  -7    0.77    9.55   0
  -9  -2   7    1.04    9.47   0
  -8  -2   7   12.20    6.83   0
   8   2  -7    7.06    6.51   0
   8   2  -7   14.07    8.41   0
   8   2  -7    7.98    8.26   0
  -7  -2   7    8.16    7.96   0
   7   2  -7   13.34    6.52   0
   7   2  -7    8.02    8.05   0
   7   2  -7    4.39    6.14   0
  -6  -2   7   31.95    7.61   0
   6   2  -7   38.85    5.78   0
   6   2  -7   26.37    7.63   0
   6   2  -7   37.03    7.78   0
   5   2  -7  140.04    7.16   0
   5   2  -7  116.10    6.80   0
   5   2  -7  123.69    6.49   0
  -5  -2   7  125.76    6.89   0
  -4  -2   7   46.84    7.31   0
   4   2  -7   39.37    6.23   0
   4   2  -7   41.75    6.10   0
  -4  -2   7   43.00    6.09   0
  -3  -2   7 1171.47   12.50   0
  -3  -2   7  987.63   11.82   0
   3   2  -7 1077.95   11.49   0
   3   2  -7 1160.65   12.32   0
  -2  -2   7  468.53    9.13   0
  -2  -2   7  378.58    9.42   0
   2   2  -7  447.03   10.33   0
   2   2  -7  443.83    8.93   0
   1   2  -7 2265.50   16.61   0
  -1  -2   7 2256.92   16.81   0
   1   2  -7 2205.22   16.85   0
  -1  -2   7 1983.95   17.75   0
   0   2  -7  221.89    8.74   0
   0  -2   7  187.71    9.30   0
   0  -2   7  222.68    9.91   0
   0   2  -7  203.98    7.96   0
  -1   2  -7  474.64   11.21   0
   1  -2   7  455.13    9.96   0
   1  -2   7  394.31    9.11   0
  -1   2  -7  456.82    9.07   0
  -2   2  -7  288.48    9.53   0
   2  -2   7  255.65    7.85   0
  -2   2  -7  298.68    7.66   0
  -3   2  -7    3.32    5.29   0
  -3   2  -7    1.65    7.25   0
   3  -2   7    2.97    5.41   0
  -3   2  -7    6.99    7.53   0
  -4   2  -7  110.97    8.40   0
  -4   2  -7  100.36    9.43   0
   4  -2   7   87.01    6.27   0
  -4   2  -7  100.20    6.21   0
  -5   2  -7    9.29    7.53   0
  -5   2  -7    2.25    8.42   0
   5  -2   7    8.38    5.63   0
  -5   2  -7    7.13    5.63   0
  -6   2  -7    1.09    9.19   0
  -6   2  -7   -1.83    5.87   0
  -6   2  -7    0.58    7.71   0
   6  -2   7    8.33    7.29   0
   7  -2   7   -0.16    6.41   0
  -7   2  -7    9.58    8.37   0
  -7   2  -7    9.49    6.56   0
  -7   2  -7   10.17    9.77   0
  -8   2  -7    1.43    6.84   0
  -8   2  -7    5.71   10.59   0
  -8   2  -7    4.05   10.66   0
   8  -2   7    3.87    6.76   0
  -9   2  -7    5.11   11.84   0
  -9   2  -7   12.35    7.59   0
   9  -2   7   -0.05    7.82   0
  -9   2  -7    7.10   11.79   0
   9   1  -7   27.31    8.63   0
  -9  -1   7   30.04    9.53   0
   9   1  -7   34.18    7.57   0
   9   1  -7   32.16    9.81   0
  -8  -1   7   14.96    8.68   0
   8   1  -7   29.86    6.61   0
   8   1  -7   30.85    6.83   0
   8   1  -7   31.09    8.82   0
   7   1  -7    0.44    6.43   0
   7   1  -7    0.22    6.55   0
  -7  -1   7    6.01    6.64   0
   7   1  -7    4.21    7.48   0
   6   1  -7    8.18    5.61   0
   6   1  -7    7.85    6.25   0
  -6  -1   7    7.96    6.52   0
   6   1  -7   16.84    7.63   0
   5   1  -7   15.68    5.69   0
   5   1  -7   14.57    6.08   0
  -5  -1   7    8.13    7.09   0
   5   1  -7   11.38    5.93   0
   4   1  -7  170.26    7.01   0
   4   1  -7  170.38    7.10   0
  -4  -1   7  175.13    8.43   0
  -3  -1   7  640.27   10.44   0
  -3  -1   7  617.73   10.70   0
   3   1  -7  638.49   10.21   0
   3   1  -7  652.85    9.39   0
  -2  -1   7  247.65    8.35   0
   2   1  -7  260.51    8.15   0
   2   1  -7  236.72    8.24   0
  -2  -1   7  243.12    8.12   0
   1   1  -7   30.33    8.73   0
  -1  -1   7   20.45    7.66   0
  -1  -1   7   29.17    8.73   0
   1   1  -7   33.98    7.16   0
   0   1  -7  292.82   10.44   0
   0  -1   7  304.21    9.01   0
   0  -1   7  277.12    9.31   0
   0   1  -7  282.41    9.11   0
  -1   1  -7  174.19    8.59   0
   1  -1   7  149.89    8.45   0
   1  -1   7  186.44    9.63   0
  -1   1  -7  175.97    9.31   0
  -2   1  -7  367.22    9.87   0
  -2   1  -7  434.40   11.13   0
  -2   1  -7  365.19    9.32   0
   2  -1   7  307.25    9.95   0
  -3   1  -7  223.71    7.19   0
  -3   1  -7  245.24    8.99   0
  -3   1  -7  231.72    8.34   0
   3  -1   7  204.58    8.51   0
   4  -1   7   98.52    8.65   0
  -4   1  -7  106.84    8.41   0
  -4   1  -7   95.62    6.35   0
   4  -1   7   80.87    7.55   0
  -5   1  -7    8.51    5.67   0
  -5   1  -7   12.03    7.66   0
   5  -1   7    9.13    7.05   0
   5  -1   7    8.72    7.90   0
   6  -1   7   34.27    8.48   0
  -6   1  -7   30.23    5.93   0
  -6   1  -7   37.02    8.04   0
   6  -1   7   22.54    7.31   0
  -7   1  -7   26.61    8.41   0
   7  -1   7   21.57    8.80   0
  -7   1  -7   20.46    5.89   0
   7  -1   7   19.84    5.98   0
   8  -1   7    7.25   10.67   0
  -8   1  -7   -6.06    7.07   0
  -8   1  -7    4.40    8.83   0
   8  -1   7    6.63    6.96   0
  -9   1  -7    1.87    7.61   0
  -9   1  -7    5.76   10.28   0
   9  -1   7    9.13    7.68   0
   9   0  -7    5.30    7.38   0
  -9   0   7   -1.47    9.30   0
   9   0  -7    4.72    9.39   0
   9   0  -7    5.64    7.02   0
  -8   0   7   31.12    8.57   0
   8   0  -7   29.49    6.37   0
   8   0  -7   27.44    8.69   0
   8   0  -7   17.30    8.42   0
  -7   0   7   49.96    8.33   0
   7   0  -7   42.11    6.01   0
   7   0  -7   48.26    7.02   0
   7   0  -7   52.88    6.47   0
   6   0  -7   89.95    7.75   0
   6   0  -7   69.56    6.07   0
  -6   0   7   71.17    8.11   0
   6   0  -7   79.56    8.08   0
   5   0  -7   56.93    5.76   0
   5   0  -7   71.93    6.38   0
   5   0  -7   70.34    7.93   0
  -5   0   7   56.81    7.80   0
   4   0  -7   81.69    6.44   0
  -4   0   7   69.74    6.62   0
   4   0  -7   70.07    5.66   0
   4   0  -7   79.26    6.64   0
  -3   0   7   47.69    6.85   0
   3   0  -7   42.08    6.03   0
   3   0  -7   47.13    8.03   0
  -3   0   7   47.94    6.07   0
  -2   0   7   22.24    6.96   0
   2   0  -7   18.70    6.91   0
   2   0  -7   17.83    6.92   0
  -2   0   7   13.94    6.87   0
   1   0  -7 1304.19   14.80   0
  -1   0   7 1334.36   14.91   0
  -1   0   7 1178.35   15.57   0
   1   0  -7 1283.73   14.62   0
   0   0  -7 1530.80   17.26   0
   0   0  -7 1473.01   14.82   0
   0   0   7 1420.14   14.55   0
   0   0   7 1416.26   17.46   0
   1   0   7   25.71    7.23   0
  -1   0  -7   32.59    6.91   0
  -1   0  -7   34.35    7.33   0
  -1   0  -7   35.25    8.15   0
  -2   0  -7  127.58    7.13   0
   2   0   7  120.35    7.48   0
   2   0   7   97.47    8.49   0
  -2   0  -7  124.38    7.36   0
  -3   0  -7   26.38    7.11   0
   3   0   7   19.93    5.87   0
   3   0   7   31.00    7.84   0
  -3   0  -7   35.56    7.63   0
  -4   0  -7   56.01    5.82   0
  -4   0  -7   63.47    6.41   0
   4   0   7   63.06    7.63   0
   4   0   7   40.87    6.99   0
  -5   0  -7   24.44    5.76   0
   5   0   7   26.70    6.01   0
  -5   0  -7   33.84    7.82   0
   5   0   7   27.89    6.56   0
   6   0   7   16.01    6.81   0
  -6   0  -7   16.91    5.98   0
  -6   0  -7   24.65    6.53   0
   6   0   7   16.56    6.16   0
  -7   0  -7    7.05    8.37   0
   7   0   7   -5.06    8.87   0
  -7   0  -7   -0.04    6.52   0
   7   0   7    3.65    6.47   0
   8   0   7   11.10    9.46   0
  -8   0  -7   11.46    6.94   0
   8   0   7    9.74    8.42   0
  -8   0  -7   17.85    9.11   0
  -9   0  -7   -2.75    9.32   0
  -9   0  -7    6.29    9.99   0
   9   0   7    7.23    9.96   0
   9   0   7    2.31    7.93   0
   9  -1  -7    5.30    7.41   0
  -9   1   7    3.48   10.73   0
   9  -1  -7    0.99    7.05   0
   9  -1  -7    5.75   11.01   0
  -8   1   7    1.05    9.73   0
   8  -1  -7   -2.56    6.45   0
   8  -1  -7    1.97    8.59   0
   8  -1  -7    3.07    6.32   0
   7  -1  -7   20.29    5.83   0
  -7   1   7   17.94    7.91   0
   7  -1  -7   17.48    7.98   0
   7  -1  -7   14.82    6.21   0
  -6   1   7   33.96    7.90   0
   6  -1  -7   44.04    7.94   0
   6  -1  -7   50.90    5.87   0
   6  -1  -7   44.73    6.23   0
   5  -1  -7   11.12    7.57   0
  -5   1   7    8.69    7.56   0
   5  -1  -7    9.24    5.97   0
   5  -1  -7   12.84    5.52   0
   4  -1  -7   90.55    6.47   0
  -4   1   7   77.65    8.19   0
   4  -1  -7   73.72    5.89   0
   4  -1  -7   85.69    8.29   0
   3  -1  -7  338.50    9.80   0
  -3   1   7  292.62    8.59   0
   3  -1  -7  317.65    8.00   0
   3  -1  -7  298.95    7.51   0
   2  -1  -7   35.26    6.86   0
  -2   1   7   29.01    8.23   0
  -2   1   7   34.55    6.82   0
   2  -1  -7   29.58    6.79   0
   1  -1  -7  756.42   12.24   0
  -1   1   7  658.33   11.95   0
   1  -1  -7  611.76   11.48   0
  -1   1   7  697.52   13.46   0
   0  -1  -7   72.40    9.28   0
   0  -1  -7   81.44    7.46   0
   0   1   7   63.85    7.79   0
   0  -1  -7   73.33    7.22   0
   1   1   7  118.46    9.19   0
  -1  -1  -7  127.73    8.75   0
  -1  -1  -7  140.73    8.76   0
   1   1   7  138.30    8.77   0
  -2  -1  -7  157.99    8.73   0
  -2  -1  -7  139.50    8.07   0
   2   1   7  116.54    8.01   0
   2   1   7  148.09    8.74   0
   3   1   7   19.76    6.09   0
  -3  -1  -7   22.14    6.00   0
   3   1   7    2.77    6.60   0
  -3  -1  -7   19.02    6.56   0
  -4  -1  -7   12.59    5.49   0
  -4  -1  -7   18.16    7.38   0
   4   1   7   18.80    5.92   0
   4   1   7    9.07    5.90   0
  -5  -1  -7  128.03    7.00   0
  -5  -1  -7   99.00    6.66   0
   5   1   7  105.02    7.10   0
   5   1   7   94.88    7.77   0
  -6  -1  -7   43.20    6.35   0
   6   1   7   43.84    8.26   0
  -6  -1  -7   54.66    8.27   0
   6   1   7   34.74    7.75   0
  -7  -1  -7    3.00    6.60   0
   7   1   7    7.08    7.14   0
   7   1   7    6.23    7.98   0
  -7  -1  -7   10.87    6.92   0
   8   1   7    6.20    7.48   0
  -8  -1  -7    4.55    8.36   0
  -8  -1  -7    2.21    9.02   0
   8   1   7    2.06    8.67   0
   9   1   7    0.69   10.39   0
  -9  -1  -7    6.42   10.12   0
   9   1   7   10.46    9.46   0
  -9   2   7    3.84   12.25   0
   9  -2  -7    1.30   12.85   0
   9  -2  -7    1.76    6.96   0
   9  -2  -7    1.53    7.38   0
   8  -2  -7    1.62    6.75   0
  -8   2   7    4.43    9.91   0
   8  -2  -7    5.81   11.29   0
   8  -2  -7    3.40    6.29   0
   7  -2  -7   30.80    6.25   0
  -7   2   7   24.20    9.55   0
   7  -2  -7   35.42    9.62   0
   7  -2  -7   22.64    6.06   0
   6  -2  -7    2.00    5.80   0
  -6   2   7    9.20    8.91   0
   6  -2  -7   -0.08    8.80   0
   6  -2  -7    8.59    6.11   0
   5  -2  -7   10.05    5.68   0
  -5   2   7   12.17    8.19   0
   5  -2  -7    7.44    6.00   0
   5  -2  -7    9.71    8.03   0
  -4   2   7  120.65    8.70   0
   4  -2  -7  114.97    6.15   0
   4  -2  -7  129.67    8.61   0
   4  -2  -7  122.92    6.64   0
   3  -2  -7   22.52    7.61   0
   3  -2  -7   16.34    7.35   0
  -3   2   7   15.20    7.14   0
   3  -2  -7   19.85    5.96   0
   2  -2  -7   11.89    6.33   0
   2  -2  -7   14.37    6.26   0
   2  -2  -7   15.01    7.92   0
   2  -2  -7    9.18    5.90   0
   1  -2  -7  279.87    9.25   0
   1  -2  -7  252.61    9.72   0
   1  -2  -7  302.10   10.03   0
   0   2   7  409.64   13.25   0
   0  -2  -7  462.35    9.76   0
   0   2   7  441.94    9.75   0
   0  -2  -7  430.30   13.40   0
   1   2   7    7.65    6.25   0
  -1  -2  -7   15.95    5.96   0
  -1  -2  -7    4.46    9.09   0
   1   2   7   10.45    9.93   0
   2   2   7  278.37    7.65   0
   2   2   7  231.89   11.37   0
  -2  -2  -7  300.55    7.79   0
  -2  -2  -7  258.75   10.64   0
  -3  -2  -7   28.17    5.87   0
   3   2   7   27.21    5.86   0
  -3  -2  -7   24.27    7.03   0
   3   2   7   19.32    7.11   0
  -4  -2  -7   46.93    7.82   0
   4   2   7   46.14    7.71   0
   4   2   7   37.85    7.42   0
  -4  -2  -7   45.21    7.33   0
   5   2   7    9.98    7.57   0
  -5  -2  -7    5.90    7.01   0
  -5  -2  -7    6.08    6.11   0
   5   2   7   -0.20    7.00   0
   6   2   7    7.05    7.42   0
  -6  -2  -7   10.84    6.56   0
  -6  -2  -7    6.97    7.41   0
   6   2   7   11.43    6.66   0
  -7  -2  -7    2.73    7.70   0
  -7  -2  -7    1.81    6.82   0
   7   2   7    5.95    6.83   0
   7   2   7   -3.87    7.80   0
   8   2   7    6.69    7.66   0
   8   2   7    8.64    7.77   0
  -8  -2  -7    2.19    7.57   0
   8   2   7    5.82    8.77   0
   9   2   7    7.52    8.35   0
   9   2   7    6.59    8.36   0
   9   2   7    4.85    8.09   0
   9  -3  -7    4.66    7.71   0
   9  -3  -7   -1.38    7.41   0
  -8   3   7   -2.77   12.55   0
   8  -3  -7    1.33    8.68   0
   8  -3  -7   -0.45    6.59   0
   8  -3  -7    1.47   14.64   0
  -7   3   7    5.92   11.57   0
   7  -3  -7    4.16   11.54   0
   7  -3  -7   -2.04    6.23   0
   7  -3  -7   -0.81    6.58   0
  -6   3   7   16.01   10.00   0
   6  -3  -7    9.17    6.18   0
   6  -3  -7   14.26    9.91   0
   6  -3  -7   21.73    5.95   0
   5  -3  -7   10.32    5.77   0
   5  -3  -7    5.04    8.42   0
   5  -3  -7    0.79    5.57   0
   4  -3  -7   15.03    8.27   0
   4  -3  -7   14.97    6.91   0
   4  -3  -7   18.64    6.13   0
   4  -3  -7   15.60    8.87   0
   3  -3  -7  111.88    9.74   0
   3  -3  -7  111.77    6.23   0
   3  -3  -7  125.76    8.00   0
   3  -3  -7  120.80   10.16   0
   2  -3  -7   50.10    7.64   0
   2  -3  -7   52.15    7.40   0
   2  -3  -7   46.41    6.96   0
   2  -3  -7   46.01    7.30   0
  -1   3   7  712.09   11.20   0
   1  -3  -7  616.88   12.02   0
   1  -3  -7  705.88   11.35   0
   1  -3  -7  634.22   12.55   0
   0  -3  -7  115.21    7.08   0
   0   3   7  115.57    8.50   0
   0  -3  -7   93.28   10.61   0
   0  -3  -7  105.52   12.22   0
   1   3   7  188.63    8.39   0
  -1  -3  -7  174.76    7.07   0
  -2  -3  -7    2.73    5.75   0
   2   3   7    3.54    5.82   0
   2   3   7    1.14   12.00   0
  -3  -3  -7   88.29    8.53   0
   3   3   7   89.50    6.68   0
   3   3   7   81.32    8.85   0
  -3  -3  -7  103.36    6.67   0
  -4  -3  -7   56.11    8.18   0
  -4  -3  -7   76.28    7.73   0
   4   3   7   60.85    6.51   0
   4   3   7   54.88    8.14   0
  -5  -3  -7    3.02    6.24   0
   5   3   7    5.47    7.72   0
   5   3   7    9.60    6.98   0
   6   3   7    6.12    8.39   0
   6   3   7    6.33    7.47   0
   6   3   7   11.03    8.08   0
  -6  -3  -7    9.28    6.81   0
   7   3   7   18.65    6.96   0
   7   3   7    3.66    7.14   0
  -7  -3  -7    9.28    8.74   0
   7   3   7   12.52    8.28   0
   8   3   7   -0.31    9.46   0
   8   3   7    3.01    9.64   0
  -8  -3  -7   -4.76    7.75   0
   8   3   7    2.06    9.11   0
   9  -4  -7    5.18    7.78   0
   9  -4  -7    1.71    7.94   0
   8  -4  -7    4.90    7.22   0
   8  -4  -7    8.32    6.86   0
   7  -4  -7   -3.35    6.72   0
   7  -4  -7   -0.62    6.51   0
   6  -4  -7   19.26   18.24   0
   6  -4  -7   22.49    6.13   0
   6  -4  -7   21.71   17.48   0
   5  -4  -7   20.74   10.90   0
   5  -4  -7   18.28    5.68   0
   5  -4  -7   17.42   10.78   0
   4  -4  -7   16.05    8.48   0
   4  -4  -7   15.63    6.91   0
   4  -4  -7   16.16    9.42   0
   3  -4  -7    9.65    7.34   0
   3  -4  -7   14.44    8.53   0
   3  -4  -7   13.53    5.58   0
   2  -4  -7   13.70    6.18   0
   2  -4  -7   11.80    7.14   0
   2  -4  -7   12.27    7.48   0
   2  -4  -7    7.08    6.86   0
   1  -4  -7   30.37    8.61   0
   1  -4  -7   33.12    6.15   0
  -1   4   7   35.64    7.51   0
   1  -4  -7   30.61    8.06   0
   0  -4  -7 1706.72   14.69   0
   0  -4  -7 1529.00   27.06   0
   0  -4  -7 1477.81   26.61   0
   0   4   7 1584.41   13.78   0
  -1  -4  -7   29.39    5.93   0
   1   4   7   21.56    5.98   0
  -2  -4  -7   83.34    6.46   0
   2   4   7   80.95    6.49   0
   3   4   7   94.46   15.19   0
   3   4   7  113.39   15.09   0
  -3  -4  -7  123.30    6.57   0
   3   4   7  105.89    6.52   0
  -4  -4  -7   45.67    6.42   0
   4   4   7   42.76    7.83   0
   4   4   7   45.92   10.00   0
   4   4   7   35.71    9.44   0
   5   4   7    7.62    8.77   0
  -5  -4  -7    6.45    6.51   0
   5   4   7    7.55    6.45   0
   5   4   7    5.00    8.36   0
   6   4   7   23.23    6.95   0
   6   4   7   24.01    9.54   0
   6   4   7   19.44    7.76   0
  -6  -4  -7   17.67    8.29   0
   7   4   7   29.80    9.45   0
  -7  -4  -7   32.35    7.35   0
   7   4   7   28.26    8.92   0
   7   4   7   20.06    8.62   0
   8   4   7   -4.46    9.72   0
  -8  -4  -7    7.29    8.06   0
   8   4   7    8.53    8.27   0
   8   4   7    4.86    9.35   0
   8  -5  -7   -2.22    8.85   0
   8  -5  -7    0.22    7.46   0
   7  -5  -7    0.45    6.53   0
   6  -5  -7   16.04    7.57   0
  -5   5   7    8.15    5.76   0
   5  -5  -7   14.60    7.17   0
   5  -5  -7   11.51   14.92   0
   5  -5  -7   11.23   15.05   0
   4  -5  -7   52.55   10.29   0
   4  -5  -7   70.71    7.58   0
  -4   5   7   62.51    6.24   0
   4  -5  -7   61.88    9.37   0
   3  -5  -7   45.41    7.27   0
  -3   5   7   52.75    5.97   0
   3  -5  -7   53.12    7.81   0
   3  -5  -7   56.57    9.15   0
  -2   5   7   33.10    8.03   0
   2  -5  -7   38.58    7.24   0
   2  -5  -7   41.60    7.91   0
   1  -5  -7  317.60   10.75   0
   1  -5  -7  341.42    8.07   0
   1  -5  -7  304.11    9.72   0
  -1   5   7  356.20    9.70   0
   0  -5  -7    3.44    6.98   0
   0  -5  -7    2.52   11.18   0
   0   5   7    4.53    6.17   0
   0  -5  -7    1.38   11.48   0
   1   5   7  126.17    6.89   0
  -1  -5  -7  129.29    8.31   0
   2   5   7   85.04    6.58   0
  -2  -5  -7   73.65    6.43   0
   3   5   7    3.68    6.17   0
  -3  -5  -7    5.15    7.45   0
   4   5   7    2.07   12.66   0
  -4  -5  -7    0.62    6.18   0
   4   5   7    1.53    7.54   0
   4   5   7    1.04   12.77   0
   5   5   7    0.70    6.77   0
  -5  -5  -7   -3.79    6.62   0
   5   5   7    1.86   10.43   0
   5   5   7    0.92    9.61   0
   6   5   7    5.55    6.96   0
   6   5   7    0.34    9.39   0
   6   5   7   -0.25    9.93   0
  -6  -5  -7   -4.95    6.88   0
   7   5   7   11.64   10.88   0
   7   5   7    6.26    8.82   0
   7   5   7    6.39    9.05   0
  -7  -5  -7    6.64    7.55   0
   8   5   7    0.12    8.39   0
   8   5   7    3.92   11.68   0
   8   5   7    8.24    9.59   0
  -8  -5  -7    8.77    8.20   0
   8  -6  -7    3.88    7.48   0
   8  -6  -7   11.27    9.53   0
   7  -6  -7    9.06    6.81   0
   6  -6  -7   23.25    6.67   0
  -6   6   7    8.28    6.53   0
   5  -6  -7    9.07    6.39   0
  -5   6   7    0.03    6.25   0
   4  -6  -7   19.69   10.11   0
  -4   6   7   19.23    6.08   0
   4  -6  -7   22.43   10.25   0
   4  -6  -7   21.26    7.50   0
   3  -6  -7   40.31    5.90   0
  -3   6   7   40.75    7.24   0
   3  -6  -7   37.36    9.17   0
   3  -6  -7   42.93    8.07   0
   2  -6  -7    6.10    7.22   0
  -2   6   7    9.56    7.83   0
   2  -6  -7    5.53    7.55   0
  -2   6   7    6.96    7.05   0
   1  -6  -7    2.88    7.47   0
  -1   6   7    3.77    7.70   0
   1  -6  -7   -1.95    7.98   0
   0  -6  -7   45.23   13.87   0
   0  -6  -7   45.77    6.23   0
   0  -6  -7   40.92   13.84   0
   0   6   7   50.76    6.45   0
   1   6   7    2.48    7.60   0
  -1  -6  -7   -6.94    6.12   0
   2   6   7    9.21    6.29   0
  -2  -6  -7   14.97    6.26   0
  -3  -6  -7  100.12    6.81   0
   3   6   7   96.91    6.89   0
  -4  -6  -7   18.41    6.46   0
   4   6   7    7.91    6.60   0
   5   6   7    0.18   17.69   0
   5   6   7    0.35   17.17   0
   5   6   7   -0.44    6.85   0
  -5  -6  -7    1.85    7.02   0
   6   6   7   14.28    7.51   0
   6   6   7    5.40   11.87   0
  -6  -6  -7   12.12    9.01   0
   6   6   7    6.15   12.55   0
   7   6   7    4.97    7.88   0
  -7  -6  -7    7.51    7.97   0
   7   6   7    1.66   12.85   0
   7   6   7    4.09   10.83   0
   7  -7  -7   -1.77    7.57   0
   6  -7  -7   16.57    7.15   0
  -6   7   7   15.60    7.03   0
   5  -7  -7    7.66    7.19   0
  -5   7   7    7.13    7.94   0
   4  -7  -7   15.94    6.57   0
   4  -7  -7   19.29   11.01   0
   4  -7  -7   18.04   10.81   0
  -4   7   7   19.28    8.03   0
   3  -7  -7   61.94    8.48   0
  -3   7   7   64.29    7.97   0
   3  -7  -7   65.12    9.61   0
   3  -7  -7   65.02    7.97   0
  -2   7   7    6.76    8.22   0
  -2   7   7    1.67    7.40   0
   2  -7  -7    0.12    8.10   0
   2  -7  -7    4.03    7.48   0
  -1   7   7   47.93    8.27   0
   1  -7  -7   32.38    8.69   0
   1  -7  -7   41.23    6.77   0
   0  -7  -7   -0.49   14.22   0
   0   7   7    5.48    7.91   0
   0  -7  -7    1.49   14.61   0
   0  -7  -7   -1.73    6.67   0
   1   7   7   10.52    7.79   0
  -1  -7  -7   12.78    6.49   0
   2   7   7   63.81    6.70   0
  -2  -7  -7   70.66    6.67   0
   3   7   7    8.17    6.97   0
  -3  -7  -7   10.70    6.74   0
  -4  -7  -7   -3.01    8.17   0
   4   7   7    0.74    6.94   0
   5   7   7    5.03    7.16   0
  -5  -7  -7    6.54    7.14   0
   6   7   7    4.28    7.87   0
  -6  -7  -7    5.44    7.74   0
  -6   8   7    3.97    7.46   0
   6  -8  -7    2.36    9.17   0
  -5   8   7    3.62    7.03   0
   5  -8  -7   -6.45    7.02   0
   4  -8  -7    3.25   11.21   0
  -4   8   7    4.82    6.68   0
   4  -8  -7    6.45    8.49   0
   4  -8  -7    9.59   12.43   0
   3  -8  -7    1.21    8.33   0
   3  -8  -7    2.36    8.55   0
  -3   8   7   -0.08    6.41   0
   3  -8  -7    6.48    7.91   0
  -2   8   7    3.68    8.68   0
   2  -8  -7    2.18    7.96   0
  -2   8   7    5.94    7.33   0
   2  -8  -7    4.15    8.43   0
  -1   8   7    1.29    8.68   0
   1  -8  -7    3.33   10.20   0
   1  -8  -7    4.99    8.21   0
   0   8   7    7.81    6.85   0
   0  -8  -7    8.88    6.77   0
   1   8   7    3.50    6.92   0
  -1  -8  -7   -4.52    8.58   0
   2   8   7   -0.59    6.86   0
  -2  -8  -7    9.04    8.36   0
   3   8   7    4.24    7.22   0
  -3  -8  -7    1.16    7.12   0
   4   8   7   15.28    7.55   0
  -4  -8  -7   12.70    7.43   0
   5   8   7   10.57    7.93   0
  -5  -8  -7    5.48    7.73   0
  -5   9   7    0.38    7.71   0
   5  -9  -7    1.78    9.49   0
   4  -9  -7    4.82   12.24   0
   4  -9  -7    2.54   12.22   0
   4  -9  -7   -0.66    9.24   0
  -4   9   7    3.27    8.91   0
   3  -9  -7    9.87    8.73   0
   3  -9  -7    7.89   10.51   0
   3  -9  -7   12.40   10.84   0
  -3   9   7    8.25    8.35   0
   2  -9  -7    1.90    9.99   0
  -2   9   7    9.25    9.13   0
   2  -9  -7    9.03    9.01   0
   1  -9  -7    3.18   11.15   0
   1  -9  -7   -0.86   10.94   0
  -1   9   7    0.03    7.05   0
   1  -9  -7   -2.89    8.41   0
   0   9   7    1.44    7.37   0
   0  -9  -7    1.68    8.94   0
  -1  -9  -7    5.60    7.29   0
   1   9   7    9.35    8.93   0
  -2  -9  -7    3.11    7.39   0
   2   9   7    3.03    7.13   0
   3   9   7    8.87    7.62   0
  -3  -9  -7    9.23    7.48   0
   4   9   7    0.65    8.04   0
  -4  -9  -7    8.50    8.00   0
   3 -10  -7   -1.85    9.91   0
   3 -10  -7    7.63   10.86   0
   3 -10  -7   -0.83   11.69   0
   2 -10  -7    2.54   10.83   0
  -2  10   7    5.27    9.88   0
   2 -10  -7    6.31    9.80   0
   1 -10  -7    5.55   13.73   0
   1 -10  -7    4.57   13.63   0
  -1  10   7    1.49    9.88   0
   1 -10  -7   -0.45    9.61   0
   0  10   7    1.21    9.98   0
   0 -10  -7    1.38    9.60   0
   1  10   7    7.33    7.97   0
  -1 -10  -7    6.17    7.77   0
   2  10   7    6.04    8.12   0
  -2 -10  -7   -0.62    8.31   0
  -3 -10  -7    4.79    8.68   0
   1  11  -8    5.54    9.83   0
  -1 -11   8   16.78   10.39   0
   1  11  -8   13.87   10.49   0
  -1 -11   8    8.81   10.32   0
   0 -11   8   10.66    8.56   0
   0  11  -8    2.80    8.00   0
   0  11  -8    8.19   10.63   0
   0 -11   8    0.79    8.26   0
   1 -11   8   -2.23   10.14   0
  -1  11  -8    5.81   10.37   0
   1 -11   8   -4.74   10.22   0
  -1  11  -8   -2.52    8.21   0
   4  10  -8    3.52    9.33   0
  -4 -10   8    3.29    9.53   0
  -4 -10   8    4.16    7.85   0
   4  10  -8    4.32    8.15   0
   3  10  -8   -0.31    9.16   0
  -3 -10   8    6.11    7.71   0
  -3 -10   8    4.70    9.40   0
  -2 -10   8    5.96    9.11   0
   2  10  -8    0.00    7.49   0
  -2 -10   8   -1.77    7.70   0
  -1 -10   8    8.91    7.66   0
   1  10  -8    6.88    7.60   0
   1  10  -8    8.90    7.38   0
  -1 -10   8    1.54    9.44   0
   0 -10   8    2.92    9.18   0
   0  10  -8    2.21    7.10   0
   0  10  -8    6.59    9.61   0
   0 -10   8    5.62    9.18   0
   1 -10   8   -0.99    9.11   0
  -1  10  -8    2.22    7.21   0
   1 -10   8   11.87    9.40   0
  -1  10  -8    8.30    9.35   0
   2 -10   8   -5.54    7.77   0
  -2  10  -8    5.28    8.73   0
  -2  10  -8    2.45    9.71   0
   2 -10   8   -0.73    9.45   0
   3 -10   8    3.47    9.45   0
   3 -10   8    2.22   11.35   0
  -3  10  -8    6.43   11.58   0
  -3  10  -8    2.09    7.54   0
   5   9  -8    1.28    9.35   0
  -5  -9   8   -1.43    9.56   0
  -5  -9   8   15.38    9.45   0
   4   9  -8    2.53    7.27   0
   4   9  -8   11.34    7.23   0
  -4  -9   8   -1.57    9.09   0
  -4  -9   8   -1.57    7.41   0
  -3  -9   8    4.52    8.77   0
   3   9  -8    2.84    8.70   0
   3   9  -8    5.81    7.17   0
  -3  -9   8    9.29    6.99   0
   2   9  -8    0.49    8.18   0
  -2  -9   8    5.57    7.14   0
  -2  -9   8    0.05    6.97   0
   2   9  -8    2.16    7.12   0
  -1  -9   8   29.52    8.53   0
   1   9  -8   19.84    8.27   0
   1   9  -8   27.81    7.32   0
  -1  -9   8   15.10    8.57   0
   0  -9   8   15.16    8.36   0
   0  -9   8   10.23    8.89   0
   0   9  -8   10.05    7.33   0
   0   9  -8    6.47    8.24   0
  -1   9  -8   33.22    6.71   0
   1  -9   8   29.65    6.95   0
   1  -9   8   34.83    8.88   0
  -1   9  -8   39.21    8.79   0
   2  -9   8   -3.82    7.06   0
  -2   9  -8    3.92    6.65   0
  -2   9  -8    4.24    8.76   0
   2  -9   8    9.45    8.64   0
   3  -9   8   13.37   10.66   0
   3  -9   8    4.88    7.34   0
  -3   9  -8   12.76    6.86   0
  -3   9  -8   11.06   10.55   0
  -4   9  -8    2.76   14.73   0
   4  -9   8    1.09    7.20   0
  -4   9  -8   -3.50    7.26   0
   5  -9   8    6.17    7.75   0
  -5   9  -8    5.12    7.50   0
   6   8  -8    5.47    7.91   0
   6   8  -8    8.11    7.67   0
  -6  -8   8    6.27    7.71   0
   5   8  -8    9.11    8.98   0
  -5  -8   8    5.24    8.95   0
  -5  -8   8   15.13    8.85   0
   5   8  -8   17.93    7.35   0
   4   8  -8   38.29    8.55   0
  -4  -8   8   34.89    7.14   0
   4   8  -8   43.92    7.15   0
  -4  -8   8   59.98    7.13   0
   3   8  -8   30.06    6.76   0
  -3  -8   8   31.56    6.99   0
  -3  -8   8   29.87    6.95   0
   3   8  -8   44.47    6.97   0
   2   8  -8   17.25    6.73   0
   2   8  -8    7.71    8.18   0
  -2  -8   8    3.17    8.14   0
  -2  -8   8   19.65    7.95   0
  -1  -8   8   28.04    6.63   0
   1   8  -8   23.88    6.24   0
   1   8  -8   25.24    8.07   0
  -1  -8   8   27.49    7.89   0
   0  -8   8   43.28    6.76   0
   0   8  -8   53.97    6.68   0
   0   8  -8   77.03    8.57   0
   0  -8   8   71.10    8.37   0
   1  -8   8   12.93    8.65   0
   1  -8   8   10.53    6.59   0
  -1   8  -8   10.45    8.21   0
  -1   8  -8    8.72    5.93   0
   2  -8   8   47.71    8.94   0
   2  -8   8   43.64    6.79   0
  -2   8  -8   51.90    8.50   0
  -2   8  -8   40.94    6.47   0
   3  -8   8    4.99    9.49   0
  -3   8  -8    7.83    6.42   0
   3  -8   8   -0.67    6.44   0
  -3   8  -8    2.48   10.03   0
   4  -8   8    4.65    6.71   0
  -4   8  -8    7.81    6.83   0
  -4   8  -8    1.25   12.72   0
   5  -8   8    7.86    8.90   0
  -5   8  -8   11.27    8.71   0
   6  -8   8    9.22    7.64   0
  -6   8  -8   11.20    7.38   0
   7   7  -8    7.81    9.02   0
  -7  -7   8   15.13    7.93   0
   7   7  -8   14.21    7.79   0
   6   7  -8   12.68    9.03   0
   6   7  -8   15.17    7.15   0
  -6  -7   8    6.76    7.16   0
   5   7  -8   -2.19    7.28   0
  -5  -7   8    5.18    6.67   0
   5   7  -8   -1.58    8.37   0
  -5  -7   8    3.12    6.83   0
   4   7  -8   48.82    7.01   0
  -4  -7   8   33.97    8.10   0
   4   7  -8   73.50    6.86   0
  -4  -7   8   57.65    8.53   0
   3   7  -8   50.30    6.75   0
   3   7  -8   36.52    6.60   0
  -3  -7   8   31.22    8.09   0
  -3  -7   8   49.03    6.74   0
  -2  -7   8   20.22    6.73   0
   2   7  -8   30.02    6.61   0
   2   7  -8   40.35    6.62   0
  -2  -7   8   19.75    8.14   0
  -1  -7   8   26.69    6.04   0
   1   7  -8    7.06    7.51   0
   1   7  -8   15.12    7.42   0
  -1  -7   8   12.87    6.25   0
   0  -7   8    5.53    6.33   0
   0   7  -8    3.77    6.39   0
   0   7  -8    5.65    5.66   0
   0  -7   8    6.76    7.35   0
  -1   7  -8   16.06    6.23   0
   1  -7   8    9.47    6.37   0
   1  -7   8   17.59    6.17   0
  -1   7  -8    7.63    6.95   0
  -2   7  -8  302.52   10.12   0
   2  -7   8  219.95    7.54   0
  -2   7  -8  245.62    8.50   0
   2  -7   8  316.18   10.05   0
  -3   7  -8   20.86    6.04   0
   3  -7   8   24.75    9.52   0
   3  -7   8   22.88    6.33   0
  -3   7  -8   28.28    9.33   0
  -4   7  -8    2.47   10.96   0
   4  -7   8    0.07    6.45   0
  -4   7  -8    2.70   11.53   0
  -4   7  -8    2.09    6.27   0
  -5   7  -8    6.69    6.45   0
   5  -7   8    4.17    6.55   0
   6  -7   8   10.05    6.97   0
  -6   7  -8    6.01    6.84   0
  -7   7  -8    2.79    7.52   0
   7  -7   8   14.64    7.75   0
   8   6  -8    6.29    7.51   0
   8   6  -8    9.78    8.17   0
   8   6  -8   -3.93    9.60   0
  -8  -6   8    6.18    8.15   0
   7   6  -8    3.32    6.74   0
   7   6  -8    5.71    7.25   0
   7   6  -8   -2.32    9.15   0
  -7  -6   8    5.19    7.46   0
   6   6  -8   37.99    7.21   0
   6   6  -8   22.76    6.86   0
  -6  -6   8   38.69    6.71   0
   5   6  -8   82.91    8.37   0
   5   6  -8   89.48    6.83   0
  -5  -6   8   64.82    8.16   0
  -5  -6   8   94.07    6.95   0
   4   6  -8   13.17    6.77   0
   4   6  -8   16.67    6.31   0
  -4  -6   8   14.13    8.13   0
  -4  -6   8   16.78    7.75   0
   3   6  -8  160.54    8.80   0
  -3  -6   8  164.29    7.55   0
   3   6  -8  220.69    8.46   0
  -3  -6   8  212.78    7.15   0
  -2  -6   8   25.59    6.10   0
   2   6  -8   26.89    6.13   0
   2   6  -8   16.05    7.63   0
  -2  -6   8   18.14    6.39   0
  -1  -6   8    5.97    6.23   0
   1   6  -8   11.42    6.03   0
   1   6  -8   16.26    6.06   0
  -1  -6   8    4.00    6.38   0
   0  -6   8   23.55    7.58   0
   0  -6   8    8.28    6.28   0
   0   6  -8   15.73    6.05   0
   0   6  -8   14.98    6.01   0
   1  -6   8   61.20    7.96   0
   1  -6   8   45.52    6.14   0
  -1   6  -8   59.89    6.02   0
  -1   6  -8   58.84    6.69   0
  -2   6  -8    9.70    5.83   0
   2  -6   8    8.12    7.57   0
   2  -6   8    5.64    5.91   0
  -2   6  -8    4.45    7.61   0
  -3   6  -8   11.61    5.72   0
   3  -6   8    7.58    8.86   0
   3  -6   8    2.68    6.18   0
  -3   6  -8   10.17    7.38   0
  -4   6  -8   -1.51   10.54   0
  -4   6  -8    6.76    5.99   0
   4  -6   8    3.31    6.17   0
  -4   6  -8    5.59   10.28   0
   5  -6   8   13.64    6.37   0
  -5   6  -8   10.43   16.38   0
  -5   6  -8    2.03    6.41   0
  -5   6  -8   10.84   16.83   0
   6  -6   8    7.87    6.70   0
  -6   6  -8    4.38    6.56   0
  -7   6  -8    0.59    7.08   0
   7  -6   8    3.82    7.15   0
   8   5  -8   10.27    7.72   0
   8   5  -8    9.95    7.68   0
   8   5  -8    4.08    7.21   0
  -8  -5   8    2.42    9.28   0
   7   5  -8    1.18    7.04   0
   7   5  -8   14.91    6.89   0
   7   5  -8   -2.74    6.40   0
  -7  -5   8    8.15    6.84   0
   6   5  -8  125.16    7.12   0
   6   5  -8  107.96    8.79   0
  -6  -5   8  119.60    7.28   0
   5   5  -8   47.20    7.91   0
   5   5  -8   38.70    7.95   0
  -5  -5   8   47.06    6.61   0
  -5  -5   8   45.21    6.77   0
   4   5  -8   10.80    6.21   0
  -4  -5   8    8.08    6.24   0
  -4  -5   8    5.38    6.14   0
   4   5  -8   10.44    7.97   0
   3   5  -8   38.21    6.27   0
   3   5  -8   42.41    7.31   0
  -3  -5   8   30.00    7.68   0
  -3  -5   8   41.00    6.26   0
  -2  -5   8   94.50    6.62   0
  -2  -5   8   70.38    6.84   0
   2   5  -8   80.31    7.72   0
   2   5  -8   89.28    6.59   0
  -1  -5   8   47.32    6.37   0
   1   5  -8   38.55    6.33   0
   1   5  -8   63.06    6.47   0
  -1  -5   8   30.86    6.54   0
   0  -5   8   12.81    7.35   0
   0   5  -8   12.17    5.84   0
   0  -5   8   20.01    5.86   0
   0   5  -8   12.47    7.14   0
   1  -5   8   -1.12    7.62   0
   1  -5   8   -2.86    5.94   0
  -1   5  -8    5.50    5.84   0
  -1   5  -8   -1.17    7.46   0
   2  -5   8   40.07    7.54   0
   2  -5   8   34.37    6.27   0
  -2   5  -8   51.24    9.07   0
  -2   5  -8   37.90    5.72   0
   3  -5   8    3.89    5.80   0
   3  -5   8    3.59    8.43   0
  -3   5  -8    7.15    5.71   0
  -3   5  -8    6.45    8.37   0
  -4   5  -8    5.84    7.09   0
  -4   5  -8    7.60    8.79   0
   4  -5   8    2.27    5.90   0
  -4   5  -8    3.25    8.75   0
   5  -5   8   14.65    6.11   0
  -5   5  -8   18.70   11.69   0
  -5   5  -8   33.26    7.26   0
  -5   5  -8   21.80   11.58   0
   6  -5   8   12.85    6.53   0
  -6   5  -8    5.45    6.57   0
  -7   5  -8    2.75    8.19   0
   7  -5   8   -2.28    6.86   0
  -8   5  -8   11.24    7.59   0
   8  -5   8    4.14    9.49   0
  -9  -4   8    2.15    8.11   0
   9   4  -8    1.95    8.18   0
   9   4  -8    7.09    7.47   0
   9   4  -8   -3.93    8.24   0
  -8  -4   8   -0.29    7.38   0
   8   4  -8   -0.09    7.28   0
   8   4  -8    3.02    6.80   0
   8   4  -8    6.65    7.56   0
   7   4  -8    7.90    7.68   0
   7   4  -8    3.36    8.28   0
   7   4  -8    1.56    6.80   0
  -7  -4   8    1.66    6.64   0
   6   4  -8    8.81    6.71   0
   6   4  -8   26.67    7.75   0
   6   4  -8   12.18    5.94   0
  -6  -4   8   17.02    6.63   0
  -5  -4   8  437.38    8.80   0
   5   4  -8  544.24    8.74   0
   5   4  -8  502.98    8.84   0
  -5  -4   8  536.70    8.83   0
   4   4  -8    6.30    6.24   0
  -4  -4   8    8.96    6.14   0
   4   4  -8    6.00    6.00   0
  -4  -4   8    4.50    6.03   0
  -3  -4   8   10.19    6.07   0
   3   4  -8   13.14    5.99   0
  -3  -4   8   12.30    6.23   0
   3   4  -8    4.95    7.62   0
  -2  -4   8  156.98    8.10   0
   2   4  -8  133.35    6.95   0
  -2  -4   8  136.41    8.24   0
   2   4  -8  165.00    6.76   0
  -1  -4   8  156.56    6.92   0
   1   4  -8  145.80    6.92   0
   1   4  -8  171.49    8.12   0
  -1  -4   8  128.28    8.20   0
   0  -4   8   16.12    7.68   0
   0   4  -8   24.29    5.75   0
   0  -4   8   17.70    6.02   0
   0   4  -8   22.00    7.37   0
   1  -4   8  120.78    7.99   0
   1  -4   8   94.45    6.51   0
  -1   4  -8  104.36    6.35   0
  -1   4  -8  113.50    8.24   0
   2  -4   8   -1.98    7.43   0
   2  -4   8   -0.29    5.66   0
  -2   4  -8    0.58    7.51   0
  -2   4  -8    3.62    5.56   0
  -3   4  -8  104.10    8.12   0
  -3   4  -8  100.59    6.11   0
   3  -4   8   84.45    6.36   0
  -4   4  -8   24.08    9.29   0
  -4   4  -8   18.22    9.31   0
  -4   4  -8   22.10    6.99   0
   4  -4   8   12.84    5.76   0
  -5   4  -8   -1.79    8.60   0
   5  -4   8   -0.42    5.94   0
  -5   4  -8    2.14    9.69   0
  -5   4  -8   -2.12    5.89   0
  -6   4  -8    2.01   10.57   0
  -6   4  -8    5.03   10.54   0
   6  -4   8    4.88    6.35   0
  -6   4  -8    4.91    7.55   0
  -7   4  -8   -0.10   12.60   0
  -7   4  -8    3.52    6.60   0
   7  -4   8   -2.29    6.73   0
  -7   4  -8    2.36   13.53   0
   8  -4   8    8.81    7.31   0
  -8   4  -8    8.13    7.38   0
  -9  -3   8    0.99    7.73   0
   9   3  -8   -3.57    8.99   0
   9   3  -8   -3.79    7.78   0
   9   3  -8    2.93    9.14   0
   8   3  -8   11.01    9.08   0
   8   3  -8   -8.57    8.63   0
   8   3  -8   -1.46    6.80   0
  -8  -3   8    5.47    7.32   0
  -7  -3   8    6.47    8.42   0
   7   3  -8    5.96    7.90   0
   7   3  -8    7.29    7.22   0
   7   3  -8   12.21    6.57   0
   6   3  -8   10.23    6.96   0
   6   3  -8    5.32    7.50   0
   6   3  -8    1.79    5.92   0
  -6  -3   8   11.72    7.37   0
  -5  -3   8    4.48    7.37   0
  -5  -3   8    6.37    5.80   0
   5   3  -8    2.71    6.15   0
   5   3  -8   -2.58    7.32   0
  -4  -3   8   13.28    6.24   0
  -4  -3   8    9.74    5.98   0
   4   3  -8   10.68    6.23   0
   4   3  -8    8.98    6.04   0
  -3  -3   8    8.73    5.85   0
   3   3  -8    5.49    5.86   0
  -3  -3   8    5.95    5.70   0
   3   3  -8    4.54    7.10   0
  -2  -3   8  333.36    8.80   0
   2   3  -8  304.75    7.88   0
  -2  -3   8  276.74    8.00   0
   2   3  -8  324.62    7.78   0
   1   3  -8   31.53    6.34   0
  -1  -3   8   22.80    7.58   0
  -1  -3   8   27.75    7.58   0
   1   3  -8   25.95    6.31   0
   0   3  -8   33.15    6.63   0
   0  -3   8   23.36    7.42   0
   0  -3   8   31.83    8.08   0
   0   3  -8   30.65    5.89   0
  -1   3  -8  562.44   10.94   0
   1  -3   8  551.63   10.04   0
   1  -3   8  437.69    8.90   0
  -1   3  -8  534.29    9.68   0
  -2   3  -8   -0.84    5.45   0
  -2   3  -8   -0.76    5.96   0
   2  -3   8    8.75    5.42   0
   2  -3   8    3.67    7.10   0
  -3   3  -8   26.57    5.81   0
  -3   3  -8   31.47    8.06   0
  -3   3  -8   27.97    7.75   0
   3  -3   8   30.96    7.06   0
  -4   3  -8    6.04    7.37   0
  -4   3  -8    9.43    7.29   0
  -4   3  -8    8.25    5.50   0
   4  -3   8    7.43    5.59   0
  -5   3  -8    0.97    9.24   0
  -5   3  -8    3.16    7.77   0
   5  -3   8    3.31    7.30   0
  -5   3  -8    2.23    5.78   0
   6  -3   8   11.46    6.19   0
  -6   3  -8    8.81    9.30   0
  -6   3  -8   15.16    6.02   0
  -6   3  -8   14.77    9.52   0
   7  -3   8   -2.74    6.41   0
  -7   3  -8    4.13   10.11   0
  -7   3  -8    5.21   10.10   0
  -7   3  -8    2.31    6.52   0
  -8   3  -8    4.10   12.33   0
   8  -3   8   11.39    7.17   0
  -8   3  -8    1.24    8.74   0
  -8   3  -8    7.29   10.87   0
   9   2  -8   11.07    9.20   0
  -9  -2   8    6.47    9.53   0
   9   2  -8   -0.82    7.33   0
   9   2  -8    9.82    7.88   0
  -8  -2   8   53.44    7.08   0
   8   2  -8   54.54    6.71   0
   8   2  -8   56.90    7.07   0
   8   2  -8   62.66    8.96   0
  -7  -2   8  235.40    9.44   0
   7   2  -8  221.35    7.23   0
   7   2  -8  258.37    7.81   0
   7   2  -8  237.99    8.92   0
  -6  -2   8    7.70    6.23   0
   6   2  -8    9.46    6.35   0
   6   2  -8   17.08    6.09   0
   6   2  -8   13.99    5.97   0
  -5  -2   8    6.30    6.35   0
   5   2  -8    8.43    6.20   0
   5   2  -8   11.07    6.31   0
  -4  -2   8   19.04    6.04   0
   4   2  -8   13.71    6.08   0
   4   2  -8   22.50    7.39   0
  -4  -2   8   14.35    5.76   0
  -3  -2   8   74.99    6.40   0
   3   2  -8   81.80    7.82   0
  -3  -2   8   71.92    6.47   0
   3   2  -8   91.18    7.72   0
  -2  -2   8  908.82   10.89   0
  -2  -2   8  769.36   11.10   0
   2   2  -8  868.85   11.14   0
   2   2  -8  882.61   10.59   0
   1   2  -8   42.63    6.61   0
   1   2  -8   53.42    6.75   0
  -1  -2   8   33.58    6.65   0
  -1  -2   8   44.54    6.88   0
   0   2  -8  935.75   12.84   0
   0  -2   8  931.72   11.93   0
   0   2  -8  873.83   11.20   0
   0  -2   8  757.70   11.47   0
  -1   2  -8  113.23    7.33   0
   1  -2   8  108.86    6.91   0
   1  -2   8  129.82    8.73   0
  -1   2  -8  125.34    7.10   0
  -2   2  -8  161.77    8.60   0
  -2   2  -8  176.85    7.73   0
   2  -2   8  120.11    7.85   0
  -2   2  -8  144.00    6.73   0
  -3   2  -8  146.67    6.28   0
  -3   2  -8  159.84    8.69   0
   3  -2   8  121.30    7.45   0
  -3   2  -8  171.04    8.85   0
  -4   2  -8   47.27    7.85   0
  -4   2  -8   39.80    5.84   0
   4  -2   8   38.60    6.11   0
  -4   2  -8   46.46    8.14   0
  -5   2  -8   67.76    8.21   0
  -5   2  -8   73.54    7.99   0
   5  -2   8   47.37    6.02   0
  -5   2  -8   59.86    6.02   0
  -6   2  -8    2.60    6.07   0
  -6   2  -8   -1.61    7.85   0
  -6   2  -8    1.90    9.20   0
   6  -2   8   10.36    7.45   0
   7  -2   8   14.92    6.54   0
  -7   2  -8   11.26    8.70   0
  -7   2  -8   17.64    6.38   0
  -7   2  -8   19.11   10.05   0
  -8   2  -8   42.25    9.84   0
  -8   2  -8   39.42   11.28   0
   8  -2   8   20.67    7.22   0
  -8   2  -8   30.90    7.25   0
  -9   2  -8   24.86    8.09   0
  -9  -1   8    6.20    9.56   0
   9   1  -8    8.18    7.00   0
   9   1  -8    5.22    9.60   0
   9   1  -8    3.63    9.36   0
  -8  -1   8    4.48    8.69   0
   8   1  -8    0.39    6.78   0
   8   1  -8    8.34    6.55   0
   8   1  -8    5.70    6.86   0
  -7  -1   8   86.58    8.45   0
   7   1  -8   94.56    8.18   0
   7   1  -8   90.60    8.52   0
   7   1  -8   90.85    7.60   0
   6   1  -8   78.22    8.30   0
   6   1  -8   69.72    7.27   0
   6   1  -8   75.61    6.54   0
  -6  -1   8   65.64    6.93   0
  -5  -1   8   39.49    5.98   0
   5   1  -8   41.30    6.19   0
   5   1  -8   34.33    5.59   0
   5   1  -8   41.59    6.02   0
  -4  -1   8    4.82    7.25   0
   4   1  -8    9.74    7.16   0
   4   1  -8   10.18    7.21   0
  -4  -1   8    0.18    5.76   0
  -3  -1   8   35.94    6.56   0
  -3  -1   8   44.83    6.13   0
   3   1  -8   55.64    6.19   0
   3   1  -8   37.30    6.64   0
  -2  -1   8 1221.80   12.67   0
   2   1  -8 1276.58   13.90   0
  -2  -1   8 1100.05   12.95   0
   2   1  -8 1284.01   13.29   0
   1   1  -8  115.74    7.38   0
  -1  -1   8  116.43    7.34   0
  -1  -1   8  102.91    9.30   0
   1   1  -8  115.79    9.34   0
   0  -1   8   55.37    8.97   0
   0   1  -8   63.30    7.14   0
   0   1  -8   67.93    7.34   0
   0  -1   8   71.31    7.14   0
   1  -1   8   23.86    8.09   0
  -1   1  -8   34.94    8.20   0
   1  -1   8   31.36    8.20   0
  -1   1  -8   30.76    6.69   0
   2  -1   8  174.32    7.88   0
  -2   1  -8  223.45    7.92   0
  -2   1  -8  268.12    9.85   0
  -2   1  -8  220.88    7.53   0
  -3   1  -8    2.54    6.69   0
  -3   1  -8    9.24    5.75   0
  -3   1  -8    4.52    7.28   0
   3  -1   8    8.70    5.69   0
  -4   1  -8   37.57    7.48   0
  -4   1  -8   24.27    5.66   0
   4  -1   8   21.08    7.19   0
  -5   1  -8   62.94    8.03   0
   5  -1   8   42.82    6.08   0
  -5   1  -8   59.32    6.07   0
  -6   1  -8   16.56    5.89   0
   6  -1   8   14.30    8.36   0
  -6   1  -8    8.85    8.10   0
   6  -1   8    6.56    6.08   0
   7  -1   8    2.35    8.58   0
  -7   1  -8    5.70    6.24   0
   7  -1   8    5.14    6.55   0
  -7   1  -8   -1.04    8.43   0
   8  -1   8    6.20    8.55   0
  -8   1  -8    7.40    6.76   0
  -8   1  -8    7.72    9.18   0
  -9   1  -8   -3.00    7.57   0
   9  -1   8   -3.68    7.47   0
  -9   1  -8    3.07   10.42   0
  -9   0   8   15.22    9.44   0
   9   0  -8    1.34    7.39   0
   9   0  -8    9.66    9.45   0
   9   0  -8   15.91    8.50   0
   8   0  -8   20.40    6.33   0
  -8   0   8   11.12    8.87   0
   8   0  -8   18.93    8.46   0
   8   0  -8   23.88    8.73   0
  -7   0   8   88.22    8.61   0
   7   0  -8  109.20    6.83   0
   7   0  -8   99.00    7.24   0
   7   0  -8   95.37    6.36   0
   6   0  -8  151.03    8.38   0
  -6   0   8  130.89    8.35   0
   6   0  -8  164.36    7.25   0
   6   0  -8  137.69    6.43   0
  -5   0   8   89.80    6.64   0
   5   0  -8  115.41    8.10   0
   5   0  -8  112.69    6.51   0
   5   0  -8  102.09    6.04   0
   4   0  -8  231.84    7.80   0
  -4   0   8  229.13    8.70   0
   4   0  -8  225.34    7.26   0
   4   0  -8  233.29    8.74   0
   3   0  -8  142.41    8.79   0
  -3   0   8  151.04    6.81   0
   3   0  -8  145.33    6.86   0
  -3   0   8  145.98    8.90   0
   2   0  -8   12.18    6.55   0
  -2   0   8    9.36    6.57   0
  -2   0   8    5.28    6.56   0
   2   0  -8   11.47    6.50   0
   1   0  -8  119.51    7.54   0
  -1   0   8  124.88    7.45   0
  -1   0   8  116.51    9.76   0
   1   0  -8  131.77    9.57   0
   0   0  -8 1124.86   13.84   0
   0   0  -8 1141.01   12.77   0
   0   0   8 1147.98   12.81   0
   0   0   8 1109.91   14.44   0
   1   0   8  373.56    9.79   0
  -1   0  -8  475.44    9.43   0
  -1   0  -8  520.75   11.33   0
  -1   0  -8  462.02   11.28   0
   2   0   8  148.42    8.83   0
  -2   0  -8  201.19    7.76   0
  -2   0  -8  185.16    7.57   0
   3   0   8   43.34    6.54   0
  -3   0  -8   46.42    6.33   0
  -3   0  -8   43.92    7.09   0
   3   0   8   32.11    5.89   0
   4   0   8  196.31    7.06   0
  -4   0  -8  263.54    7.74   0
   4   0   8  251.68    7.93   0
  -4   0  -8  250.20    8.01   0
  -5   0  -8   14.86    6.94   0
   5   0   8   18.92    7.94   0
   5   0   8    9.65    6.07   0
  -5   0  -8   20.49    7.91   0
   6   0   8   77.78    8.67   0
  -6   0  -8   76.91    7.79   0
  -6   0  -8   89.26    7.25   0
   6   0   8   64.42    6.38   0
  -7   0  -8   39.42    6.74   0
   7   0   8   44.02    9.12   0
  -7   0  -8   47.41    7.31   0
   7   0   8   29.49    6.74   0
   8   0   8   17.79    7.71   0
  -8   0  -8    9.63    8.47   0
   8   0   8   10.03    8.48   0
  -8   0  -8   12.66    9.24   0
   9   0   8    5.59   10.21   0
  -9   0  -8    2.97    9.25   0
  -9   0  -8    6.17   10.10   0
   9   0   8    5.71    7.57   0
  -9   1   8   18.77    9.87   0
   9  -1  -8   27.18    9.80   0
   9  -1  -8   21.41    8.98   0
   9  -1  -8   30.19    8.60   0
  -8   1   8   12.86    8.61   0
   8  -1  -8   14.46    6.88   0
   8  -1  -8   12.99    6.57   0
   8  -1  -8   12.69    8.76   0
  -7   1   8    4.76    7.88   0
   7  -1  -8    4.25    5.97   0
   7  -1  -8    5.14    6.25   0
   7  -1  -8    6.18    9.13   0
  -6   1   8   62.03    8.15   0
   6  -1  -8   54.34    6.46   0
   6  -1  -8   43.42    7.30   0
   6  -1  -8   71.05    7.92   0
   5  -1  -8  101.41    6.08   0
  -5   1   8   91.34    8.31   0
   5  -1  -8  107.70    8.07   0
   5  -1  -8  109.92    6.45   0
  -4   1   8  333.07   10.07   0
   4  -1  -8  344.92    7.74   0
   4  -1  -8  341.21    8.35   0
   4  -1  -8  363.04    9.01   0
   3  -1  -8   95.20    7.08   0
  -3   1   8   98.29    8.12   0
   3  -1  -8   90.32    6.51   0
   3  -1  -8   91.83    6.37   0
   2  -1  -8  578.39   11.52   0
  -2   1   8  535.49   10.18   0
  -2   1   8  539.08   10.78   0
   2  -1  -8  524.02    9.75   0
   1  -1  -8   37.11    7.01   0
  -1   1   8   34.54    7.05   0
  -1   1   8   35.06    8.26   0
   1  -1  -8   29.12    7.07   0
   0  -1  -8   50.05    8.24   0
   0  -1  -8   47.36    6.66   0
   0  -1  -8   57.72    8.33   0
   0   1   8   39.69    8.24   0
   1   1   8  254.59   11.36   0
  -1  -1  -8  323.87    8.57   0
  -1  -1  -8  288.07   10.30   0
   1   1   8  303.77    8.49   0
  -2  -1  -8   66.89    6.45   0
  -2  -1  -8   63.91    7.06   0
   2   1   8   80.56    6.46   0
   2   1   8   53.41    7.34   0
  -3  -1  -8  352.83    7.95   0
   3   1   8  348.19    8.18   0
  -3  -1  -8  338.15    9.32   0
   3   1   8  259.84    9.54   0
  -4  -1  -8   12.42    5.59   0
  -4  -1  -8   21.79    5.66   0
   4   1   8    6.20    7.25   0
   4   1   8   15.07    5.98   0
  -5  -1  -8   11.47    5.83   0
   5   1   8    4.05    5.86   0
   5   1   8    5.23    6.44   0
  -5  -1  -8    5.66    7.52   0
  -6  -1  -8   32.62    6.22   0
   6   1   8   38.01    8.46   0
  -6  -1  -8   40.43    6.71   0
   6   1   8   19.84    7.61   0
  -7  -1  -8    7.12    8.38   0
  -7  -1  -8    3.84    7.81   0
   7   1   8    6.48    6.45   0
   7   1   8    0.91    8.79   0
  -8  -1  -8    8.48    9.30   0
  -8  -1  -8    2.18    8.65   0
   8   1   8    5.19    9.52   0
   8   1   8   13.56    7.00   0
  -9  -1  -8    5.75    8.66   0
   9   1   8   11.72   10.80   0
   9   1   8    8.62    8.07   0
   9  -2  -8    4.97   12.63   0
  -9   2   8    6.81   11.01   0
   9  -2  -8    3.47    7.49   0
   9  -2  -8   10.12    7.12   0
  -8   2   8    5.71   10.11   0
   8  -2  -8    3.04   10.06   0
   8  -2  -8   -5.47    6.70   0
   8  -2  -8    5.35    6.32   0
   7  -2  -8    1.19    7.49   0
   7  -2  -8    3.36    9.37   0
  -7   2   8    5.49    8.01   0
   7  -2  -8    7.50    6.49   0
   6  -2  -8   42.64    9.08   0
   6  -2  -8   38.63    6.03   0
  -6   2   8   36.96    9.23   0
   6  -2  -8   48.52    6.33   0
   5  -2  -8    6.99    7.22   0
  -5   2   8    5.48    8.31   0
   5  -2  -8    8.98    6.80   0
   5  -2  -8   11.78    5.92   0
   4  -2  -8  105.37    8.25   0
  -4   2   8  108.43    8.44   0
   4  -2  -8  103.40    6.54   0
   4  -2  -8   99.83    6.11   0
   3  -2  -8 1012.59   13.79   0
   3  -2  -8  978.47   10.50   0
   3  -2  -8 1011.74   11.26   0
  -3   2   8 1062.17   14.31   0
   2  -2  -8   23.01    5.90   0
   2  -2  -8   29.74    6.14   0
   2  -2  -8   26.24    7.92   0
   2  -2  -8   28.41    6.42   0
   1  -2  -8  139.83    8.56   0
  -1   2   8  143.92    8.54   0
   1  -2  -8  140.60    7.18   0
   1  -2  -8  157.69    7.60   0
   0  -2  -8  428.72   12.68   0
   0   2   8  453.04    9.44   0
   0  -2  -8  448.37    9.16   0
   0   2   8  393.02   12.35   0
  -1  -2  -8   33.62    8.69   0
  -1  -2  -8   31.74    6.09   0
   1   2   8   31.99   10.31   0
   1   2   8   25.39    6.36   0
   2   2   8  327.66   11.67   0
  -2  -2  -8  382.76   11.53   0
  -2  -2  -8  437.11    8.23   0
   2   2   8  385.77    8.23   0
  -3  -2  -8   34.49    6.83   0
   3   2   8   33.23    7.36   0
   3   2   8   31.71    7.35   0
  -3  -2  -8   40.38    6.11   0
   4   2   8  257.80    7.78   0
  -4  -2  -8  243.01    8.88   0
  -4  -2  -8  272.30    7.65   0
   4   2   8  214.67    9.79   0
  -5  -2  -8    4.26    7.29   0
  -5  -2  -8    4.27    6.96   0
   5   2   8    7.77    7.26   0
   5   2   8    4.80    6.08   0
  -6  -2  -8   25.29    7.41   0
   6   2   8   20.15    8.19   0
  -6  -2  -8   16.67    6.36   0
   6   2   8   25.15    7.43   0
   7   2   8    1.33    7.04   0
  -7  -2  -8    3.98    7.00   0
  -7  -2  -8    2.19    6.93   0
   7   2   8    4.46    6.79   0
  -8  -2  -8    8.94    7.86   0
   8   2   8    1.48    8.97   0
   8   2   8    4.06    8.03   0
   9  -3  -8    0.19    7.39   0
   9  -3  -8    2.80   17.99   0
   9  -3  -8    3.58    7.73   0
   8  -3  -8    7.50   12.84   0
  -8   3   8    1.17   11.60   0
   8  -3  -8    0.93    7.17   0
   8  -3  -8    4.04    6.70   0
  -7   3   8    3.80   10.51   0
   7  -3  -8    8.02    6.64   0
   7  -3  -8    3.42   10.57   0
   7  -3  -8    2.13    6.17   0
  -6   3   8   13.65    8.87   0
   6  -3  -8   24.49    6.29   0
   6  -3  -8   17.27    8.73   0
   6  -3  -8   19.31    5.94   0
   5  -3  -8    6.48    5.89   0
   5  -3  -8    6.13    5.69   0
   5  -3  -8    8.62    8.65   0
   4  -3  -8    2.19    8.27   0
   4  -3  -8    5.11    5.59   0
   4  -3  -8    8.27    8.83   0
   4  -3  -8   -0.16    6.07   0
   3  -3  -8   19.17    8.67   0
   3  -3  -8   15.49    7.86   0
   3  -3  -8   22.98    7.27   0
   3  -3  -8   26.65    6.84   0
   2  -3  -8  215.26    9.04   0
   2  -3  -8  188.75    8.20   0
   2  -3  -8  198.29    8.66   0
   2  -3  -8  190.26    8.28   0
   1  -3  -8   16.97    6.78   0
   1  -3  -8   21.94    8.08   0
   1  -3  -8   16.20    6.95   0
   0  -3  -8  112.96   10.37   0
   0  -3  -8  132.41    6.95   0
   0   3   8  131.97    7.22   0
   0  -3  -8  119.45   11.23   0
   1   3   8  258.31    8.76   0
  -1  -3  -8  264.08    8.46   0
  -1  -3  -8  210.30   18.38   0
  -2  -3  -8   67.26   11.34   0
  -2  -3  -8   85.02    6.52   0
   2   3   8   69.58   12.42   0
   2   3   8   81.77    6.57   0
   3   3   8   50.77    6.24   0
   3   3   8   40.95    9.25   0
  -3  -3  -8   56.86    7.52   0
  -3  -3  -8   49.28    8.93   0
   4   3   8    7.63    7.06   0
   4   3   8   19.98    6.10   0
  -4  -3  -8    8.50    6.06   0
  -4  -3  -8    9.46    6.90   0
  -5  -3  -8   18.28    7.39   0
   5   3   8   13.12    8.65   0
  -5  -3  -8   21.32    6.47   0
   5   3   8   17.23    6.24   0
   6   3   8    7.87    8.12   0
  -6  -3  -8   -5.04    6.25   0
   6   3   8    2.40    8.57   0
   7   3   8    1.79    7.65   0
   7   3   8   -1.46    8.90   0
  -7  -3  -8    4.70    8.69   0
   7   3   8    5.88    8.31   0
   8   3   8   10.27    8.21   0
   8   3   8   11.50    9.54   0
  -8  -3  -8    4.77    7.87   0
   8   3   8    8.64    9.15   0
   9  -4  -8   -2.74    7.54   0
   9  -4  -8    3.15    7.92   0
   8  -4  -8    5.99    8.46   0
   8  -4  -8    8.39    7.21   0
   7  -4  -8   11.66    6.39   0
   7  -4  -8    2.30    6.75   0
   6  -4  -8   -3.94    6.17   0
   6  -4  -8   12.31    6.24   0
   6  -4  -8    2.61   12.71   0
   6  -4  -8    5.92   12.30   0
   5  -4  -8   46.00    6.13   0
   5  -4  -8   45.33    5.70   0
   5  -4  -8   51.26   10.56   0
   5  -4  -8   49.29   10.40   0
   4  -4  -8   23.48    8.51   0
   4  -4  -8   26.06    8.66   0
   4  -4  -8   23.60    6.16   0
   4  -4  -8   23.07    5.72   0
   3  -4  -8   16.92    8.66   0
   3  -4  -8   16.70    7.62   0
   3  -4  -8   12.78    7.25   0
   3  -4  -8    7.56    5.78   0
   2  -4  -8   23.26    7.65   0
   2  -4  -8   24.34    7.43   0
   2  -4  -8   26.49    7.61   0
   2  -4  -8   22.71    7.01   0
  -1   4   8   14.47    6.16   0
   1  -4  -8   11.93    8.47   0
   1  -4  -8   18.40    6.18   0
   1  -4  -8   11.10    6.72   0
   0   4   8  561.62   10.33   0
   0  -4  -8  448.04   16.75   0
   0  -4  -8  536.55   10.11   0
   0  -4  -8  500.04   17.79   0
  -1  -4  -8    2.56    6.03   0
   1   4   8   10.51    6.12   0
  -2  -4  -8  122.22    6.61   0
   2   4   8  116.28    6.68   0
   3   4   8   23.20   15.37   0
   3   4   8   23.01    7.21   0
  -3  -4  -8   32.30    7.37   0
   3   4   8   28.41   15.68   0
   4   4   8   85.40   10.54   0
   4   4   8   78.36    6.81   0
   4   4   8   63.45   10.28   0
  -4  -4  -8   83.13    6.72   0
   5   4   8   16.03    8.89   0
   5   4   8   16.86    6.69   0
   5   4   8   13.99    8.68   0
  -5  -4  -8   21.66    6.52   0
   6   4   8    3.12    8.22   0
   6   4   8   -0.33    7.24   0
  -6  -4  -8    3.17    7.10   0
   6   4   8    4.58    9.00   0
   7   4   8   16.59    7.46   0
   7   4   8   12.98   10.33   0
  -7  -4  -8    3.23    9.16   0
   7   4   8    4.58    8.65   0
   8   4   8   -0.55    8.47   0
   8   4   8    5.94    9.70   0
   8   4   8    1.34    9.80   0
  -8  -4  -8   13.31    8.46   0
   8  -5  -8    3.89    7.05   0
   8  -5  -8   -2.91    8.87   0
   7  -5  -8    2.50    6.83   0
   7  -5  -8   -4.06    6.46   0
   6  -5  -8    8.48    6.19   0
   6  -5  -8   17.86    6.85   0
   5  -5  -8    0.31   11.22   0
   5  -5  -8    4.57    7.35   0
   5  -5  -8   -0.35   11.31   0
   4  -5  -8   20.29    9.19   0
   4  -5  -8   21.84    9.30   0
   4  -5  -8   27.76    5.76   0
   3  -5  -8   16.77    8.58   0
   3  -5  -8   13.90    6.20   0
   3  -5  -8   10.39    5.81   0
   3  -5  -8   17.77    7.63   0
   2  -5  -8   10.25    7.71   0
   2  -5  -8    1.83    6.92   0
   2  -5  -8    9.10    7.41   0
   1  -5  -8   44.11    8.07   0
  -1   5   8   54.54    6.22   0
   1  -5  -8   44.70    8.37   0
   1  -5  -8   49.37    6.28   0
   0  -5  -8   50.20   14.91   0
   0  -5  -8   60.94    6.36   0
   0   5   8   55.22    6.46   0
   0  -5  -8   51.60   15.46   0
  -1  -5  -8   -0.40    5.96   0
   1   5   8    6.20    6.16   0
   2   5   8   16.72    6.09   0
  -2  -5  -8   13.07    7.41   0
  -3  -5  -8   10.55    6.16   0
   3   5   8    8.16    6.28   0
   4   5   8   -2.86    7.80   0
  -4  -5  -8   -6.61    6.26   0
   5   5   8    2.07   10.87   0
   5   5   8   -0.72    6.85   0
   5   5   8    3.19   11.64   0
  -5  -5  -8    7.89    6.70   0
   6   5   8   13.86    7.20   0
   6   5   8   16.33   11.18   0
   6   5   8   12.78    9.46   0
  -6  -5  -8    5.36    7.05   0
  -7  -5  -8   11.16    9.46   0
   7   5   8    4.82   10.91   0
   7   5   8    1.87   10.11   0
   7   5   8    1.35    7.59   0
   8  -6  -8    4.55    7.58   0
   8  -6  -8   -4.61    8.04   0
   7  -6  -8   10.16    8.33   0
   7  -6  -8   12.34    7.18   0
   6  -6  -8    6.66    8.28   0
   5  -6  -8    5.08   13.36   0
   5  -6  -8    8.65    7.83   0
   5  -6  -8    4.00   13.52   0
   4  -6  -8    4.20   10.22   0
   4  -6  -8   -2.25    7.42   0
   4  -6  -8    1.20    8.91   0
   3  -6  -8   46.94    7.77   0
   3  -6  -8   50.75    8.18   0
   3  -6  -8   56.18    8.22   0
   2  -6  -8   22.47    7.39   0
   2  -6  -8   15.46    7.54   0
  -2   6   8   14.28    7.70   0
   2  -6  -8   22.41    7.76   0
   1  -6  -8    0.96    8.13   0
   1  -6  -8    1.55    8.28   0
  -1   6   8   -7.30    7.90   0
   1  -6  -8    8.60    7.72   0
   0  -6  -8   10.51    6.37   0
   0   6   8   14.45    6.53   0
   1   6   8   17.78    6.28   0
  -1  -6  -8   16.08    6.21   0
  -2  -6  -8   32.09    6.29   0
   2   6   8   26.09    6.50   0
  -3  -6  -8   22.00    6.60   0
   3   6   8   25.59    6.55   0
   4   6   8    2.28    6.57   0
  -4  -6  -8   -3.65    6.49   0
   5   6   8   10.19    7.23   0
  -5  -6  -8   19.70    7.11   0
   6   6   8    3.39   14.28   0
   6   6   8   -0.44    7.67   0
  -6  -6  -8    1.70    7.43   0
   6   6   8    3.16   14.97   0
   7   6   8    5.11    8.04   0
   7   6   8    2.77   12.27   0
  -7  -6  -8    0.92    8.17   0
   7   6   8    2.22   12.78   0
   7  -7  -8   -2.22    7.23   0
   7  -7  -8    5.78    9.39   0
   6  -7  -8   20.46    7.03   0
   5  -7  -8   12.01   20.02   0
   5  -7  -8    5.67    8.24   0
   5  -7  -8   12.08   19.33   0
   4  -7  -8    1.67    7.66   0
   4  -7  -8   -1.99    9.35   0
   4  -7  -8    1.78    9.46   0
   3  -7  -8   -4.86    7.95   0
   3  -7  -8    1.18    9.36   0
   3  -7  -8    3.09    7.25   0
  -2   7   8   31.79    6.97   0
   2  -7  -8   33.18    8.14   0
   2  -7  -8   35.03    8.04   0
   2  -7  -8   34.85    7.85   0
  -1   7   8    5.83    8.05   0
   1  -7  -8    1.58    9.25   0
   1  -7  -8    0.80    8.63   0
   1  -7  -8    1.10    6.28   0
   0  -7  -8    4.12    7.88   0
   0   7   8    5.80    8.14   0
   1   7   8   30.76    8.34   0
  -1  -7  -8   28.73    6.74   0
   2   7   8   55.30    6.71   0
  -2  -7  -8   46.99    6.83   0
   3   7   8    8.76    6.91   0
  -3  -7  -8   -5.83    6.80   0
   4   7   8    4.71    7.14   0
  -4  -7  -8    4.23    6.95   0
  -5  -7  -8   -2.26    7.19   0
   5   7   8    5.90    9.02   0
   6   7   8   -2.10    8.02   0
  -6  -7  -8    2.71    7.94   0
   6  -8  -8   -4.01    7.58   0
   5  -8  -8   -0.64    8.74   0
   4  -8  -8    3.60   10.31   0
   4  -8  -8   -1.18   11.52   0
   4  -8  -8    4.14    8.67   0
   3  -8  -8    5.18    8.24   0
   3  -8  -8    5.96    8.00   0
   3  -8  -8    2.48    9.87   0
  -2   8   8   10.65    8.60   0
   2  -8  -8   11.98    9.65   0
   2  -8  -8    4.19    8.01   0
   2  -8  -8   12.14    8.45   0
   1  -8  -8   10.90   10.55   0
  -1   8   8   12.19    8.61   0
   1  -8  -8   13.81   10.41   0
   1  -8  -8    7.76    6.70   0
   0   8   8    4.33    7.10   0
   0  -8  -8    9.85    8.53   0
   1   8   8   12.68    6.68   0
  -1  -8  -8   17.13    6.83   0
   2   8   8   13.67    7.13   0
  -2  -8  -8    5.76    8.45   0
  -3  -8  -8   30.38    7.21   0
   3   8   8   19.31    7.21   0
   4   8   8   12.69    7.65   0
  -4  -8  -8   21.06    7.63   0
   5   8   8    1.02    8.23   0
  -5  -8  -8    5.85    7.94   0
   5  -9  -8    4.55    9.61   0
   4  -9  -8    2.81   12.46   0
   4  -9  -8   -4.13    9.08   0
   4  -9  -8    1.77   12.41   0
   3  -9  -8    1.27    8.79   0
   3  -9  -8    0.70   10.28   0
   3  -9  -8    7.11   10.60   0
   2  -9  -8    6.00   10.37   0
   2  -9  -8    4.58   10.38   0
  -2   9   8   -4.23    9.26   0
   2  -9  -8   -1.03    9.06   0
   1  -9  -8    2.07   12.32   0
  -1   9   8    1.99    9.09   0
   1  -9  -8    5.67   12.28   0
   1  -9  -8    4.33    7.23   0
   0   9   8   -4.05    9.33   0
   0  -9  -8    0.03    7.32   0
   1   9   8    3.01    7.51   0
  -1  -9  -8    0.77    7.38   0
   2   9   8    2.77    7.61   0
  -2  -9  -8    5.33    7.45   0
   3   9   8    0.35    9.30   0
  -3  -9  -8    8.74    7.67   0
   4   9   8    9.29    8.12   0
  -4  -9  -8    3.42    7.74   0
   3 -10  -8    6.53    9.81   0
   3 -10  -8    3.81    9.91   0
   3 -10  -8   14.08    9.39   0
   3 -10  -8   15.41   11.27   0
   2 -10  -8   -4.32   11.34   0
   2 -10  -8    4.04   11.23   0
  -2  10   8    3.30   10.08   0
   2 -10  -8    1.24    9.97   0
  -1  10   8   -4.17    8.40   0
   1 -10  -8    1.24   15.30   0
   1 -10  -8    3.25    8.21   0
   1 -10  -8    0.62   16.44   0
   0  10   8    4.72    8.31   0
   0 -10  -8    1.85    9.75   0
   1  10   8   10.31    9.93   0
  -1 -10  -8   -3.37    7.91   0
   2  10   8    1.99    8.55   0
  -2 -10  -8    6.85    9.93   0
  -1 -11   9    3.76    8.19   0
   1  11  -9   -0.55    8.60   0
  -1 -11   9   -0.72    8.51   0
   0 -11   9    5.46   10.21   0
   0  11  -9   -3.44    9.84   0
   0  11  -9    7.78    8.61   0
   0 -11   9    0.61    8.35   0
  -4 -10   9    4.14    9.81   0
   4  10  -9   -2.18    9.82   0
  -4 -10   9    1.11    9.90   0
   4  10  -9   13.05    8.42   0
  -3 -10   9    0.50    7.88   0
  -3 -10   9    4.06    7.91   0
   3  10  -9    4.65    7.59   0
  -2 -10   9   18.40    7.68   0
  -2 -10   9   12.83    9.53   0
   2  10  -9   17.16    9.35   0
  -1 -10   9   22.46    9.40   0
   1  10  -9   26.22    9.26   0
   1  10  -9   29.30    7.66   0
  -1 -10   9   14.04    9.61   0
   0 -10   9   32.64    9.55   0
   0  10  -9   35.67    8.08   0
   0 -10   9   21.98    7.75   0
   0  10  -9   16.02    9.18   0
  -1  10  -9   15.80    8.86   0
   1 -10   9   32.48    9.52   0
  -1  10  -9   33.41    9.69   0
   1 -10   9   21.70    9.26   0
   2 -10   9    2.20    7.48   0
   2 -10   9    3.21    9.69   0
  -2  10  -9    4.07    7.10   0
  -2  10  -9    5.81    9.59   0
  -3  10  -9   -0.27    9.35   0
   3 -10   9    1.22    9.63   0
   3 -10   9    0.70   11.62   0
  -3  10  -9   -1.77   11.63   0
   5   9  -9   -0.92    9.63   0
  -5  -9   9    1.77    9.71   0
  -5  -9   9   -4.63    7.92   0
  -4  -9   9    7.95    7.45   0
   4   9  -9    5.31    9.10   0
  -4  -9   9   -1.12    9.16   0
   4   9  -9   -0.99    7.38   0
  -3  -9   9    0.52    6.97   0
   3   9  -9    0.22    8.75   0
  -3  -9   9    4.57    8.99   0
   3   9  -9    3.06    7.35   0
  -2  -9   9   13.01    6.92   0
   2   9  -9    5.27    8.58   0
   2   9  -9    8.21    8.56   0
  -2  -9   9    7.25    8.47   0
  -1  -9   9   28.59    8.96   0
   1   9  -9   26.16    8.32   0
   1   9  -9   44.35    8.88   0
  -1  -9   9   21.56    7.18   0
   0   9  -9    7.51    7.26   0
   0  -9   9    3.60    8.60   0
   0   9  -9    3.49    6.82   0
   0  -9   9   -0.64    6.64   0
   1  -9   9   37.14    9.05   0
  -1   9  -9   19.55    8.39   0
   1  -9   9   13.75    7.13   0
  -1   9  -9   40.63    9.00   0
   2  -9   9   45.26    9.37   0
   2  -9   9   32.85    8.85   0
  -2   9  -9   56.56    9.23   0
  -2   9  -9   32.46    6.96   0
   3  -9   9    3.15    7.16   0
   3  -9   9    1.60    9.19   0
  -3   9  -9   -3.09    7.21   0
  -3   9  -9    2.96   10.71   0
   4  -9   9   -1.71    7.32   0
  -4   9  -9    3.99    7.16   0
  -4   9  -9    8.14   12.78   0
   5  -9   9    0.16    9.52   0
  -5   9  -9    0.32    7.60   0
   6   8  -9    5.69    9.52   0
  -6  -8   9    5.06    7.65   0
   6   8  -9    4.45    7.79   0
  -6  -8   9    6.40    7.68   0
   5   8  -9   13.30    9.09   0
  -5  -8   9    8.66    7.46   0
   5   8  -9   14.35    7.13   0
  -5  -8   9   14.09    7.30   0
   4   8  -9    6.83    8.53   0
  -4  -8   9   -1.17    8.91   0
   4   8  -9   10.56    7.18   0
  -4  -8   9   12.61    6.94   0
  -3  -8   9   10.98    6.78   0
   3   8  -9    4.12    8.17   0
  -3  -8   9   -2.87    8.04   0
   3   8  -9   15.94    8.28   0
  -2  -8   9   86.51    8.44   0
   2   8  -9   67.54    8.33   0
   2   8  -9   98.94    6.77   0
  -2  -8   9   64.68    7.36   0
  -1  -8   9   25.72    6.77   0
   1   8  -9   18.16    6.48   0
   1   8  -9   32.44    8.30   0
  -1  -8   9   20.98    6.63   0
   0  -8   9   12.26    7.82   0
   0  -8   9   10.95    7.97   0
   0   8  -9   10.10    7.62   0
   0   8  -9    5.82    8.21   0
   1  -8   9   41.97    8.54   0
   1  -8   9   27.84    6.95   0
  -1   8  -9   49.64    8.85   0
  -1   8  -9   41.24    6.14   0
  -2   8  -9    9.33    6.30   0
   2  -8   9    5.20    8.31   0
   2  -8   9    0.67    6.45   0
  -2   8  -9   -3.04    8.00   0
  -3   8  -9    9.84    6.45   0
   3  -8   9   -0.29    6.61   0
   3  -8   9    3.53    9.71   0
  -3   8  -9    1.88    9.96   0
  -4   8  -9   22.16    8.38   0
   4  -8   9   18.62    8.39   0
  -4   8  -9   19.41   12.86   0
   5  -8   9    4.55    7.40   0
  -5   8  -9    1.12    7.06   0
   6  -8   9    6.43    7.83   0
  -6   8  -9    6.64    9.32   0
   7   7  -9    0.25    8.98   0
  -7  -7   9   -1.46    9.77   0
   7   7  -9    6.74    9.83   0
   6   7  -9    6.95    7.20   0
  -6  -7   9    4.04    7.13   0
   6   7  -9    0.35    7.45   0
  -6  -7   9   -1.63    7.28   0
  -5  -7   9   -2.58    7.02   0
   5   7  -9    9.46    8.41   0
  -5  -7   9    2.59    7.13   0
   5   7  -9  -10.19    7.08   0
   4   7  -9   12.86    6.92   0
   4   7  -9    5.90    6.86   0
  -4  -7   9   13.21    8.03   0
  -4  -7   9   16.44    6.70   0
  -3  -7   9   31.93    6.67   0
   3   7  -9   23.65    6.46   0
   3   7  -9   35.05    6.69   0
  -3  -7   9   26.84    6.72   0
  -2  -7   9  142.76    8.67   0
   2   7  -9  104.39    8.30   0
   2   7  -9  136.34    7.27   0
  -2  -7   9  110.62    7.45   0
  -1  -7   9    8.60    7.60   0
   1   7  -9    6.96    6.29   0
   1   7  -9   11.85    7.53   0
  -1  -7   9    5.19    6.24   0
   0  -7   9   -3.71    7.27   0
   0  -7   9   -4.14    8.01   0
   0   7  -9    4.68    7.93   0
   0   7  -9    4.83    5.94   0
   1  -7   9   73.92    8.12   0
   1  -7   9   41.78    6.23   0
  -1   7  -9   70.27    8.25   0
  -1   7  -9   66.00    6.08   0
  -2   7  -9   41.80    6.35   0
   2  -7   9   46.67    9.64   0
   2  -7   9   32.29    7.93   0
  -2   7  -9   50.68    9.85   0
  -3   7  -9   36.30    8.22   0
  -3   7  -9   32.65    6.36   0
   3  -7   9   32.80    8.44   0
   3  -7   9   22.42    6.57   0
  -4   7  -9    2.17   11.11   0
  -4   7  -9    5.89    6.42   0
   4  -7   9   -3.75    6.57   0
  -4   7  -9    6.48   10.73   0
   5  -7   9    7.93    6.85   0
  -5   7  -9    3.14    6.70   0
   6  -7   9    5.25    7.04   0
  -6   7  -9   11.65    6.93   0
  -8  -6   9   -0.25    8.05   0
   8   6  -9    0.71    7.43   0
   8   6  -9    5.85    8.02   0
   8   6  -9    3.36    9.59   0
   7   6  -9   20.98    7.00   0
   7   6  -9   18.89    7.36   0
   7   6  -9   15.12    9.18   0
  -7  -6   9   23.60    7.25   0
  -6  -6   9   17.85    8.38   0
   6   6  -9   21.71    7.09   0
   6   6  -9   13.76    7.11   0
  -6  -6   9   25.57    6.91   0
  -5  -6   9    2.59    6.74   0
   5   6  -9   17.47    6.53   0
   5   6  -9   20.60    6.60   0
  -5  -6   9   18.09    6.65   0
   4   6  -9    4.80    6.61   0
   4   6  -9   -0.26    6.32   0
  -4  -6   9   -0.79    6.42   0
  -4  -6   9   -4.47    6.27   0
  -3  -6   9   18.08    6.36   0
   3   6  -9   14.24    6.15   0
  -3  -6   9   14.85    6.44   0
   3   6  -9   21.90    6.50   0
  -2  -6   9   73.16    6.51   0
   2   6  -9   60.80    6.69   0
  -2  -6   9   54.77    6.75   0
   2   6  -9   66.18    6.58   0
  -1  -6   9   24.54    6.21   0
   1   6  -9   16.49    7.33   0
   1   6  -9   26.99    6.07   0
  -1  -6   9   26.46    7.56   0
   0  -6   9  160.32    7.23   0
   0  -6   9  206.03    7.34   0
   0   6  -9  174.91    7.04   0
   0   6  -9  189.96    7.30   0
   1  -6   9   19.93    7.73   0
   1  -6   9   15.59    7.24   0
  -1   6  -9   13.26    7.81   0
  -1   6  -9   10.67    5.82   0
   2  -6   9   16.59    7.69   0
   2  -6   9   20.74    5.99   0
  -2   6  -9   27.73    7.54   0
  -2   6  -9   18.69    7.06   0
  -3   6  -9    0.85    7.14   0
   3  -6   9    0.03    8.91   0
   3  -6   9    6.63    6.07   0
  -3   6  -9    4.00    7.79   0
  -4   6  -9   11.34    6.02   0
  -4   6  -9   14.07   10.88   0
   4  -6   9    8.91    6.27   0
  -4   6  -9   13.31   10.39   0
  -5   6  -9    7.58   13.01   0
   5  -6   9    4.96    6.49   0
  -5   6  -9   12.35    6.39   0
  -5   6  -9   12.05   12.99   0
   6  -6   9    2.55    7.05   0
  -6   6  -9    2.37    6.76   0
  -7   6  -9    1.59    7.28   0
   7  -6   9    7.07    9.04   0
  -8  -5   9   -1.70    7.74   0
   8   5  -9    4.90    7.18   0
   8   5  -9   12.27    7.72   0
   8   5  -9    0.33    9.35   0
  -7  -5   9   23.44    8.60   0
   7   5  -9   21.99    6.37   0
   7   5  -9   17.85    6.92   0
   7   5  -9   17.08    6.87   0
   6   5  -9   -3.58    6.97   0
   6   5  -9    5.50    6.78   0
  -6  -5   9    2.98    6.68   0
  -5  -5   9   41.50    6.89   0
   5   5  -9   71.20    6.71   0
   5   5  -9   47.56    6.79   0
  -5  -5   9   68.29    6.70   0
  -4  -5   9  410.50    8.21   0
  -4  -5   9  322.82    9.54   0
   4   5  -9  427.95    8.08   0
   4   5  -9  362.00    9.41   0
  -3  -5   9   13.95    7.25   0
   3   5  -9   16.78    6.15   0
  -3  -5   9    1.03    7.57   0
   3   5  -9   11.01    5.87   0
  -2  -5   9   34.21    6.21   0
   2   5  -9   32.18    6.53   0
  -2  -5   9   26.98    7.70   0
   2   5  -9   34.45    6.34   0
  -1  -5   9   -5.69    6.12   0
   1   5  -9   -1.60    5.99   0
   1   5  -9    3.86    7.52   0
  -1  -5   9    3.57    6.14   0
   0  -5   9    0.72    6.00   0
   0   5  -9    7.31    7.18   0
   0  -5   9   -3.72    5.73   0
   0   5  -9   -0.74    5.80   0
   1  -5   9  165.79    7.24   0
  -1   5  -9  201.97    7.03   0
  -1   5  -9  190.64    7.71   0
   1  -5   9  217.08    8.98   0
   2  -5   9   49.92    7.81   0
   2  -5   9   36.70    6.12   0
  -2   5  -9   35.58    7.22   0
  -2   5  -9   46.30    7.96   0
  -3   5  -9   39.93    5.85   0
   3  -5   9   39.17    6.08   0
   3  -5   9   37.41    9.04   0
  -3   5  -9   50.35    9.27   0
  -4   5  -9   27.68    5.81   0
   4  -5   9   20.63    5.99   0
  -4   5  -9   28.26    9.20   0
  -4   5  -9   24.80    9.00   0
   5  -5   9    8.38    6.35   0
  -5   5  -9    5.67   10.55   0
  -5   5  -9    0.73    6.04   0
  -5   5  -9    5.10   10.50   0
   6  -5   9   -3.13    6.31   0
  -6   5  -9    0.83   13.08   0
  -6   5  -9   -8.51    7.56   0
  -6   5  -9    2.07   13.86   0
  -7   5  -9    9.73    6.97   0
   7  -5   9   -4.32    6.90   0
   8  -5   9    0.22    9.60   0
  -8   5  -9    2.17    7.78   0
  -9  -4   9   -6.84    8.33   0
   9   4  -9    0.87    7.53   0
   9   4  -9   -1.40    8.31   0
   9   4  -9   -1.96    7.92   0
  -8  -4   9   -1.23    7.35   0
   8   4  -9    0.04    6.92   0
   8   4  -9    7.01    9.13   0
   8   4  -9    0.63    9.29   0
  -7  -4   9   18.95    7.04   0
   7   4  -9   22.00    7.84   0
   7   4  -9   18.36    6.57   0
   7   4  -9   27.93    7.09   0
  -6  -4   9   23.83    6.65   0
   6   4  -9   40.04    6.37   0
   6   4  -9   28.74    6.52   0
  -5  -4   9   13.78    6.47   0
   5   4  -9   15.00    6.21   0
  -5  -4   9    4.19    7.48   0
   5   4  -9    9.24    6.46   0
  -4  -4   9  166.86    8.15   0
  -4  -4   9  136.54    7.06   0
   4   4  -9  170.22    6.77   0
   4   4  -9  151.53    7.06   0
  -3  -4   9   19.30    6.01   0
   3   4  -9   21.98    6.11   0
  -3  -4   9   16.90    7.60   0
   3   4  -9   21.87    6.34   0
  -2  -4   9   30.60    6.16   0
   2   4  -9   23.60    6.21   0
  -2  -4   9   23.17    6.24   0
   2   4  -9   26.25    6.02   0
  -1  -4   9  142.89    7.77   0
   1   4  -9  118.71    6.63   0
   1   4  -9  136.89    6.76   0
  -1  -4   9  120.65    6.47   0
   0  -4   9    7.77    7.13   0
   0  -4   9    1.46    5.94   0
   0   4  -9    2.93    5.58   0
   0   4  -9    6.26    5.85   0
  -1   4  -9  105.10    6.83   0
   1  -4   9  111.90    7.99   0
   1  -4   9   88.31    6.45   0
  -1   4  -9   97.79    6.30   0
  -2   4  -9    9.07    7.79   0
   2  -4   9    7.92    7.75   0
   2  -4   9    9.55    5.75   0
  -2   4  -9    3.31    5.60   0
  -3   4  -9    2.81    6.64   0
   3  -4   9    4.36    5.60   0
  -3   4  -9    2.59    8.33   0
  -4   4  -9  178.24    9.26   0
  -4   4  -9  155.63    6.66   0
  -4   4  -9  173.04    9.57   0
   4  -4   9  136.25    6.75   0
  -5   4  -9   12.98    7.27   0
  -5   4  -9   14.76    9.23   0
   5  -4   9   11.04    6.00   0
  -5   4  -9   14.22   10.04   0
  -6   4  -9    9.92   10.72   0
  -6   4  -9   10.61   10.65   0
   6  -4   9    8.74    6.35   0
  -6   4  -9   12.39    6.33   0
  -7   4  -9    5.79   11.46   0
  -7   4  -9    5.03    6.70   0
   7  -4   9    0.29    7.06   0
  -7   4  -9    7.72   12.61   0
  -8   4  -9    1.70   16.24   0
  -8   4  -9    5.03    7.19   0
   8  -4   9    2.42    7.48   0
  -8   4  -9   -0.50   16.14   0
  -9  -3   9    2.13    9.79   0
   9   3  -9    4.23    7.02   0
   9   3  -9    6.37    7.94   0
   9   3  -9    7.12    7.68   0
   8   3  -9    2.98    6.93   0
   8   3  -9    9.15    7.42   0
  -8  -3   9    0.69    8.97   0
   8   3  -9   -6.74    6.80   0
  -7  -3   9    4.30    6.79   0
   7   3  -9    5.43    6.16   0
   7   3  -9    4.65    6.37   0
   7   3  -9    3.11    6.73   0
  -6  -3   9  132.03    7.09   0
   6   3  -9  124.41    7.24   0
   6   3  -9  156.76    6.73   0
   6   3  -9  117.49    8.13   0
  -5  -3   9    0.27    6.15   0
  -5  -3   9    8.50    7.21   0
   5   3  -9    5.17    6.00   0
   5   3  -9    8.66    7.30   0
  -4  -3   9    7.50    7.53   0
  -4  -3   9   10.13    6.02   0
   4   3  -9    8.11    6.18   0
   4   3  -9   14.71    6.10   0
  -3  -3   9  127.57    6.79   0
  -3  -3   9  115.15    6.81   0
   3   3  -9  123.27    6.91   0
   3   3  -9  138.83    6.50   0
   2   3  -9    3.89    5.91   0
  -2  -3   9    7.14    5.50   0
  -2  -3   9   -1.17    5.72   0
   2   3  -9   -3.77    6.98   0
  -1  -3   9  801.95   10.20   0
   1   3  -9  806.51   10.48   0
  -1  -3   9  657.52   10.43   0
   1   3  -9  791.84   10.21   0
   0   3  -9  114.37    7.05   0
   0  -3   9  130.50    7.96   0
   0   3  -9  114.66    6.49   0
   0  -3   9   93.32    6.61   0
  -1   3  -9   10.86    5.59   0
   1  -3   9   21.43    5.65   0
   1  -3   9   17.26    6.34   0
  -1   3  -9   15.77    6.15   0
  -2   3  -9   47.17    7.73   0
   2  -3   9   44.02    7.60   0
   2  -3   9   43.13    6.00   0
  -2   3  -9   42.61    5.88   0
  -3   3  -9   27.01    6.93   0
  -3   3  -9   23.54    7.77   0
  -3   3  -9   27.03    7.98   0
   3  -3   9   17.65    5.84   0
  -4   3  -9  221.26    9.31   0
  -4   3  -9  212.63    6.78   0
  -4   3  -9  226.55    9.63   0
   4  -3   9  169.65    7.92   0
  -5   3  -9    1.05    9.15   0
  -5   3  -9    2.66    7.89   0
  -5   3  -9    4.59    7.03   0
   5  -3   9    4.69    5.96   0
  -6   3  -9   28.78    9.77   0
  -6   3  -9   31.04    8.64   0
   6  -3   9   25.94    6.27   0
  -6   3  -9   33.27    7.54   0
  -7   3  -9    0.27   10.20   0
  -7   3  -9    5.35    6.52   0
   7  -3   9    2.89    7.93   0
  -7   3  -9    3.87   10.02   0
  -8   3  -9    7.24   11.14   0
  -8   3  -9   -1.47    7.00   0
   8  -3   9    2.34    7.00   0
  -8   3  -9    1.81   12.48   0
  -9  -2   9    0.32    8.07   0
   9   2  -9    3.80    7.15   0
   9   2  -9    6.00    9.57   0
   9   2  -9    0.47    7.51   0
   8   2  -9   13.03    6.24   0
  -8  -2   9   11.84    7.42   0
   8   2  -9    2.20    6.96   0
   8   2  -9    6.56    8.93   0
   7   2  -9   35.32    6.14   0
  -7  -2   9   22.54    6.53   0
   7   2  -9   31.76    8.01   0
   7   2  -9   38.80    6.91   0
  -6  -2   9   35.83    7.74   0
   6   2  -9   34.53    6.18   0
   6   2  -9   37.31    6.46   0
   6   2  -9   36.66    6.38   0
  -5  -2   9   14.23    6.18   0
   5   2  -9   15.24    6.04   0
   5   2  -9   26.48    7.37   0
  -4  -2   9    2.11    6.07   0
  -4  -2   9   -2.12    5.99   0
   4   2  -9    8.39    6.06   0
   4   2  -9    9.75    7.31   0
  -3  -2   9   75.62    6.20   0
   3   2  -9   77.71    6.21   0
   3   2  -9   71.67    6.25   0
  -3  -2   9   63.69    6.21   0
  -2  -2   9   22.34    6.13   0
  -2  -2   9   26.82    7.60   0
   2   2  -9   21.54    6.12   0
   2   2  -9   25.14    6.26   0
   1   2  -9  397.62    8.54   0
   1   2  -9  374.24    8.72   0
  -1  -2   9  416.65    9.73   0
  -1  -2   9  313.09    8.48   0
   0  -2   9  488.53    9.54   0
   0   2  -9  624.34   10.96   0
   0  -2   9  579.26    9.91   0
   0   2  -9  575.13    9.55   0
  -1   2  -9  412.33    9.33   0
   1  -2   9  343.79    8.82   0
   1  -2   9  439.11   10.53   0
  -1   2  -9  431.47    8.62   0
  -2   2  -9  521.62   10.45   0
   2  -2   9  392.17    8.63   0
  -2   2  -9  569.41   10.98   0
  -2   2  -9  484.04    8.52   0
   3  -2   9   19.46    5.81   0
  -3   2  -9   20.28    5.70   0
  -3   2  -9   19.26    7.56   0
  -3   2  -9   22.91    7.61   0
  -4   2  -9  355.86    9.89   0
  -4   2  -9  312.44    7.40   0
  -4   2  -9  344.25   10.25   0
   4  -2   9  257.24    7.65   0
  -5   2  -9    4.31    7.57   0
   5  -2   9    1.98    5.78   0
  -5   2  -9    1.88    7.44   0
  -5   2  -9    4.11    7.17   0
  -6   2  -9   64.72    7.64   0
  -6   2  -9   64.89    8.47   0
  -6   2  -9   65.14    8.35   0
   6  -2   9   41.33    7.71   0
  -7   2  -9   11.64    8.70   0
  -7   2  -9   11.58    6.55   0
   7  -2   9    2.96    6.62   0
  -7   2  -9    7.92    8.81   0
   8  -2   9    4.99    7.09   0
  -8   2  -9    6.28   10.90   0
  -8   2  -9    3.20   10.87   0
  -8   2  -9   -5.56    8.52   0
  -9  -1   9    5.17    9.49   0
   9   1  -9    6.84    7.57   0
   9   1  -9    4.43    9.76   0
   9   1  -9   11.66    7.13   0
   8   1  -9   19.69    6.55   0
  -8  -1   9   13.59    8.78   0
   8   1  -9   25.90    8.52   0
   8   1  -9   24.59    7.29   0
  -7  -1   9    9.11    8.11   0
   7   1  -9   22.29    8.00   0
   7   1  -9    8.46    6.41   0
   7   1  -9   18.16    6.03   0
  -6  -1   9  241.41    8.12   0
   6   1  -9  257.46    8.97   0
   6   1  -9  269.89    8.32   0
   6   1  -9  277.71    7.99   0
  -5  -1   9   15.13    6.16   0
   5   1  -9   16.96    6.20   0
   5   1  -9   13.72    7.30   0
   5   1  -9   12.07    6.99   0
  -4  -1   9   49.61    7.61   0
  -4  -1   9   49.47    6.12   0
   4   1  -9   56.48    6.29   0
   4   1  -9   57.58    7.60   0
  -3  -1   9  755.85   10.37   0
  -3  -1   9  723.51   10.18   0
   3   1  -9  845.97    9.91   0
   3   1  -9  799.28   10.40   0
   2   1  -9  500.26   10.58   0
  -2  -1   9  459.90    9.13   0
  -2  -1   9  460.66    9.13   0
   2   1  -9  502.36   10.10   0
   1   1  -9   51.56    6.69   0
  -1  -1   9   52.80    6.65   0
  -1  -1   9   49.53    6.96   0
   1   1  -9   61.02    6.87   0
   0  -1   9   22.94    6.79   0
   0   1  -9   30.90    6.57   0
   0  -1   9   28.64    6.46   0
   0   1  -9   30.58    7.88   0
  -1   1  -9  386.06    9.03   0
   1  -1   9  366.06    9.38   0
  -1   1  -9  397.64    9.02   0
   1  -1   9  387.19    8.89   0
  -2   1  -9   16.88    6.48   0
   2  -1   9   21.16    6.00   0
  -2   1  -9   21.73    6.63   0
  -2   1  -9   19.05    5.75   0
  -3   1  -9   39.86    5.84   0
  -3   1  -9   41.14    7.50   0
  -3   1  -9   38.99    6.23   0
   3  -1   9   28.17    5.90   0
  -4   1  -9   25.41    5.69   0
  -4   1  -9   36.97    6.24   0
  -4   1  -9   33.37    7.47   0
   4  -1   9   27.86    5.93   0
  -5   1  -9   13.62    7.48   0
   5  -1   9   13.94    5.80   0
  -5   1  -9   10.73    7.01   0
  -6   1  -9   -0.46    7.40   0
  -6   1  -9   10.21    7.97   0
   6  -1   9    6.64    6.07   0
  -7   1  -9   60.80    6.47   0
  -7   1  -9   79.07    9.08   0
   7  -1   9   47.04    6.91   0
  -8   1  -9    7.03    8.56   0
  -8   1  -9    7.84    9.42   0
   8  -1   9    0.06    8.69   0
   9   0  -9    2.47    7.16   0
  -9   0   9    1.48    9.51   0
   9   0  -9    8.69    9.21   0
   9   0  -9    1.51    9.66   0
  -8   0   9   13.03    8.59   0
   8   0  -9   25.88    6.42   0
   8   0  -9   13.15    6.87   0
   8   0  -9   16.27    7.14   0
  -7   0   9    2.81    8.33   0
   7   0  -9    8.46    6.22   0
   7   0  -9   -0.63    6.07   0
   7   0  -9    3.39    8.35   0
   6   0  -9   16.65    5.78   0
  -6   0   9    9.73    6.48   0
   6   0  -9    8.98    6.18   0
   6   0  -9   14.65    7.95   0
  -5   0   9   17.22    6.16   0
   5   0  -9   16.22    6.02   0
   5   0  -9   29.45    7.43   0
   5   0  -9   19.58    5.54   0
  -4   0   9   13.29    7.39   0
   4   0  -9   10.66    6.18   0
   4   0  -9   21.25    6.28   0
   3   0  -9    7.56    7.47   0
   3   0  -9    0.34    5.89   0
  -3   0   9   -0.85    7.77   0
  -3   0   9    2.33    5.77   0
   2   0  -9  272.83    8.24   0
  -2   0   9  240.38    8.15   0
  -2   0   9  262.14    8.11   0
   2   0  -9  273.69    8.18   0
   1   0  -9  878.83   11.46   0
  -1   0   9  847.55   11.30   0
  -1   0   9  865.34   13.43   0
   1   0  -9  862.72   11.60   0
   0   0  -9  612.98   10.86   0
   0   0  -9  642.16    9.98   0
   0   0   9  650.79   10.22   0
   0   0   9  591.64   11.10   0
   1   0   9   74.80    7.27   0
  -1   0  -9   83.16    6.76   0
  -1   0  -9   89.32    7.05   0
  -1   0  -9   80.24    7.00   0
   2   0   9  769.88   12.43   0
  -2   0  -9  984.95   12.25   0
  -2   0  -9 1048.99   11.72   0
  -2   0  -9  886.12   12.53   0
  -3   0  -9  244.07    7.70   0
   3   0   9  203.13    7.66   0
  -3   0  -9  269.12    7.83   0
   3   0   9  264.62    8.11   0
   4   0   9   80.23    6.57   0
  -4   0  -9   80.67    6.26   0
  -4   0  -9   76.47    5.76   0
   4   0   9   69.49    6.99   0
   5   0   9   11.10    7.61   0
   5   0   9   20.86    8.26   0
  -5   0  -9   22.95    6.53   0
  -5   0  -9   24.59    7.24   0
   6   0   9   63.13    8.55   0
  -6   0  -9   62.23    6.42   0
  -6   0  -9   72.18    8.45   0
   6   0   9   44.20    6.49   0
   7   0   9    7.22    7.31   0
  -7   0  -9   15.81    8.78   0
   7   0   9    9.37    6.72   0
  -7   0  -9   11.25    6.37   0
   8   0   9    4.71    9.56   0
  -8   0  -9    3.16    8.43   0
  -8   0  -9    5.89    9.60   0
   8   0   9    1.30    8.72   0
  -9   1   9    6.70   10.87   0
   9  -1  -9    6.26    7.52   0
   9  -1  -9   -0.66   11.14   0
   9  -1  -9   -1.66    7.08   0
   8  -1  -9    4.61    6.53   0
  -8   1   9    4.78    8.73   0
   8  -1  -9    5.68    9.95   0
   8  -1  -9   13.97    6.69   0
  -7   1   9    0.53    8.02   0
   7  -1  -9   -2.88    6.03   0
   7  -1  -9   11.56    7.85   0
   7  -1  -9    4.44    8.11   0
  -6   1   9   20.08    7.85   0
   6  -1  -9   22.59    6.25   0
   6  -1  -9   24.42    7.12   0
   6  -1  -9   26.50    7.85   0
   5  -1  -9    5.71    5.92   0
   5  -1  -9   -1.13    5.42   0
  -5   1   9    6.05    6.11   0
   5  -1  -9    2.31    6.38   0
   4  -1  -9  211.00    6.77   0
  -4   1   9  212.98    9.04   0
   4  -1  -9  209.59    7.18   0
   4  -1  -9  230.73    9.04   0
   3  -1  -9  301.69    9.42   0
  -3   1   9  280.57    9.14   0
   3  -1  -9  274.38    8.73   0
   2  -1  -9   35.88    8.24   0
  -2   1   9   38.81    6.81   0
  -2   1   9   37.47    6.50   0
   2  -1  -9   39.72    6.71   0
   1  -1  -9  528.13    9.84   0
  -1   1   9  536.01   11.85   0
   1  -1  -9  571.17   11.63   0
   0  -1  -9    1.48    7.75   0
   0  -1  -9    4.65    5.87   0
   0  -1  -9    9.29    6.14   0
   0   1   9    0.08    7.66   0
   1   1   9  714.22   13.38   0
  -1  -1  -9  802.46   10.51   0
  -1  -1  -9  710.14   12.85   0
  -2  -1  -9    2.42    6.35   0
  -2  -1  -9    4.45    5.80   0
   2   1   9    3.63    6.68   0
   2   1   9   11.95    6.09   0
  -3  -1  -9   34.42    6.12   0
   3   1   9   25.60    6.25   0
  -3  -1  -9   35.83    7.24   0
   3   1   9   23.67    5.91   0
   4   1   9    0.70    6.36   0
  -4  -1  -9    6.06    7.38   0
   4   1   9   -0.94    7.02   0
  -4  -1  -9    4.36    6.94   0
   5   1   9   53.28    7.91   0
  -5  -1  -9   54.70    7.70   0
  -5  -1  -9   61.76    6.76   0
   5   1   9   38.71    7.52   0
   6   1   9   20.34    8.32   0
   6   1   9   14.80    7.58   0
  -6  -1  -9   27.96    8.31   0
  -6  -1  -9   23.31    7.56   0
   7   1   9    9.45    8.96   0
  -7  -1  -9   10.47    6.63   0
   7   1   9   13.95    8.11   0
  -7  -1  -9   14.74    8.61   0
   8   1   9    6.18    9.75   0
  -8  -1  -9    4.94    9.54   0
  -8  -1  -9    0.93    7.28   0
   8   1   9    3.08    7.35   0
  -9   2   9    7.24   11.21   0
   9  -2  -9   -3.56    7.25   0
   9  -2  -9   -0.40    7.58   0
   9  -2  -9    3.69   11.62   0
  -8   2   9    4.43    9.96   0
   8  -2  -9    7.62    6.75   0
   8  -2  -9    0.07   10.03   0
   8  -2  -9   -1.38    6.56   0
   7  -2  -9    5.84    6.02   0
  -7   2   9   10.55    9.41   0
   7  -2  -9   15.63    6.30   0
   7  -2  -9   10.13    9.51   0
  -6   2   9   13.68    9.05   0
   6  -2  -9   19.01    5.96   0
   6  -2  -9   10.20    6.19   0
   6  -2  -9   16.03    7.97   0
  -5   2   9   12.98    7.46   0
   5  -2  -9   16.09    5.97   0
   5  -2  -9   11.91    5.48   0
   5  -2  -9    9.19    7.61   0
   4  -2  -9  133.61    8.80   0
   4  -2  -9  135.03    7.47   0
  -4   2   9  121.79    8.64   0
   4  -2  -9  128.76    6.66   0
   3  -2  -9    3.12    7.42   0
  -3   2   9    3.25    7.51   0
   3  -2  -9    2.76    5.84   0
   3  -2  -9    6.75    5.39   0
   2  -2  -9   15.65    7.51   0
   2  -2  -9    9.18    7.21   0
   2  -2  -9   18.03    7.76   0
   2  -2  -9   21.89    7.39   0
   1  -2  -9  285.58    9.36   0
   1  -2  -9  283.13    8.04   0
   1  -2  -9  292.54    8.46   0
  -1   2   9  268.37    9.20   0
   0  -2  -9  643.21   13.06   0
   0  -2  -9  710.14   11.23   0
   0   2   9  612.51   13.43   0
   1   2   9   62.71    7.67   0
  -1  -2  -9   60.88    6.29   0
  -1  -2  -9   59.77    8.73   0
   1   2   9   50.53    9.27   0
   2   2   9  170.85    6.99   0
   2   2   9  132.44    9.94   0
  -2  -2  -9  161.80    9.25   0
  -2  -2  -9  179.52    6.94   0
   3   2   9   23.13    7.60   0
  -3  -2  -9   45.21    6.20   0
  -3  -2  -9   36.35    7.40   0
   3   2   9   44.57    6.49   0
  -4  -2  -9  193.53    8.48   0
  -4  -2  -9  203.22    7.44   0
   4   2   9  140.79    8.45   0
   4   2   9  193.98    8.46   0
  -5  -2  -9   48.84    7.20   0
  -5  -2  -9   60.69    7.71   0
   5   2   9   38.10    7.64   0
   5   2   9   42.88    6.40   0
   6   2   9   57.41    7.04   0
  -6  -2  -9   57.66    6.92   0
   6   2   9   44.31    8.20   0
  -6  -2  -9   56.41    8.32   0
  -7  -2  -9   16.10    8.27   0
  -7  -2  -9   19.37    7.21   0
   7   2   9   11.40    6.73   0
   7   2   9   15.15    9.28   0
   8   2   9   15.59    9.82   0
  -8  -2  -9   14.12    7.86   0
   8   2   9   14.20    9.22   0
   9  -3  -9    6.87    9.73   0
   9  -3  -9   -1.89    7.45   0
   9  -3  -9    0.95   15.11   0
  -8   3   9    9.78   10.58   0
   8  -3  -9   10.26    7.13   0
   8  -3  -9   10.21   11.63   0
   8  -3  -9   16.14    6.88   0
   7  -3  -9    9.19    6.53   0
  -7   3   9   -0.19   10.61   0
   7  -3  -9    0.33    9.50   0
   7  -3  -9    8.67    7.59   0
   6  -3  -9   13.16    6.02   0
  -6   3   9    6.26    7.71   0
   6  -3  -9   17.27    9.95   0
   6  -3  -9    8.43    6.27   0
   5  -3  -9   53.01    5.73   0
   5  -3  -9   60.89    6.20   0
   5  -3  -9   61.96    9.34   0
   4  -3  -9    1.82    5.74   0
   4  -3  -9   16.77    6.86   0
   4  -3  -9    4.59    7.02   0
   4  -3  -9   15.19    7.77   0
   3  -3  -9   27.18    7.91   0
   3  -3  -9   36.26    8.22   0
   3  -3  -9   39.04    6.11   0
   3  -3  -9   32.47    5.55   0
   2  -3  -9   23.01    6.88   0
   2  -3  -9   26.28    7.51   0
   2  -3  -9   29.59    7.66   0
   2  -3  -9   21.83    7.38   0
   1  -3  -9  287.22    9.50   0
   1  -3  -9  263.97    7.80   0
   1  -3  -9  268.80   10.44   0
   1  -3  -9  246.36    8.96   0
   0  -3  -9   18.98    9.73   0
   0   3   9   16.96    6.07   0
   0  -3  -9   13.54    6.08   0
  -1  -3  -9   13.72   10.82   0
   1   3   9    9.56    6.09   0
   1   3   9   10.91   12.19   0
  -1  -3  -9   19.89    5.85   0
  -2  -3  -9    2.49    9.15   0
   2   3   9    3.54    5.98   0
  -2  -3  -9    3.18    7.28   0
   2   3   9    0.91   10.19   0
  -3  -3  -9  253.54   10.33   0
   3   3   9  204.15   10.76   0
   3   3   9  281.81    7.54   0
  -3  -3  -9  294.50    7.60   0
  -4  -3  -9    1.01    8.08   0
   4   3   9   -0.23    6.07   0
   4   3   9    3.91    7.24   0
  -4  -3  -9    4.43    6.09   0
  -5  -3  -9   27.41    7.42   0
   5   3   9   33.20    6.63   0
   5   3   9   23.45    8.83   0
  -5  -3  -9   28.50    6.54   0
  -6  -3  -9  104.42    7.13   0
   6   3   9   94.88    8.97   0
   6   3   9   75.22    9.63   0
  -7  -3  -9    3.32    7.22   0
   7   3   9    4.60    8.88   0
   7   3   9    3.26    7.47   0
   7   3   9   -0.17    8.57   0
   8   3   9    4.20   10.17   0
   8   3   9    7.05    7.83   0
  -8  -3  -9   10.17    8.10   0
   8   3   9    7.29    9.70   0
   9  -4  -9   14.22    7.70   0
   9  -4  -9    6.87    7.89   0
   8  -4  -9    7.49    7.42   0
   8  -4  -9    7.72    6.88   0
   7  -4  -9   39.90   15.52   0
   7  -4  -9   42.04   15.32   0
   7  -4  -9   48.56    8.02   0
   7  -4  -9   49.39    6.95   0
   6  -4  -9    5.82   11.26   0
   6  -4  -9    5.14    6.45   0
   6  -4  -9    6.67    6.25   0
   6  -4  -9    0.04   10.49   0
   5  -4  -9    9.34    7.57   0
   5  -4  -9    4.11    8.75   0
   5  -4  -9    2.17    5.75   0
   5  -4  -9    4.81    8.67   0
   4  -4  -9   26.49    7.79   0
   4  -4  -9   29.04    6.09   0
   4  -4  -9   28.82    7.63   0
   4  -4  -9   15.31    6.90   0
   3  -4  -9   48.79    7.26   0
   3  -4  -9   37.48    6.11   0
   3  -4  -9   39.73    7.74   0
   3  -4  -9   53.77    8.12   0
   2  -4  -9    8.17    7.05   0
   2  -4  -9    7.56    7.10   0
   2  -4  -9    9.06    7.60   0
   2  -4  -9    1.62    6.06   0
   1  -4  -9    7.24    7.65   0
  -1   4   9    9.40    6.22   0
   1  -4  -9    9.65    7.48   0
   1  -4  -9   13.10    8.19   0
   0  -4  -9   46.48    6.23   0
   0   4   9   49.32    6.63   0
   0  -4  -9   44.04   10.72   0
   0  -4  -9   49.48   11.61   0
   1   4   9  108.34    8.21   0
  -1  -4  -9  112.64    6.58   0
   2   4   9   24.62    6.12   0
  -2  -4  -9   18.01    6.03   0
   3   4   9    2.43   16.13   0
   3   4   9    2.55   16.52   0
   3   4   9   -2.51    5.77   0
  -3  -4  -9    1.56    7.18   0
   4   4   9    0.03    9.52   0
   4   4   9   -0.11    9.24   0
  -4  -4  -9    5.92    6.25   0
   4   4   9    8.49    6.22   0
   5   4   9   11.53    9.22   0
   5   4   9    8.67    9.80   0
  -5  -4  -9    7.58    6.48   0
   5   4   9    1.11    6.65   0
   6   4   9   54.56   10.31   0
   6   4   9   48.79    8.67   0
   6   4   9   39.37    9.71   0
  -6  -4  -9   52.93    6.97   0
   7   4   9   -0.82    7.52   0
   7   4   9    8.22   10.34   0
   7   4   9    0.67    8.66   0
  -7  -4  -9    6.73    7.24   0
  -8  -4  -9    5.14    8.32   0
   8   4   9    3.86   10.16   0
   8   4   9    0.07    9.78   0
   8   4   9    4.71   10.13   0
   8  -5  -9    4.94    6.89   0
   8  -5  -9    5.35    7.70   0
   7  -5  -9    0.84    6.37   0
   7  -5  -9    9.41    6.76   0
   6  -5  -9    2.16   15.19   0
   6  -5  -9    6.54    6.29   0
   6  -5  -9    0.39   15.33   0
   6  -5  -9    2.65    6.72   0
   5  -5  -9    6.87   10.18   0
   5  -5  -9   13.70    7.91   0
   5  -5  -9    6.06    7.43   0
   5  -5  -9   10.66   10.38   0
   4  -5  -9    7.45    7.64   0
   4  -5  -9    9.25    8.86   0
   4  -5  -9    6.80    6.19   0
   4  -5  -9    8.41    6.08   0
   3  -5  -9   11.27    6.20   0
   3  -5  -9   18.61    7.74   0
   3  -5  -9   15.13    7.86   0
   3  -5  -9   13.81    7.02   0
   2  -5  -9   91.44    8.28   0
   2  -5  -9   81.36    7.96   0
   2  -5  -9   81.51    8.12   0
   2  -5  -9   76.69    7.59   0
  -1   5   9    3.10    7.56   0
   1  -5  -9    3.75    7.60   0
   1  -5  -9   -0.40    8.01   0
   1  -5  -9    4.04    6.04   0
   0  -5  -9   22.98   17.70   0
   0   5   9   30.18    6.24   0
   0  -5  -9   25.94    6.03   0
   0  -5  -9   22.57   16.36   0
   1   5   9  119.31    6.90   0
  -1  -5  -9  128.37    6.85   0
   2   5   9    7.62    6.01   0
  -2  -5  -9    6.37    7.40   0
  -3  -5  -9   70.31    6.54   0
   3   5   9   71.93    6.58   0
   4   5   9   14.18    7.86   0
  -4  -5  -9    6.50    6.31   0
  -5  -5  -9    4.95    6.77   0
   5   5   9    1.47   11.99   0
   5   5   9    4.97    8.41   0
   5   5   9    3.26   11.53   0
   6   5   9   29.21   10.68   0
   6   5   9   23.74   11.22   0
   6   5   9   20.97    7.56   0
  -6  -5  -9   31.80    7.35   0
   7   5   9   -0.09   10.64   0
   7   5   9   -7.53    9.22   0
   7   5   9    3.67   11.11   0
  -7  -5  -9    7.97    7.72   0
   8  -6  -9   10.31    9.34   0
   8  -6  -9    2.31    8.04   0
   7  -6  -9   -0.45    7.33   0
   7  -6  -9   12.28    9.08   0
   6  -6  -9    2.84    6.97   0
   6  -6  -9    3.06    6.71   0
   5  -6  -9    8.93   11.65   0
   5  -6  -9   10.38    6.47   0
   5  -6  -9    7.94   10.69   0
   5  -6  -9   15.38    8.10   0
   4  -6  -9   -0.75    9.14   0
   4  -6  -9   -0.05    9.04   0
   4  -6  -9   -2.63    7.35   0
   4  -6  -9    9.65    7.95   0
   3  -6  -9   30.44    8.33   0
   3  -6  -9   28.38    7.59   0
   3  -6  -9   30.05    8.31   0
   3  -6  -9   37.76    7.97   0
   2  -6  -9    0.92    7.34   0
   2  -6  -9   -1.87    7.68   0
   2  -6  -9    0.70    7.31   0
  -1   6   9    5.03    7.95   0
   1  -6  -9    1.27    8.54   0
   1  -6  -9    8.90    7.86   0
   1  -6  -9    5.72    8.88   0
   0  -6  -9   20.93    7.76   0
   0   6   9   19.07    7.88   0
   1   6   9  112.04    6.96   0
  -1  -6  -9  126.66    7.14   0
   2   6   9   14.53    6.46   0
  -2  -6  -9   15.26    6.40   0
   3   6   9   16.84    7.94   0
  -3  -6  -9    2.17    6.54   0
   4   6   9   14.00    6.73   0
  -4  -6  -9   14.76    6.84   0
  -5  -6  -9    2.74    7.11   0
   5   6   9   -4.03    6.91   0
   6   6   9    3.42   20.61   0
   6   6   9    3.28   18.96   0
   6   6   9    6.74    7.63   0
  -6  -6  -9   14.40    9.40   0
   7   6   9    1.11   14.00   0
   7   6   9    6.57    8.59   0
  -7  -6  -9   10.71    8.29   0
   7   6   9    3.75   14.64   0
   7  -7  -9    2.48    7.61   0
   7  -7  -9    1.12    7.87   0
   6  -7  -9   -1.49    8.79   0
   6  -7  -9    8.33    7.03   0
   5  -7  -9    1.12    7.00   0
   5  -7  -9    0.29    6.80   0
   5  -7  -9    1.83   13.42   0
   5  -7  -9    3.66   14.29   0
   4  -7  -9    3.14    7.91   0
   4  -7  -9    9.77    9.71   0
   4  -7  -9    2.47    9.79   0
   4  -7  -9    2.85    8.36   0
   3  -7  -9    1.99    7.30   0
   3  -7  -9   -3.33    7.77   0
   3  -7  -9    6.49    7.92   0
   3  -7  -9    3.45    9.03   0
  -2   7   9    8.63    8.48   0
   2  -7  -9    2.22    7.68   0
   2  -7  -9   16.57    8.09   0
   2  -7  -9    6.35    9.00   0
   1  -7  -9   25.46    8.21   0
  -1   7   9   28.73    8.34   0
   1  -7  -9   29.07   10.12   0
   1  -7  -9   31.30   10.25   0
   0   7   9   10.55    8.17   0
   0  -7  -9   12.64    6.50   0
   1   7   9  184.22    9.30   0
  -1  -7  -9  213.03    7.45   0
  -2  -7  -9   13.39    6.59   0
   2   7   9   10.97    6.69   0
   3   7   9    6.23    8.55   0
  -3  -7  -9    9.18    6.77   0
   4   7   9    1.18    7.13   0
  -4  -7  -9    2.05    6.93   0
   5   7   9    4.33    7.51   0
  -5  -7  -9    2.13    7.58   0
   6   7   9    5.93    8.17   0
  -6  -7  -9   -3.06    8.16   0
   6  -8  -9    0.47    7.83   0
   6  -8  -9    5.39    7.84   0
   5  -8  -9    5.84    9.32   0
   5  -8  -9    3.75   17.40   0
   5  -8  -9    3.22   16.53   0
   5  -8  -9   -2.19    7.40   0
   4  -8  -9    0.90   10.32   0
   4  -8  -9    0.65    8.93   0
   4  -8  -9    4.20   10.47   0
   4  -8  -9    8.13    7.05   0
   3  -8  -9   -0.73    8.55   0
   3  -8  -9    3.62    8.46   0
   3  -8  -9    4.85   10.09   0
   3  -8  -9    6.51    9.51   0
  -2   8   9    3.92    8.93   0
   2  -8  -9    7.14    9.52   0
   2  -8  -9    0.32    9.50   0
   2  -8  -9    1.35    8.70   0
   1  -8  -9   34.51    8.67   0
  -1   8   9   31.42    7.38   0
   1  -8  -9   27.54   11.58   0
   1  -8  -9   31.35   11.86   0
   0   8   9   19.11    8.74   0
   0  -8  -9   21.73    8.62   0
   1   8   9   46.28    7.45   0
  -1  -8  -9   50.25    7.09   0
   2   8   9    2.64    8.72   0
  -2  -8  -9   18.21    7.06   0
   3   8   9    2.98    7.30   0
  -3  -8  -9    6.69    8.80   0
   4   8   9   11.20    7.57   0
  -4  -8  -9    3.78    7.48   0
  -5  -8  -9    7.76    9.73   0
   5   8   9   -6.48    9.81   0
   5  -9  -9   10.24    9.96   0
   5  -9  -9   -4.52    9.86   0
   4  -9  -9    6.45   11.14   0
   4  -9  -9    5.04   12.76   0
   4  -9  -9    5.34    9.07   0
   4  -9  -9    0.43    9.69   0
   3  -9  -9    9.40   10.49   0
   3  -9  -9    6.37    8.90   0
   3  -9  -9   13.38   10.46   0
   3  -9  -9    7.66    9.29   0
   2  -9  -9    0.17   11.72   0
  -2   9   9    6.05    9.22   0
   2  -9  -9    2.46   10.56   0
   2  -9  -9    2.85    9.00   0
   1  -9  -9    3.51   14.29   0
  -1   9   9   -2.75    9.06   0
   1  -9  -9    3.97   14.29   0
   1  -9  -9    2.98    8.99   0
   0   9   9    0.67    9.53   0
   0  -9  -9    4.12    7.49   0
   1   9   9    5.92    7.71   0
  -1  -9  -9   -4.02    8.92   0
   2   9   9   -6.87    7.89   0
  -2  -9  -9    6.33    7.39   0
   3   9   9   -5.63    7.31   0
  -3  -9  -9   -1.07    7.84   0
   4   9   9    6.85    8.57   0
  -4  -9  -9    6.40    8.20   0
   3 -10  -9    5.12    9.93   0
   3 -10  -9    2.08   11.46   0
   3 -10  -9    3.25    9.94   0
   3 -10  -9    3.50   10.36   0
  -2  10   9    7.01   10.20   0
   2 -10  -9    2.20   11.12   0
   2 -10  -9    5.48   12.83   0
   2 -10  -9    2.48   10.09   0
  -1  10   9    5.61   10.38   0
   1 -10  -9    5.42   10.11   0
   0 -10  -9    2.12   10.07   0
   0  10   9    5.54   10.52   0
   1  10   9    0.19    8.19   0
  -1 -10  -9    4.70   10.18   0
   2  10   9    4.32   10.25   0
  -2 -10  -9    8.63    8.57   0
  -4 -10  10    6.38    7.99   0
   4  10 -10    0.36    8.18   0
  -4 -10  10    1.59   10.33   0
   4  10 -10   -3.80    8.00   0
   3  10 -10    4.99    7.78   0
  -3 -10  10    4.44    7.88   0
  -3 -10  10    7.62    7.89   0
   3  10 -10    8.91    9.63   0
  -2 -10  10    1.99    7.73   0
   2  10 -10    7.05    9.12   0
   2  10 -10   17.28    8.09   0
  -2 -10  10    0.88    7.78   0
  -1 -10  10   -0.93    9.32   0
   1  10 -10    1.23    9.08   0
   1  10 -10   17.60    9.32   0
  -1 -10  10   -0.10    9.52   0
   0 -10  10    0.53    9.32   0
   0  10 -10   -2.71    9.64   0
   0  10 -10    5.95    9.01   0
   0 -10  10    7.70    7.53   0
   1 -10  10   -0.19    7.62   0
  -1  10 -10    5.87    7.26   0
   1 -10  10    6.22    7.73   0
  -1  10 -10    7.94    9.79   0
   2 -10  10    6.49    7.73   0
   2 -10  10    1.20    9.75   0
  -2  10 -10    2.66    7.63   0
  -2  10 -10    5.19    9.62   0
   3 -10  10   -1.88    7.80   0
   3 -10  10    2.90    9.94   0
  -3  10 -10    2.14    7.46   0
  -3  10 -10   -2.65   11.69   0
  -5  -9  10    0.13    7.98   0
   5   9 -10    3.54    8.03   0
  -5  -9  10    1.22    9.87   0
  -4  -9  10    3.84    7.42   0
   4   9 -10    4.80    7.60   0
   4   9 -10   13.93    7.51   0
  -4  -9  10    6.13    7.64   0
   3   9 -10    9.00    8.64   0
  -3  -9  10    7.56    7.40   0
[truncated: 435,479 more chars]
