# Supplementary material for: Synthesis, crystal structure, spectroscopic features and Hirshfeld surfaces of 2-methyl-3-[(2-methyl­phen­yl)carbamo­yl]phenyl acetate
Source: Acta Crystallogr E Crystallogr Commun. 2019 Mar 5;75(Pt 4):423–7. doi: 10.1107/S2056989019000021 (PMC6509679; doi:10.1107/S2056989019000021)
Supplement: Supplementary file 2 [file e-75-00423-Isup2.hkl]

data_I                                                                          
_shelx_title ' TEST STRUCTURE D:\DATA\NECMI137_DENE\NECMI137'                   
_shelx_refln_list_code          4                                               
_shelx_F_calc_maximum      145.59                                               
_exptl_crystal_F_000       600.00                                               
_reflns_d_resolution_high  0.8108                                               
                                                                                
loop_                                                                           
 _space_group_symop_operation_xyz                                               
 'x, y, z'                                                                      
 '-x, -y, -z'                                                                   
                                                                                
_cell_length_a     7.7842                                                       
_cell_length_b     8.8802                                                       
_cell_length_c    22.2112                                                       
_cell_angle_alpha  94.791                                                       
_cell_angle_beta   97.620                                                       
_cell_angle_gamma  90.043                                                       
                                                                                
_shelx_F_squared_multiplier     1.000                                           
                                                                                
loop_                                                                           
 _refln_index_h                                                                 
 _refln_index_k                                                                 
 _refln_index_l                                                                 
 _refln_F_squared_calc                                                          
 _refln_F_squared_meas                                                          
 _refln_F_squared_sigma                                                         
 _refln_observed_status                                                         
   1   0   0        427.67        462.06        14.51 o                         
   2   0   0       2806.47       2816.28        45.18 o                         
   3   0   0        105.96        102.11         7.70 o                         
   4   0   0        145.57        149.64         7.54 o                         
   5   0   0        759.19        758.21        14.13 o                         
   6   0   0         22.68         23.64         6.92 o                         
   7   0   0         17.48         18.29         8.89 o                         
   8   0   0         11.12          9.08         7.77 o                         
   9   0   0          3.53          9.57         9.15 o                         
  -9   1   0         11.76         16.97         8.99 o                         
  -8   1   0          0.58          4.43         8.18 o                         
  -7   1   0         54.37         54.30         8.26 o                         
  -6   1   0          6.35          4.49         7.05 o                         
  -5   1   0          0.02         12.06         7.22 o                         
  -4   1   0         13.58         19.56         7.31 o                         
  -3   1   0         18.28         18.22         7.37 o                         
  -2   1   0        105.06        115.17         9.79 o                         
  -1   1   0        306.57        287.03        14.97 o                         
   0   1   0          8.96         37.95        13.12 o                         
   1   1   0       2585.96       2620.64        78.47 o                         
   2   1   0       3028.10       2988.93        34.58 o                         
   3   1   0          7.94          4.03         9.02 o                         
   4   1   0         59.73         79.41         8.68 o                         
   5   1   0         35.61         46.71         7.54 o                         
   6   1   0         33.68         43.17         6.58 o                         
   7   1   0          0.20         -1.36         7.78 o                         
   8   1   0          6.78          5.39         7.30 o                         
   9   1   0          6.96          9.06         9.90 o                         
  -9   2   0          1.03          0.88        11.78 o                         
  -8   2   0          3.71         12.26         8.34 o                         
  -7   2   0         59.28         56.03         8.00 o                         
  -6   2   0         21.91         16.86         7.91 o                         
  -5   2   0        349.82        381.73        11.82 o                         
  -4   2   0        462.24        654.82        16.47 o                         
  -3   2   0        139.77        155.04        20.38 o                         
  -2   2   0       8527.47       7761.85       176.73 o                         
  -1   2   0        516.03        576.21        12.93 o                         
   0   2   0      16188.26      16094.59       277.65 o                         
   1   2   0       5895.08       5911.37        96.95 o                         
   2   2   0       1524.31       1486.64        19.01 o                         
   3   2   0        597.25        612.46        24.45 o                         
   4   2   0        301.89        298.74         9.52 o                         
   5   2   0          0.02          4.22         6.24 o                         
   6   2   0        217.52        232.67         7.86 o                         
   7   2   0         31.90         36.45         7.57 o                         
   8   2   0          0.70          4.23         8.61 o                         
   9   2   0         12.52         27.88         9.41 o                         
  -9   3   0          0.12        -13.64        10.96 o                         
  -8   3   0          6.66          5.77        10.95 o                         
  -7   3   0         18.57         20.85        10.18 o                         
  -6   3   0          3.27          7.80         9.68 o                         
  -5   3   0        189.72        174.21        16.42 o                         
  -4   3   0         43.53         46.24         9.00 o                         
  -3   3   0         32.58         33.71         8.56 o                         
  -2   3   0          2.84          5.01         8.24 o                         
  -1   3   0       2387.52       2226.84        32.09 o                         
   0   3   0         85.15         90.54         8.88 o                         
   1   3   0        816.89        758.62        21.89 o                         
   2   3   0         38.83         34.23         7.30 o                         
   3   3   0        469.44        677.60        85.26 o                         
   4   3   0        149.18        178.11         7.24 o                         
   5   3   0          0.00          2.79         7.09 o                         
   6   3   0         71.65         69.03         7.44 o                         
   7   3   0          5.26         12.37         7.18 o                         
   8   3   0         10.61          8.36         8.38 o                         
   9   3   0          4.89          8.65         8.76 o                         
  -8   4   0          7.87         18.86        10.21 o                         
  -7   4   0          2.41         -0.23        10.39 o                         
  -6   4   0         12.38          8.16         8.86 o                         
  -5   4   0        555.15        548.19        20.08 o                         
  -4   4   0         65.75         91.19         9.00 o                         
  -3   4   0          0.01          6.80         9.91 o                         
  -2   4   0        694.89        613.45        17.13 o                         
  -1   4   0        127.33        145.76         7.76 o                         
   0   4   0         14.58         27.32         7.52 o                         
   1   4   0        319.62        335.45         9.05 o                         
   2   4   0         75.42         89.85         7.39 o                         
   3   4   0         11.47         18.32         8.42 o                         
   4   4   0        172.23        198.68         8.66 o                         
   5   4   0         33.40         33.79         7.52 o                         
   6   4   0        110.14        102.44         7.46 o                         
   7   4   0         67.86         65.42         7.70 o                         
   8   4   0         11.80         11.77         8.47 o                         
  -8   5   0          4.33         16.11        19.06 o                         
  -7   5   0          1.54         -9.30        12.18 o                         
  -6   5   0         15.20          9.58         9.23 o                         
  -5   5   0        111.12        108.29        22.23 o                         
  -4   5   0        267.06        247.50         9.77 o                         
  -3   5   0        441.27        399.73        12.98 o                         
  -2   5   0         72.15         62.71         8.11 o                         
  -1   5   0         37.03         39.20         7.78 o                         
   0   5   0        412.00        420.47        11.27 o                         
   1   5   0        420.21        399.98         8.73 o                         
   2   5   0        210.24        183.72        13.70 o                         
   3   5   0        128.62        110.56         7.58 o                         
   4   5   0          7.43         25.68         7.25 o                         
   5   5   0          0.39          6.18         7.73 o                         
   6   5   0        132.34        127.43        10.81 o                         
   7   5   0          0.36         -1.57         7.73 o                         
   8   5   0          2.94         11.19        11.45 o                         
  -8   6   0          4.45         12.76        11.29 o                         
  -7   6   0          7.22         13.69        10.29 o                         
  -6   6   0          2.94          0.68         9.66 o                         
  -5   6   0         98.82         90.68        10.30 o                         
  -4   6   0         50.89         46.18         8.95 o                         
  -3   6   0         53.17         70.19         8.67 o                         
  -2   6   0        108.79        113.21         7.27 o                         
  -1   6   0         36.77         35.81         8.08 o                         
   0   6   0        289.42        312.29        18.09 o                         
   1   6   0         68.10         78.92         7.49 o                         
   2   6   0        245.33        234.13         8.49 o                         
   3   6   0         79.36         74.03         7.92 o                         
   4   6   0        371.18        355.80        19.43 o                         
   5   6   0          0.59          3.68         7.72 o                         
   6   6   0          3.05         16.79         8.01 o                         
   7   6   0          0.05         -4.27         8.98 o                         
  -7   7   0         17.96         15.59        10.98 o                         
  -6   7   0          0.13         11.66         9.89 o                         
  -5   7   0          7.55          6.15        10.43 o                         
  -4   7   0          0.82          5.73         9.18 o                         
  -3   7   0         70.92         64.88         8.36 o                         
  -2   7   0          2.05          9.49         7.81 o                         
  -1   7   0         34.47         31.17         7.93 o                         
   0   7   0         20.77         18.88         7.63 o                         
   1   7   0          8.10         11.70         7.74 o                         
   2   7   0         47.16         55.78         7.81 o                         
   3   7   0         79.08         73.38         8.11 o                         
   4   7   0          0.59          9.16         7.74 o                         
   5   7   0          1.61          9.90         8.40 o                         
   6   7   0         22.07         26.97         8.67 o                         
   7   7   0         18.68         16.52         9.41 o                         
  -6   8   0         22.36         11.14        11.21 o                         
  -5   8   0         45.39         35.16        12.78 o                         
  -4   8   0         53.29         51.56        10.83 o                         
  -3   8   0          0.72          2.72         9.26 o                         
  -2   8   0         65.24         59.10         8.29 o                         
  -1   8   0         20.23         18.60         8.42 o                         
   0   8   0         18.23         12.88         8.20 o                         
   1   8   0         12.49         14.10         7.78 o                         
   2   8   0         25.28         20.40         8.28 o                         
   3   8   0          7.59         12.65         8.49 o                         
   4   8   0         87.05         77.47         8.90 o                         
   5   8   0          0.44          2.60         9.51 o                         
   6   8   0          0.04         -3.98         9.53 o                         
  -5   9   0          5.56         18.96        13.66 o                         
  -4   9   0          0.76          3.33        10.65 o                         
  -3   9   0          4.30         10.66        10.32 o                         
  -2   9   0         50.34         52.18         9.41 o                         
  -1   9   0         23.04         23.88         8.93 o                         
   0   9   0          2.91         -3.21         8.68 o                         
   1   9   0        123.52        120.31        10.09 o                         
   2   9   0         21.13         23.32         8.49 o                         
   3   9   0          6.25         -0.11         9.54 o                         
   4   9   0          2.93         10.27         9.53 o                         
   5   9   0          9.88         15.06         9.96 o                         
  -3  10   0          0.50          7.54        10.06 o                         
  -2  10   0          5.26          9.01         9.75 o                         
  -1  10   0          0.01          0.53         9.56 o                         
   0  10   0         12.85         14.37        10.15 o                         
   1  10   0         15.26         20.44        10.37 o                         
   2  10   0          3.24          7.08         9.28 o                         
   3  10   0          3.27          9.11        11.86 o                         
  -3 -10   1          0.51         -0.70        10.40 o                         
  -2 -10   1          1.25          4.38        10.31 o                         
  -1 -10   1          1.03          3.34         9.09 o                         
   0 -10   1          0.29          2.03         9.49 o                         
   1 -10   1          0.03         12.98         9.59 o                         
   2 -10   1          5.64         10.96        10.14 o                         
   3 -10   1          0.13         10.70        10.26 o                         
  -5  -9   1          0.48          3.42        10.28 o                         
  -4  -9   1          8.57         14.44        10.12 o                         
  -3  -9   1          0.34          8.00         9.10 o                         
  -2  -9   1         28.57         41.53         9.10 o                         
  -1  -9   1          6.87         14.70         8.16 o                         
   0  -9   1          1.74          6.45         7.98 o                         
   1  -9   1          0.84          4.78         8.44 o                         
   2  -9   1          0.09         15.99         9.54 o                         
   3  -9   1         10.54         19.04         9.32 o                         
   4  -9   1          1.92         12.26        11.63 o                         
   5  -9   1          0.90          5.50        12.08 o                         
  -6  -8   1          3.59         13.19         9.12 o                         
  -5  -8   1          3.54         10.13         8.77 o                         
  -4  -8   1         11.31         12.00        10.05 o                         
  -3  -8   1        117.74        143.63        21.79 o                         
  -2  -8   1         19.98         19.24         7.64 o                         
  -1  -8   1          2.92          4.97         8.99 o                         
   0  -8   1         37.42         41.67         8.14 o                         
   1  -8   1          0.90          5.73         7.86 o                         
   2  -8   1          2.56          9.56         8.53 o                         
   3  -8   1         84.53         85.62         8.86 o                         
   4  -8   1         36.02         47.52        10.88 o                         
   5  -8   1          4.25         10.47        10.41 o                         
   6  -8   1          4.41         15.22        10.69 o                         
  -7  -7   1          0.68         12.33         9.09 o                         
  -6  -7   1         10.52          9.90         8.56 o                         
  -5  -7   1         53.43         43.17         8.24 o                         
  -4  -7   1          7.91         20.72         8.50 o                         
  -3  -7   1         20.32         22.53         7.65 o                         
  -2  -7   1         52.84         51.32         9.84 o                         
  -1  -7   1         29.10         34.99         7.85 o                         
   0  -7   1         38.39         37.78         8.19 o                         
   1  -7   1          1.27          7.04         6.99 o                         
   2  -7   1         79.08         80.58         7.63 o                         
   3  -7   1          3.30         18.57         8.21 o                         
   4  -7   1         11.13         12.56        10.29 o                         
   5  -7   1          8.75         13.52         9.33 o                         
   6  -7   1          1.03          1.31        10.03 o                         
   7  -7   1          0.07         11.36        11.77 o                         
  -7  -6   1         90.77         93.68         9.66 o                         
  -6  -6   1         38.40         45.11         8.46 o                         
  -5  -6   1         62.55         69.70         7.67 o                         
  -4  -6   1         22.44         36.40         8.32 o                         
  -3  -6   1        323.96        323.44        17.52 o                         
  -2  -6   1        188.28        170.23         7.68 o                         
  -1  -6   1         71.91         77.30         7.95 o                         
   0  -6   1        232.38        230.43        12.21 o                         
   1  -6   1         22.26         27.60         7.73 o                         
   2  -6   1         44.89         48.27         7.44 o                         
   3  -6   1          0.38          0.20         7.77 o                         
   4  -6   1        132.38        128.28         9.46 o                         
   5  -6   1        167.08        161.89         9.87 o                         
   6  -6   1          4.52         11.19         9.61 o                         
   7  -6   1          0.00          1.63        11.31 o                         
  -8  -5   1          1.70         12.89         8.21 o                         
  -7  -5   1          7.01         10.43         8.63 o                         
  -6  -5   1         42.55         44.61         7.72 o                         
  -5  -5   1          8.64         11.18         7.33 o                         
  -4  -5   1         13.60         24.50         6.91 o                         
  -3  -5   1         54.72         64.29         7.27 o                         
  -2  -5   1          3.10         11.13         7.03 o                         
  -1  -5   1         38.74         28.64         7.05 o                         
   0  -5   1        198.66        181.12         7.96 o                         
   1  -5   1         71.66         70.12         7.34 o                         
   2  -5   1         40.78         54.69         8.19 o                         
   3  -5   1         40.67         44.77         8.20 o                         
   4  -5   1        283.87        270.34        13.05 o                         
   5  -5   1          8.22         16.71         9.77 o                         
   6  -5   1        232.07        194.82        10.85 o                         
   7  -5   1          0.62          4.88        12.12 o                         
   8  -5   1          4.01         16.16        10.61 o                         
  -8  -4   1          0.03          8.23         8.45 o                         
  -7  -4   1         91.30        100.42         8.13 o                         
  -6  -4   1        311.30        297.27        13.37 o                         
  -5  -4   1         49.22         72.57         7.14 o                         
  -4  -4   1         55.83         50.30         7.14 o                         
  -3  -4   1          5.62         14.21         7.46 o                         
  -2  -4   1        496.22        471.14         9.73 o                         
  -1  -4   1          7.85         17.50         7.46 o                         
   0  -4   1        523.64        563.47         9.71 o                         
   1  -4   1        373.70        369.34         8.98 o                         
   2  -4   1        392.02        329.96         8.86 o                         
   3  -4   1        448.23        433.75        26.91 o                         
   4  -4   1        406.66        363.09        35.91 o                         
   5  -4   1          4.09         23.00         9.83 o                         
   6  -4   1        167.11        151.69        31.09 o                         
   7  -4   1         10.73          8.15         9.52 o                         
   8  -4   1          2.54         -0.41        16.90 o                         
  -9  -3   1          1.93          9.46         9.16 o                         
  -8  -3   1          0.52         17.81         8.22 o                         
  -7  -3   1         18.01         15.23         7.54 o                         
  -6  -3   1        158.28        153.78         7.88 o                         
  -5  -3   1         16.22         16.73         6.44 o                         
  -4  -3   1         18.17         19.83         6.31 o                         
  -3  -3   1       1905.71       1936.01        41.66 o                         
  -2  -3   1          4.70          3.83         6.79 o                         
  -1  -3   1         17.44        147.29        44.12 o                         
   0  -3   1          0.04          1.87         8.43 o                         
   1  -3   1        625.28        592.99        16.67 o                         
   2  -3   1       1034.18       1000.09        14.37 o                         
   3  -3   1        982.87        972.60        12.46 o                         
   4  -3   1         94.99         80.63         8.85 o                         
   5  -3   1        138.90        156.81        11.94 o                         
   6  -3   1        104.70        105.42         9.09 o                         
   7  -3   1         19.22         22.91         9.20 o                         
   8  -3   1          0.51          4.66         9.84 o                         
   9  -3   1          0.08          3.48        11.09 o                         
  -9  -2   1          0.16          5.20         8.47 o                         
  -8  -2   1          1.40          1.77         7.66 o                         
  -7  -2   1         20.18         23.22         7.55 o                         
  -6  -2   1          7.95         16.81         7.13 o                         
  -5  -2   1         40.43         47.66         6.70 o                         
  -3  -2   1        538.72        563.78        24.87 o                         
  -2  -2   1       2165.03       2271.34        37.35 o                         
  -1  -2   1        689.93        655.78        13.28 o                         
   0  -2   1        424.35        439.84        12.25 o                         
   1  -2   1       6487.53       6017.39        28.27 o                         
   2  -2   1       2077.70       1909.25        57.54 o                         
   3  -2   1         34.53         69.23        15.45 o                         
   4  -2   1        750.51        730.89        26.38 o                         
   5  -2   1         34.65         34.29         7.28 o                         
   6  -2   1          3.65          2.01         7.39 o                         
   7  -2   1        118.94        112.02         8.19 o                         
   8  -2   1         22.41         19.74         8.46 o                         
   9  -2   1          6.35         18.13         9.38 o                         
  -9  -1   1          1.52         11.92         8.68 o                         
  -8  -1   1          1.26         10.32         8.37 o                         
  -7  -1   1         41.61         34.89         7.88 o                         
  -6  -1   1          1.60          7.11         7.95 o                         
  -5  -1   1         53.75         57.13         6.66 o                         
  -4  -1   1         11.27         26.14         6.71 o                         
  -3  -1   1        120.38        126.91         7.44 o                         
  -2  -1   1       4500.89       4501.19        36.28 o                         
  -1  -1   1        994.09       1062.02        15.65 o                         
   0  -1   1          5.92         25.82        11.50 o                         
   1  -1   1      17095.02      16880.56       120.74 o                         
   2  -1   1       6296.11       6166.49       187.90 o                         
   3  -1   1          1.62          5.46         7.10 o                         
   4  -1   1         22.33         34.02         6.79 o                         
   5  -1   1          3.89         -1.84         7.33 o                         
   6  -1   1         85.75         93.78         8.27 o                         
   7  -1   1          0.67         11.91         7.99 o                         
   8  -1   1          0.00          1.90         8.39 o                         
   9  -1   1          0.65         -1.12        11.03 o                         
  -9   0   1         14.96         14.37         8.72 o                         
  -8   0   1         14.43         18.65         7.76 o                         
  -7   0   1        171.57        190.25        10.27 o                         
  -6   0   1        162.80        164.90        12.58 o                         
  -5   0   1         16.74         23.63         6.67 o                         
  -4   0   1       1218.35       1345.23        18.05 o                         
  -3   0   1         16.38         18.64         7.30 o                         
  -2   0   1       2555.14       2743.52        68.11 o                         
  -1   0   1        568.10        621.12        15.12 o                         
   1   0   1       3412.49       3713.24       108.53 o                         
   2   0   1        352.46        344.23        10.01 o                         
   3   0   1         44.67         36.83         7.40 o                         
   4   0   1        108.41        112.18         6.77 o                         
   5   0   1        122.44        121.07         7.30 o                         
   6   0   1          7.11         16.22         7.73 o                         
   7   0   1        206.88        205.11         8.23 o                         
   8   0   1         11.34         15.49         9.44 o                         
   9   0   1          0.00         13.30         8.72 o                         
  -9   1   1          3.58         14.13         9.20 o                         
  -8   1   1          9.47         14.85         9.52 o                         
  -7   1   1          0.70          9.14         7.55 o                         
  -6   1   1          4.60         10.07         6.76 o                         
  -5   1   1        106.71        107.51         7.29 o                         
  -4   1   1        228.26        285.62         8.22 o                         
  -3   1   1          3.55          8.18         7.23 o                         
  -2   1   1       5236.16       5032.87       105.98 o                         
  -1   1   1       1599.71       1545.73        57.88 o                         
   0   1   1          0.86         10.78        13.54 o                         
   1   1   1      13828.14      14727.69       680.14 o                         
   2   1   1        378.29        370.08        16.39 o                         
   3   1   1        215.50        218.86         8.16 o                         
   4   1   1       1669.37       1702.73        35.21 o                         
   5   1   1          2.72         11.00         5.98 o                         
   6   1   1         31.29         30.38         8.73 o                         
   7   1   1        143.64        152.33         8.55 o                         
   8   1   1          0.18          3.00         7.80 o                         
   9   1   1          7.20         16.28         8.88 o                         
  -9   2   1          4.07          9.00        12.25 o                         
  -8   2   1         71.01         83.81         8.76 o                         
  -7   2   1        342.05        343.56        15.00 o                         
  -6   2   1        492.25        483.11        17.07 o                         
  -5   2   1          0.57          7.20         7.18 o                         
  -4   2   1       1977.74       1972.82        40.34 o                         
  -3   2   1        871.73        829.30        28.43 o                         
  -2   2   1       1538.27       1507.66        16.83 o                         
  -1   2   1       2493.44       2283.49        29.27 o                         
   0   2   1         71.83         78.39        10.92 o                         
   1   2   1          7.20         31.73        11.04 o                         
   2   2   1         28.44         40.89         7.80 o                         
   3   2   1       2525.54       2592.15        57.45 o                         
   4   2   1         74.50         79.06         6.99 o                         
   5   2   1         48.17         53.35         6.92 o                         
   6   2   1         20.27         22.71         6.95 o                         
   7   2   1          0.69         -2.54         8.40 o                         
   8   2   1         10.05         16.58         7.81 o                         
   9   2   1          2.42          3.06         9.63 o                         
  -9   3   1          1.59         -6.13        10.86 o                         
  -8   3   1          0.04          2.34         9.70 o                         
  -7   3   1        129.33        143.05        15.82 o                         
  -6   3   1        335.80        306.44        10.03 o                         
  -5   3   1         21.90         27.65         8.58 o                         
  -4   3   1        372.54        391.55        10.04 o                         
  -3   3   1        301.64        373.50        60.27 o                         
  -2   3   1        107.02        128.21         9.40 o                         
  -1   3   1        229.65        231.99        14.71 o                         
   0   3   1         43.77         40.53         8.70 o                         
   1   3   1        383.22        384.13        10.26 o                         
   2   3   1        259.30        257.91         9.49 o                         
   3   3   1         15.61         63.96        20.23 o                         
   4   3   1         33.19         38.96         7.10 o                         
   5   3   1         35.63         43.28         7.07 o                         
   6   3   1          5.50          5.73         6.88 o                         
   7   3   1         40.64         34.44         7.50 o                         
   8   3   1          1.55          4.62         8.35 o                         
   9   3   1          0.01         -5.54         9.42 o                         
  -8   4   1         39.43         29.07        11.44 o                         
  -7   4   1         69.43         64.48         9.65 o                         
  -6   4   1         15.68         19.24         9.79 o                         
  -5   4   1        172.31        159.50        14.93 o                         
  -4   4   1         89.87        107.62         9.84 o                         
  -3   4   1         59.15         47.96         8.36 o                         
  -2   4   1          9.18         19.76         8.19 o                         
  -1   4   1        851.64        817.19        11.49 o                         
   0   4   1          0.04         11.31         7.99 o                         
   1   4   1         23.05         59.66        11.68 o                         
   2   4   1         21.71         18.88         7.22 o                         
   3   4   1         11.28         15.97         7.01 o                         
   4   4   1        249.50        201.32         7.50 o                         
   5   4   1         48.46         52.10         7.18 o                         
   6   4   1          0.28          4.95         7.47 o                         
   7   4   1         81.06         77.97         8.20 o                         
   8   4   1          1.01          5.68         8.11 o                         
  -8   5   1         13.15         16.51        10.63 o                         
  -7   5   1         26.16         27.98        12.32 o                         
  -6   5   1         26.81         31.32         9.36 o                         
  -5   5   1        145.31        132.79        10.35 o                         
  -4   5   1        105.13        112.24        12.00 o                         
  -3   5   1        152.09        155.66         8.61 o                         
  -2   5   1        172.18        169.27         7.97 o                         
  -1   5   1        288.13        302.66         8.88 o                         
   0   5   1        394.38        367.19        12.39 o                         
   1   5   1         48.26         55.39         7.56 o                         
   2   5   1        178.25        174.04        10.72 o                         
   3   5   1         12.49         12.74         8.08 o                         
   4   5   1        263.06        258.71        11.42 o                         
   5   5   1         19.29         32.99         7.62 o                         
   6   5   1         63.37         56.18         7.88 o                         
   7   5   1          0.00          3.15         7.90 o                         
   8   5   1          9.71          6.49        10.80 o                         
  -8   6   1         23.47         18.56        12.70 o                         
  -7   6   1          2.68         -1.87        12.21 o                         
  -6   6   1         37.83         37.14         9.81 o                         
  -5   6   1        163.52        149.21         9.76 o                         
  -4   6   1          0.45         11.59         9.42 o                         
  -3   6   1         74.09         80.61         8.78 o                         
  -2   6   1         90.41         77.49         7.88 o                         
  -1   6   1          6.08         12.35         7.90 o                         
   0   6   1        460.95        480.22        17.75 o                         
   1   6   1        111.22        112.10         7.79 o                         
   2   6   1         26.65         20.12         8.04 o                         
   3   6   1         27.86         21.37         8.89 o                         
   4   6   1         27.45         33.71         7.76 o                         
   5   6   1        345.71        310.57        11.99 o                         
   6   6   1         18.77         18.79         8.51 o                         
   7   6   1          1.08          5.54         9.08 o                         
  -7   7   1          3.12         12.04        10.74 o                         
  -6   7   1         22.33         12.55        10.27 o                         
  -5   7   1         45.92         44.07        10.54 o                         
  -4   7   1          2.97          8.54         9.29 o                         
  -3   7   1         22.68         23.13         8.73 o                         
  -2   7   1          5.06          5.90         7.72 o                         
  -1   7   1        101.86        100.11         8.21 o                         
   0   7   1         42.58         42.30         7.40 o                         
   1   7   1        114.85        102.48         8.51 o                         
   2   7   1        131.38        125.14         8.22 o                         
   3   7   1         85.56         92.15        13.16 o                         
   4   7   1          1.41          3.77         8.51 o                         
   5   7   1          6.69         11.09         8.36 o                         
   6   7   1         21.70         18.06         8.69 o                         
   7   7   1          1.80         12.34        10.29 o                         
  -6   8   1          0.83          5.76        12.24 o                         
  -5   8   1         19.79         18.69        10.34 o                         
  -4   8   1         35.84         33.16        10.27 o                         
  -3   8   1         85.89         88.12         8.74 o                         
  -2   8   1          0.10          7.59         8.36 o                         
  -1   8   1         46.98         55.59         8.08 o                         
   0   8   1          0.10          1.86         8.19 o                         
   1   8   1         69.66         70.62         8.24 o                         
   2   8   1          0.04          7.98         8.21 o                         
   3   8   1         53.63         48.20         9.22 o                         
   4   8   1         19.91         15.90         8.89 o                         
   5   8   1          2.96          8.00         9.74 o                         
   6   8   1         13.86         16.04         9.89 o                         
  -5   9   1         10.15          7.05        10.77 o                         
  -4   9   1         32.24         27.90        11.83 o                         
  -3   9   1          0.34          5.03         8.77 o                         
  -2   9   1          5.75          9.14         9.61 o                         
  -1   9   1         88.53         91.02         9.24 o                         
   0   9   1          0.00          6.76         9.19 o                         
   1   9   1          2.69         13.03         8.97 o                         
   2   9   1         24.27         26.14         8.97 o                         
   3   9   1          2.42          1.10         9.95 o                         
   4   9   1          0.22         -1.05         9.77 o                         
   5   9   1          1.46          6.33        10.33 o                         
  -3  10   1          1.99          4.70        10.64 o                         
  -2  10   1          0.34          3.43        10.43 o                         
  -1  10   1          5.09         16.21         9.15 o                         
   0  10   1          0.91          5.22        10.35 o                         
   1  10   1          2.80         13.61         9.27 o                         
   2  10   1          6.14          8.36         9.84 o                         
   3  10   1         12.49         24.47        10.69 o                         
  -3 -10   2          3.11          2.39         9.37 o                         
  -2 -10   2          0.67          7.91         9.16 o                         
  -1 -10   2          0.67          4.96         8.57 o                         
   0 -10   2         17.23         17.22         9.03 o                         
   1 -10   2          0.37          5.32         9.55 o                         
   2 -10   2          2.57          7.03         9.15 o                         
   3 -10   2          3.31          4.71         9.44 o                         
  -5  -9   2         17.88         28.99         9.59 o                         
  -4  -9   2         22.19         28.02         9.70 o                         
  -3  -9   2          0.85          5.51         9.14 o                         
  -2  -9   2         40.33         40.22        10.63 o                         
  -1  -9   2          0.05          0.48         8.00 o                         
   0  -9   2          0.38          4.59         8.87 o                         
   1  -9   2         34.90         39.93         8.48 o                         
   2  -9   2          3.59          5.80         8.53 o                         
   3  -9   2          2.32          6.59         8.78 o                         
   4  -9   2          1.60         12.55        10.56 o                         
   5  -9   2          0.78          3.82        12.03 o                         
  -6  -8   2          1.32          2.82         9.34 o                         
  -5  -8   2          0.12          1.37         8.43 o                         
  -4  -8   2         57.66         50.92         8.34 o                         
  -3  -8   2         14.44         23.89         7.81 o                         
  -2  -8   2          0.65          7.73         7.80 o                         
  -1  -8   2         14.92         19.81         8.08 o                         
   0  -8   2         13.22         12.69         7.60 o                         
   1  -8   2          0.63          4.40         7.41 o                         
   2  -8   2          9.11         12.01         8.53 o                         
   3  -8   2         56.49         54.63         8.45 o                         
   4  -8   2         97.13         85.60        11.47 o                         
   5  -8   2         57.25         70.62        11.40 o                         
   6  -8   2          0.26         -5.10        12.01 o                         
  -7  -7   2         33.80         39.37         9.62 o                         
  -6  -7   2          3.69          9.06         8.30 o                         
  -5  -7   2          6.42          9.52         7.82 o                         
  -4  -7   2          0.57          2.27         7.56 o                         
  -3  -7   2         15.74         20.68         7.96 o                         
  -2  -7   2         95.45        109.20        14.27 o                         
  -1  -7   2          1.43          3.83         7.59 o                         
   0  -7   2          7.32         11.49         7.57 o                         
   1  -7   2          0.27          3.33         7.43 o                         
   2  -7   2          5.52          2.81         7.63 o                         
   3  -7   2        339.96        330.60        18.58 o                         
   4  -7   2          7.10         18.63         9.27 o                         
   5  -7   2         35.66         46.49         9.77 o                         
   6  -7   2          1.59          2.25         9.96 o                         
   7  -7   2         15.58         10.40        19.54 o                         
  -7  -6   2          5.58          3.76         8.49 o                         
  -6  -6   2         23.43         28.79         7.64 o                         
  -5  -6   2        131.98        140.82        16.01 o                         
  -4  -6   2        109.06         96.09         7.69 o                         
  -3  -6   2         39.67         47.99         7.66 o                         
  -2  -6   2         31.81         28.39         7.32 o                         
  -1  -6   2         57.66         60.74         7.78 o                         
   0  -6   2        140.77        160.60         7.86 o                         
   1  -6   2         46.35         63.59         7.53 o                         
   2  -6   2         17.63         18.79         7.20 o                         
   3  -6   2        293.43        289.28        15.66 o                         
   4  -6   2        459.92        456.33        31.15 o                         
   5  -6   2        197.90        200.86        10.07 o                         
   6  -6   2         29.50         33.29        10.86 o                         
   7  -6   2          0.26          2.45        10.41 o                         
  -8  -5   2         10.55         14.56         9.45 o                         
  -7  -5   2          8.59         10.78         8.00 o                         
  -6  -5   2          0.48          2.89         7.55 o                         
  -5  -5   2          0.85         -4.65         7.09 o                         
  -4  -5   2         98.39         86.33         8.65 o                         
  -3  -5   2         75.93         83.41         7.78 o                         
  -2  -5   2        127.59        123.26         7.35 o                         
  -1  -5   2         91.19        103.89         7.37 o                         
   0  -5   2         28.24         23.76         7.05 o                         
   1  -5   2         64.92         75.51         7.47 o                         
   2  -5   2        267.08        244.44         8.54 o                         
   3  -5   2         66.94         80.01         9.66 o                         
   4  -5   2        439.85        370.65        30.26 o                         
   5  -5   2         29.01         26.29         9.08 o                         
   6  -5   2          1.99         -0.49        10.72 o                         
   7  -5   2         14.37         25.70        20.47 o                         
   8  -5   2          0.75          3.10        10.60 o                         
  -8  -4   2         18.65         25.77         8.50 o                         
  -7  -4   2          9.60         22.07         7.25 o                         
  -6  -4   2          1.71         10.71         8.60 o                         
  -5  -4   2         39.83         55.11         7.21 o                         
  -4  -4   2         18.99         30.50         8.01 o                         
  -3  -4   2          7.95         14.41         7.39 o                         
  -2  -4   2        859.51        806.01        12.87 o                         
  -1  -4   2        286.62        251.13         8.26 o                         
   0  -4   2        915.04        925.38        33.85 o                         
   1  -4   2        322.93        316.08         8.78 o                         
   2  -4   2        730.40        657.17         9.78 o                         
   3  -4   2        960.69        931.35        12.18 o                         
   4  -4   2         33.03         35.88         8.48 o                         
   5  -4   2        318.00        257.34        27.43 o                         
   6  -4   2          3.23         13.74         8.84 o                         
   7  -4   2         46.66         39.81         9.73 o                         
   8  -4   2         12.65         16.89        11.53 o                         
  -9  -3   2          0.50          6.05         9.54 o                         
  -8  -3   2         50.37         49.32         7.61 o                         
  -7  -3   2         17.22         21.67         8.21 o                         
  -6  -3   2          0.89          4.17         6.47 o                         
  -5  -3   2         94.30        104.91         7.38 o                         
  -4  -3   2         86.65         97.77         6.82 o                         
  -3  -3   2         38.48         48.28         6.84 o                         
  -2  -3   2        272.41        276.23         8.34 o                         
  -1  -3   2         13.83         43.91         9.18 o                         
   0  -3   2        101.44        100.65         8.49 o                         
   1  -3   2        372.07        446.63        20.41 o                         
   2  -3   2        253.28        221.82        10.04 o                         
   4  -3   2         92.17        118.41        13.38 o                         
   5  -3   2         52.11         44.14         8.37 o                         
   6  -3   2          0.41          1.00         8.18 o                         
   7  -3   2         24.87         35.39         8.61 o                         
   8  -3   2         11.49         13.92        11.00 o                         
   9  -3   2          2.81          0.49        11.35 o                         
  -9  -2   2          9.37         18.92         8.99 o                         
  -8  -2   2         21.96         29.73         8.19 o                         
  -7  -2   2         11.56         15.51         7.10 o                         
  -6  -2   2          0.12          5.26         6.57 o                         
  -5  -2   2        212.27        185.97        10.91 o                         
  -3  -2   2       1722.94       1629.05        22.71 o                         
  -2  -2   2       7339.72       7055.28       118.15 o                         
  -1  -2   2       1506.61       1553.60        73.31 o                         
   0  -2   2       9955.25       9869.66       205.04 o                         
   1  -2   2       3046.02       2921.41        36.08 o                         
   2  -2   2        244.41        222.53         9.50 o                         
   3  -2   2        287.95        338.12        17.04 o                         
   4  -2   2        616.83        595.69        29.61 o                         
   5  -2   2         17.49         19.30         7.40 o                         
   6  -2   2          2.31          5.20         7.26 o                         
   7  -2   2         37.19         26.78         7.82 o                         
   8  -2   2         39.58         40.20        10.14 o                         
   9  -2   2          0.16         11.17        11.61 o                         
  -9  -1   2          1.01         14.38         9.15 o                         
  -8  -1   2         15.45         25.51         8.38 o                         
  -7  -1   2          0.91          6.87         7.77 o                         
  -6  -1   2         18.44         20.82         6.46 o                         
  -5  -1   2        206.68        200.68         6.85 o                         
  -4  -1   2        614.01        607.87         8.47 o                         
  -3  -1   2         10.85          6.88         7.05 o                         
  -2  -1   2       1369.72       1435.30        14.67 o                         
  -1  -1   2      13962.71      14391.24       167.34 o                         
   0  -1   2         16.84         17.36        11.50 o                         
   1  -1   2       2378.84       2422.94        42.22 o                         
   2  -1   2        995.20       1019.09        33.81 o                         
   3  -1   2          0.16         -0.43         7.24 o                         
   4  -1   2         10.36         25.01         6.88 o                         
   5  -1   2         13.14         16.20         6.95 o                         
   6  -1   2        248.16        221.30         8.78 o                         
   7  -1   2        127.75        135.09         8.09 o                         
   8  -1   2          0.38          9.09         8.61 o                         
   9  -1   2          0.48          2.94        10.96 o                         
  -9   0   2         63.19         77.79         9.21 o                         
  -8   0   2          2.03          9.64         7.79 o                         
  -7   0   2         33.41         39.65         7.46 o                         
  -6   0   2          7.40         13.10         8.37 o                         
  -5   0   2          2.87          1.13         8.30 o                         
  -4   0   2        668.10        733.17         9.12 o                         
  -3   0   2         11.92         12.96         7.20 o                         
  -2   0   2       3847.24       3938.05       107.51 o                         
  -1   0   2       3697.66       4018.29        66.17 o                         
   0   0   2       1153.47       1294.40        37.67 o                         
   1   0   2        721.05        770.65        14.72 o                         
   2   0   2         62.45         54.44         8.59 o                         
   3   0   2          4.12          5.15         7.16 o                         
   4   0   2        145.01        146.16         8.51 o                         
   5   0   2        370.27        357.08        17.19 o                         
   6   0   2        132.45        130.10         8.14 o                         
   7   0   2        137.07        130.51         7.85 o                         
   8   0   2          5.45         11.78        10.28 o                         
   9   0   2          1.41          3.85         8.94 o                         
  -9   1   2          1.44          2.83         9.22 o                         
  -8   1   2         76.16         77.29         8.49 o                         
  -7   1   2         37.18         37.22         8.95 o                         
  -6   1   2        316.83        320.23        11.18 o                         
  -5   1   2        196.61        187.68         7.59 o                         
  -4   1   2         76.46         77.90         7.30 o                         
  -3   1   2        347.22        363.34         9.35 o                         
  -2   1   2       2323.26       2239.23        45.08 o                         
  -1   1   2       9914.12       9532.93       409.26 o                         
   0   1   2         65.58         88.08        12.97 o                         
   1   1   2       1175.33       1147.84        31.26 o                         
   2   1   2          0.62          2.68         7.68 o                         
   3   1   2        237.01        225.28         8.89 o                         
   4   1   2        271.62        300.11         8.47 o                         
   5   1   2          0.46          2.52         6.56 o                         
   6   1   2        140.96        133.59         7.26 o                         
   7   1   2          4.67          8.00         8.09 o                         
   8   1   2          0.94          9.01         9.05 o                         
   9   1   2          2.41         15.58        10.01 o                         
  -9   2   2          4.60         11.40         9.34 o                         
  -8   2   2         40.97         44.60        11.64 o                         
  -7   2   2          1.71         -0.08         7.73 o                         
  -6   2   2         51.98         66.06         8.20 o                         
  -5   2   2         70.82         61.26         7.26 o                         
  -4   2   2       1206.99       1136.70        14.87 o                         
  -3   2   2        902.37        799.70        22.21 o                         
  -2   2   2        114.77        108.01         9.83 o                         
  -1   2   2        841.92        843.21        16.93 o                         
   0   2   2       3450.29       3587.50       104.54 o                         
   1   2   2         22.90        102.44        48.20 o                         
   2   2   2        330.34        332.14         9.35 o                         
   3   2   2         63.46         83.74         8.89 o                         
   4   2   2         43.47         51.09         6.64 o                         
   5   2   2         38.57         45.28         6.43 o                         
   6   2   2          3.64         -1.72         7.87 o                         
   7   2   2        156.03        149.72         8.28 o                         
   8   2   2         33.38         37.82         7.88 o                         
   9   2   2          2.43         16.10         9.08 o                         
  -9   3   2          0.02          6.85        15.46 o                         
  -8   3   2          0.01         25.44         9.48 o                         
  -7   3   2        159.45        140.00        16.63 o                         
  -6   3   2        321.91        293.86        10.42 o                         
  -5   3   2         29.48         39.30         8.39 o                         
  -4   3   2          9.86         15.52         8.85 o                         
  -3   3   2       3488.11       3365.16        24.65 o                         
  -2   3   2       1465.95       1328.16        14.89 o                         
  -1   3   2         17.72         23.22         8.18 o                         
   0   3   2         28.08         26.12         8.70 o                         
   1   3   2       2075.51       2050.69        57.70 o                         
   2   3   2        432.47        444.34        11.52 o                         
   3   3   2         93.72         78.23         7.12 o                         
   4   3   2        168.66        172.93         7.61 o                         
   5   3   2         37.34         35.59         7.18 o                         
   6   3   2         11.72         14.12         7.66 o                         
   7   3   2          1.57          8.54         8.36 o                         
   8   3   2         26.23         21.36         8.17 o                         
  -8   4   2          7.97         11.42        10.16 o                         
  -7   4   2         53.71         48.45         9.59 o                         
  -6   4   2         84.08         97.83        10.19 o                         
  -5   4   2        184.86        163.76         9.17 o                         
  -4   4   2          9.39         23.44         8.71 o                         
  -3   4   2          9.32         16.45        10.21 o                         
  -2   4   2        286.73        243.12         9.12 o                         
  -1   4   2        795.31        874.96        16.92 o                         
   0   4   2       1910.68       1987.99        55.32 o                         
   1   4   2       1497.49       1447.38        27.52 o                         
   2   4   2         62.95         72.37         8.45 o                         
   3   4   2        226.20        231.79        10.85 o                         
   4   4   2         10.22         16.98         7.13 o                         
   5   4   2         85.17         80.35         7.70 o                         
   6   4   2         60.53         51.62         7.21 o                         
   7   4   2         83.52         87.37         8.16 o                         
   8   4   2          0.11          2.53         8.75 o                         
  -8   5   2          0.32          4.28        10.61 o                         
  -7   5   2          9.68         14.35         9.85 o                         
  -6   5   2          0.25          9.27         9.28 o                         
  -5   5   2         37.99         38.63        11.33 o                         
  -4   5   2        213.94        214.57        11.47 o                         
  -3   5   2        108.08         93.82         7.89 o                         
  -2   5   2         13.47         21.48         7.27 o                         
  -1   5   2        320.95        311.84         9.07 o                         
   0   5   2         21.67         20.38         7.80 o                         
   1   5   2        418.17        411.40        16.42 o                         
   2   5   2         26.27         17.29         7.60 o                         
   3   5   2         43.95         45.76         7.95 o                         
   4   5   2          0.03          7.17         7.34 o                         
   5   5   2          9.03         15.31         8.00 o                         
   6   5   2        131.99        130.68         8.89 o                         
   7   5   2         11.64         10.12         8.24 o                         
   8   5   2          1.63          4.24        11.70 o                         
  -8   6   2          1.66         13.35        11.22 o                         
  -7   6   2         11.61          9.18        10.34 o                         
  -6   6   2          0.87          7.14         9.55 o                         
  -5   6   2        166.73        131.19         9.97 o                         
  -4   6   2        196.43        177.77         9.56 o                         
  -3   6   2         46.93         42.13         8.25 o                         
  -2   6   2         83.57         86.42         7.26 o                         
  -1   6   2         24.29         26.47         7.96 o                         
   0   6   2        500.57        529.20        19.42 o                         
   1   6   2         39.75         51.75         8.16 o                         
   2   6   2          3.16          3.43         7.69 o                         
   3   6   2         62.22         78.51         8.52 o                         
   4   6   2         21.52         13.87         7.60 o                         
   5   6   2         11.12         12.73         8.06 o                         
   6   6   2          7.72          4.58         8.68 o                         
   7   6   2          3.64         14.94         8.82 o                         
  -7   7   2         44.18         31.32        11.36 o                         
  -6   7   2          0.07          8.82        10.24 o                         
  -5   7   2          5.11         11.41        13.94 o                         
  -4   7   2        117.89        114.54        10.75 o                         
  -3   7   2          0.36          0.36         7.76 o                         
  -2   7   2         12.11         22.03         7.70 o                         
  -1   7   2         11.46          9.79         7.11 o                         
   0   7   2          0.67          6.46         7.48 o                         
   1   7   2         31.16         33.05         8.15 o                         
   2   7   2         91.36         85.60         8.33 o                         
   3   7   2         56.34         65.45         8.45 o                         
   4   7   2         11.34         18.04         8.35 o                         
   5   7   2         22.38         19.74         8.56 o                         
   6   7   2        112.21        119.01         9.87 o                         
   7   7   2          6.32          9.04         9.84 o                         
  -6   8   2         36.75         23.09        11.17 o                         
  -5   8   2          2.19         13.34        11.18 o                         
  -4   8   2         19.36         23.61        10.77 o                         
  -3   8   2         27.83         28.87         9.21 o                         
  -2   8   2         88.19         84.40         8.79 o                         
  -1   8   2         29.75         30.66         8.09 o                         
   0   8   2        102.56        100.53         9.32 o                         
   1   8   2         19.95         27.21         8.83 o                         
   2   8   2         38.54         35.29         8.61 o                         
   3   8   2          0.81          8.18         8.87 o                         
   4   8   2         20.09         15.20         9.89 o                         
   5   8   2          4.51          1.73        13.18 o                         
   6   8   2          0.66          7.81        10.06 o                         
  -5   9   2         30.40         20.30        12.41 o                         
  -4   9   2         35.58         44.76        13.52 o                         
  -3   9   2          1.16          3.92         9.46 o                         
  -2   9   2          7.39          6.04         9.13 o                         
  -1   9   2         51.05         50.63         9.72 o                         
   0   9   2          5.63         13.75         8.99 o                         
   1   9   2         91.05         97.41         9.68 o                         
   2   9   2          0.11          4.66         9.34 o                         
   3   9   2          4.04          2.07        10.47 o                         
   4   9   2          2.35         10.23        12.68 o                         
   5   9   2          0.20         -9.38        12.21 o                         
  -3  10   2          0.81          2.57        10.76 o                         
  -2  10   2          0.09         -1.96        10.16 o                         
  -1  10   2          6.34          4.68         8.98 o                         
   0  10   2         54.57         53.88        10.65 o                         
   1  10   2          4.36         13.99        10.42 o                         
   2  10   2          6.87         16.79        12.37 o                         
   3  10   2          1.07          9.89        12.40 o                         
  -3 -10   3          0.54          6.79         9.20 o                         
  -2 -10   3         11.51          9.55         9.65 o                         
  -1 -10   3         34.12         37.11         8.63 o                         
   0 -10   3         40.14         43.07         9.16 o                         
   1 -10   3         22.16         25.35         8.67 o                         
   2 -10   3          6.01         14.50         9.72 o                         
   3 -10   3          0.19          1.02         9.89 o                         
  -5  -9   3         10.88         19.76         9.52 o                         
  -4  -9   3         25.04         25.47         9.16 o                         
  -3  -9   3          4.00          5.41         8.63 o                         
  -2  -9   3          5.84         12.10         7.99 o                         
  -1  -9   3        145.46        163.14        17.96 o                         
   0  -9   3         19.07         23.36         8.10 o                         
   1  -9   3          3.60         12.24         8.85 o                         
   2  -9   3         47.02         48.63         9.29 o                         
   3  -9   3          4.46          7.98         9.37 o                         
   4  -9   3          7.41         12.04        11.76 o                         
   5  -9   3          1.85         -3.55        11.12 o                         
  -6  -8   3         24.40         31.97         9.79 o                         
  -5  -8   3          9.40          9.63         8.38 o                         
  -4  -8   3         92.42         76.90         8.32 o                         
  -3  -8   3         58.95         55.58         8.45 o                         
  -2  -8   3          1.22          5.69         7.56 o                         
  -1  -8   3         18.61         24.45         7.70 o                         
   0  -8   3         20.58         25.64         7.74 o                         
   1  -8   3         71.81         68.87         7.70 o                         
   2  -8   3          9.35         11.43         7.83 o                         
   3  -8   3          9.19          6.45         9.43 o                         
   4  -8   3         45.65         54.25        10.73 o                         
   5  -8   3        121.34        103.51        10.81 o                         
   6  -8   3          0.45         11.25        12.10 o                         
  -7  -7   3          0.11          8.79         8.56 o                         
  -6  -7   3          3.79          0.48         8.34 o                         
  -5  -7   3          0.33          5.41         7.76 o                         
  -4  -7   3          0.03          2.25         7.49 o                         
  -3  -7   3        121.63        101.70         8.40 o                         
  -2  -7   3          1.72          7.85         7.15 o                         
  -1  -7   3          9.93         19.49         7.62 o                         
   0  -7   3          0.34          4.87         7.59 o                         
   1  -7   3          0.04          6.99         7.11 o                         
   2  -7   3         76.13         79.90         8.33 o                         
   3  -7   3         49.35         67.68         9.13 o                         
   4  -7   3        125.98        102.97        12.31 o                         
   5  -7   3          1.22          5.63         9.50 o                         
   6  -7   3          0.90          0.47        10.00 o                         
   7  -7   3          2.69          4.13        10.94 o                         
  -8  -6   3          0.32          7.91        10.86 o                         
  -7  -6   3          0.83         11.68         8.85 o                         
  -6  -6   3          1.09          4.43         8.02 o                         
  -5  -6   3         69.86         61.16         7.33 o                         
  -4  -6   3         11.48          7.56         7.69 o                         
  -3  -6   3         38.05         38.05         7.14 o                         
  -2  -6   3        122.93        112.49         7.80 o                         
  -1  -6   3        319.02        319.99        18.11 o                         
   0  -6   3        474.10        504.31        27.90 o                         
   1  -6   3        249.38        250.05        10.98 o                         
   2  -6   3         21.40         24.17         7.12 o                         
   3  -6   3         19.82         11.54         7.91 o                         
   4  -6   3         54.19         72.26         9.44 o                         
   5  -6   3          1.72         33.43        12.33 o                         
   6  -6   3         43.42         33.64         9.99 o                         
   7  -6   3         15.68         12.98        10.50 o                         
  -8  -5   3          3.03          4.65         8.85 o                         
  -7  -5   3          0.01          9.65         7.97 o                         
  -6  -5   3          3.66          2.07         7.51 o                         
  -5  -5   3          0.13          6.73         7.28 o                         
  -4  -5   3          0.71         24.80         7.08 o                         
  -3  -5   3        144.03        140.09         7.68 o                         
  -2  -5   3        134.87        154.35         9.96 o                         
  -1  -5   3        191.17        187.21         7.46 o                         
   0  -5   3         11.97         13.54         6.89 o                         
   1  -5   3        436.58        447.34        14.36 o                         
   2  -5   3        141.74        143.19         7.66 o                         
   3  -5   3          1.18          3.32         7.89 o                         
   4  -5   3        126.37        154.49         9.26 o                         
   5  -5   3         65.20         73.30         9.27 o                         
   6  -5   3         69.68         65.98        11.15 o                         
   7  -5   3          0.95         -0.68        10.60 o                         
   8  -5   3          0.12         12.72        11.68 o                         
  -8  -4   3          3.70          1.29         8.39 o                         
  -7  -4   3          2.26         12.71         7.25 o                         
  -6  -4   3          4.28         12.46         7.12 o                         
  -5  -4   3         99.60         98.91         7.05 o                         
  -4  -4   3        448.13        465.99        15.41 o                         
  -3  -4   3         10.04         37.26         6.99 o                         
  -2  -4   3        110.54        104.08         7.62 o                         
  -1  -4   3        295.75        319.49         8.34 o                         
   0  -4   3         15.12         12.45         7.36 o                         
   1  -4   3        327.08        313.45         8.71 o                         
   2  -4   3         88.72         87.09         7.98 o                         
   3  -4   3         33.47         47.46         7.63 o                         
   4  -4   3          3.47         20.76        10.73 o                         
   5  -4   3         40.26         57.01         9.98 o                         
   6  -4   3          4.44          6.33         8.86 o                         
   7  -4   3          0.13          4.63         9.57 o                         
   8  -4   3          8.53         11.92        10.50 o                         
  -9  -3   3          5.45         10.74         8.67 o                         
  -8  -3   3         10.20         18.22         8.02 o                         
  -7  -3   3          2.19         17.97         7.72 o                         
  -6  -3   3        298.65        265.22         7.57 o                         
  -5  -3   3         15.01         29.51         6.43 o                         
  -4  -3   3        366.44        385.07        13.45 o                         
  -3  -3   3        369.14        378.72        14.02 o                         
  -2  -3   3         93.00         90.75         7.11 o                         
  -1  -3   3       1986.81       1987.38        65.87 o                         
   0  -3   3          0.18          6.49         7.62 o                         
   1  -3   3        477.23        522.89        11.97 o                         
   2  -3   3        468.76        404.06        19.42 o                         
   3  -3   3         28.55         38.42         7.54 o                         
   4  -3   3          0.00         69.04         7.85 o                         
   5  -3   3          7.04         14.66         7.60 o                         
   6  -3   3         61.49         50.75         8.21 o                         
   7  -3   3         11.41         14.22         8.55 o                         
   8  -3   3         11.77         14.26        10.33 o                         
   9  -3   3          5.25         14.37        11.23 o                         
  -9  -2   3         29.29         33.37         9.03 o                         
  -8  -2   3         17.23         24.07         7.82 o                         
  -7  -2   3         49.07         50.57         7.93 o                         
  -6  -2   3         28.19         30.30         6.91 o                         
  -5  -2   3          0.33          7.36         6.35 o                         
  -4  -2   3       3526.02       3425.48        43.17 o                         
  -3  -2   3        990.61        956.08        16.44 o                         
  -2  -2   3        751.78        736.54        11.21 o                         
  -1  -2   3        252.78        323.47        40.93 o                         
   0  -2   3        305.12        300.61        10.25 o                         
   1  -2   3         86.22         74.98         9.04 o                         
   2  -2   3        802.62        792.04        30.83 o                         
   3  -2   3        180.12        158.63        11.31 o                         
   4  -2   3          1.32         25.90         8.07 o                         
   5  -2   3         79.61         87.44         7.42 o                         
   6  -2   3         21.35         26.39         8.02 o                         
   7  -2   3         65.28         75.75         8.64 o                         
   8  -2   3          1.41          8.69         8.50 o                         
   9  -2   3          1.74         -2.17         9.81 o                         
  -9  -1   3          1.46          8.59         8.83 o                         
  -8  -1   3          4.44          3.34         7.45 o                         
  -7  -1   3         11.19         13.44         7.06 o                         
  -6  -1   3        181.17        171.08         7.84 o                         
  -5  -1   3          2.58         17.55         7.23 o                         
  -4  -1   3         11.00          6.13         6.90 o                         
  -3  -1   3         49.36         57.57         7.65 o                         
  -2  -1   3       8016.73       8096.82        95.07 o                         
  -1  -1   3       1526.71       1507.25        19.04 o                         
   0  -1   3        115.60        137.23        10.50 o                         
   1  -1   3         54.23         70.80         9.93 o                         
   2  -1   3        166.63        156.81        10.48 o                         
   3  -1   3          5.91         -2.28         6.85 o                         
   4  -1   3         66.07         55.78         7.16 o                         
   5  -1   3         28.43         35.48         6.96 o                         
   6  -1   3        237.00        213.70        10.68 o                         
   7  -1   3         18.16         26.74         7.41 o                         
   8  -1   3          0.01         11.32         8.23 o                         
   9  -1   3          0.58          8.43         9.56 o                         
  -9   0   3         32.51         32.42         8.55 o                         
  -8   0   3         26.21         26.57         7.83 o                         
  -7   0   3          6.63         15.16         7.43 o                         
  -6   0   3        251.69        248.00        10.60 o                         
  -5   0   3          5.05         11.29         7.03 o                         
  -4   0   3         78.51         90.01         7.36 o                         
  -3   0   3         51.02         48.95         7.88 o                         
  -2   0   3       2279.44       2229.81        46.97 o                         
  -1   0   3        165.22        174.48        10.96 o                         
   0   0   3       3457.81       3698.35        64.01 o                         
   1   0   3        267.21        247.58        10.93 o                         
   2   0   3        435.69        434.81         9.40 o                         
   3   0   3       1177.82       1211.60        42.77 o                         
   4   0   3          8.38         10.34         6.68 o                         
   5   0   3         66.85         76.19         6.80 o                         
   6   0   3        290.16        282.11        12.99 o                         
   7   0   3         30.50         41.65         7.60 o                         
   8   0   3         16.48         17.14         8.01 o                         
   9   0   3          4.02          4.84        10.80 o                         
  -9   1   3         70.47         66.67        10.25 o                         
  -8   1   3          9.81         22.66         7.90 o                         
  -7   1   3         18.24         19.90         8.99 o                         
  -6   1   3         27.75         27.20         9.47 o                         
  -5   1   3        131.93        123.01         8.09 o                         
  -4   1   3          8.84         11.80         6.80 o                         
  -3   1   3          6.47          7.98         7.10 o                         
  -2   1   3       2242.92       2222.27        89.40 o                         
  -1   1   3        748.83        702.10        15.42 o                         
   0   1   3         43.91         45.20        12.25 o                         
   1   1   3       2957.17       3148.33       130.79 o                         
   2   1   3        110.26        114.41         8.01 o                         
   3   1   3       1415.76       1375.90        58.41 o                         
   4   1   3         50.18         59.17         6.72 o                         
   5   1   3          0.34         -0.28         6.07 o                         
   6   1   3        288.84        279.58         7.89 o                         
   7   1   3         12.96          7.38         7.26 o                         
   8   1   3         16.73         13.32         8.14 o                         
   9   1   3         21.13         21.06         8.69 o                         
  -9   2   3         10.59          7.88         9.42 o                         
  -8   2   3         24.29         30.70        12.04 o                         
  -7   2   3          2.30          8.98         7.66 o                         
  -6   2   3         96.47        101.39         7.84 o                         
  -5   2   3         18.43         27.03         7.20 o                         
  -4   2   3         34.77         51.27         7.36 o                         
  -3   2   3        236.21        283.05        40.04 o                         
  -2   2   3        863.95        873.07        24.59 o                         
  -1   2   3       3142.28       2964.03        98.35 o                         
   0   2   3      21197.64      20923.02       636.47 o                         
   1   2   3        181.65        217.03        12.06 o                         
   2   2   3         80.24         86.29         9.11 o                         
   3   2   3       1069.65       1068.97        37.95 o                         
   4   2   3         68.36         62.98         6.64 o                         
   5   2   3         90.72         98.57         7.65 o                         
   6   2   3        295.91        270.35         8.04 o                         
   7   2   3          1.93          8.06         7.55 o                         
   8   2   3         10.87         12.31         8.87 o                         
   9   2   3          1.13          2.59         9.65 o                         
  -9   3   3         10.20          8.05        19.01 o                         
  -8   3   3         26.94         35.54         9.87 o                         
  -7   3   3          3.20          0.76         9.21 o                         
  -6   3   3         20.37         26.47         8.99 o                         
  -5   3   3          9.12         16.34         9.14 o                         
  -4   3   3        166.84        214.17        10.04 o                         
  -3   3   3       1456.71       1502.24        22.78 o                         
  -2   3   3        220.82        221.38         9.45 o                         
  -1   3   3       1595.56       1440.54        46.88 o                         
   0   3   3          0.01         10.24         8.55 o                         
   1   3   3       2436.15       2582.04       195.85 o                         
   2   3   3          9.82          9.64         7.98 o                         
   3   3   3         27.02         37.37         7.06 o                         
   4   3   3         22.88         24.48         7.45 o                         
   5   3   3         29.76         25.98         7.44 o                         
   6   3   3         31.08         35.54         7.48 o                         
   7   3   3         56.78         47.61         8.39 o                         
   8   3   3         12.14         14.78         8.95 o                         
  -8   4   3          0.03         16.27        10.17 o                         
  -7   4   3         11.90         16.46         9.54 o                         
  -6   4   3        174.20        168.36         9.92 o                         
  -5   4   3          1.82          9.16         8.51 o                         
  -4   4   3        537.96        525.06        12.32 o                         
  -3   4   3        321.62        323.42         8.94 o                         
  -2   4   3        367.28        348.09         9.68 o                         
  -1   4   3         94.28        134.39        15.06 o                         
   0   4   3       1208.48       1120.75        17.19 o                         
   1   4   3        476.96        503.32        17.74 o                         
   2   4   3        385.16        347.66        10.23 o                         
   3   4   3         32.55         26.04         7.95 o                         
   4   4   3         23.93         15.35         7.18 o                         
   5   4   3         51.09         47.83         7.67 o                         
   6   4   3          3.22          3.83         7.76 o                         
   7   4   3         27.38         30.77         8.95 o                         
   8   4   3          0.51          4.15         9.28 o                         
  -8   5   3          2.31         -3.91        10.72 o                         
  -7   5   3          0.13          4.10         9.87 o                         
  -6   5   3          8.11         17.21        10.04 o                         
  -5   5   3         14.17         18.56         8.89 o                         
  -4   5   3        306.15        258.55         9.65 o                         
  -3   5   3         27.55         28.54         7.70 o                         
  -2   5   3         51.91         51.48         7.52 o                         
  -1   5   3        101.75        122.75         8.23 o                         
   0   5   3         76.46         74.75         8.09 o                         
   1   5   3        326.54        361.78        14.22 o                         
   2   5   3        192.06        202.54         8.87 o                         
   3   5   3          2.75          3.00         7.58 o                         
   4   5   3        171.31        147.12         8.38 o                         
   5   5   3          7.47          7.99         7.34 o                         
   6   5   3          8.08          8.16         8.08 o                         
   7   5   3         11.40         17.41         8.59 o                         
   8   5   3          1.42         11.35         9.61 o                         
  -8   6   3          5.53          4.18        11.08 o                         
  -7   6   3         10.62         15.41        10.21 o                         
  -6   6   3        150.18        136.61        12.36 o                         
  -5   6   3        185.38        184.32        10.80 o                         
  -4   6   3        489.55        497.04        16.48 o                         
  -3   6   3         75.81         81.07         9.69 o                         
  -2   6   3          0.07          2.17         7.34 o                         
  -1   6   3        221.03        227.13        11.25 o                         
   0   6   3         14.56          8.10         7.14 o                         
   1   6   3        146.74        153.95         9.01 o                         
   2   6   3          7.12         -2.93         8.51 o                         
   3   6   3         30.79         28.64         8.21 o                         
   4   6   3        166.83        180.36        11.29 o                         
   5   6   3          0.15          6.57         8.67 o                         
   6   6   3         78.89         78.21         8.74 o                         
   7   6   3         43.66         44.35         9.48 o                         
  -7   7   3          4.20          7.63        11.04 o                         
  -6   7   3         15.48         24.33        11.13 o                         
  -5   7   3          6.06          8.32        10.69 o                         
  -4   7   3          0.13          9.72        11.25 o                         
  -3   7   3         98.23         92.66         8.26 o                         
  -2   7   3        193.94        190.23         8.79 o                         
  -1   7   3         25.03         25.55         8.34 o                         
   0   7   3         17.91         21.20         7.54 o                         
   1   7   3        125.09        119.32         9.00 o                         
   2   7   3         61.46         49.79         9.91 o                         
   3   7   3          0.23          3.23         8.86 o                         
   4   7   3         74.99         56.42         9.54 o                         
   5   7   3          1.00          5.66         8.70 o                         
   6   7   3         47.63         37.24         9.51 o                         
  -6   8   3         17.51         15.04        11.14 o                         
  -5   8   3          0.45         -0.45        11.18 o                         
  -4   8   3         53.02         40.81         9.47 o                         
  -3   8   3          1.33          8.43         8.20 o                         
  -2   8   3          4.78          7.47         8.29 o                         
  -1   8   3         91.85         87.51         9.11 o                         
   0   8   3         36.63         34.35         8.05 o                         
   1   8   3         37.42         52.40         8.65 o                         
   2   8   3         49.80         56.62         9.87 o                         
   3   8   3          0.03          6.43        10.24 o                         
   4   8   3         42.04         46.46        10.63 o                         
   5   8   3          1.98          2.69        13.36 o                         
   6   8   3          8.73          3.67        10.54 o                         
  -5   9   3          0.44         12.43        12.14 o                         
  -4   9   3          2.05          0.44        10.84 o                         
  -3   9   3          3.86          7.82         9.22 o                         
  -2   9   3          6.16          7.26         9.12 o                         
  -1   9   3         34.88         35.74         9.38 o                         
   0   9   3          1.58          3.32         9.24 o                         
   1   9   3          6.61          5.28         8.97 o                         
   2   9   3         76.71         85.60        13.24 o                         
   3   9   3          0.49          3.03        10.78 o                         
   4   9   3          2.45         15.99        11.37 o                         
  -3  10   3         18.00         16.29        10.92 o                         
  -2  10   3          3.89         16.86        10.05 o                         
  -1  10   3          0.61          6.36        10.51 o                         
   0  10   3          0.87          9.16        11.02 o                         
   1  10   3          7.77         11.64        11.03 o                         
   2  10   3         22.37         30.64        11.79 o                         
   3  10   3          9.50         17.09        12.02 o                         
  -3 -10   4          0.03          7.33         9.64 o                         
  -2 -10   4          6.63         15.39         8.65 o                         
  -1 -10   4         15.91         16.81         9.60 o                         
   0 -10   4        101.02        105.58        12.69 o                         
   1 -10   4         31.85         31.02         9.31 o                         
   2 -10   4         32.69         33.53        10.51 o                         
   3 -10   4         12.52          6.10         9.54 o                         
  -5  -9   4          7.39          8.80        10.12 o                         
  -4  -9   4         26.13         34.21         8.82 o                         
  -3  -9   4          5.94          4.87         8.95 o                         
  -2  -9   4         51.66         50.73        10.60 o                         
  -1  -9   4          1.44         18.57         8.41 o                         
   0  -9   4         31.18         40.05         8.09 o                         
   1  -9   4        157.92        173.98        21.26 o                         
   2  -9   4          0.48          0.09         8.06 o                         
   3  -9   4          7.21         14.88         9.83 o                         
   4  -9   4          9.99         11.04        10.09 o                         
   5  -9   4          2.01          5.56        11.31 o                         
  -6  -8   4          0.11         12.77         8.77 o                         
  -5  -8   4         47.96         43.84         9.55 o                         
  -4  -8   4         19.30         19.68         8.21 o                         
  -3  -8   4         41.91         40.19         7.88 o                         
  -2  -8   4         71.94         85.63         8.74 o                         
  -1  -8   4         29.50         34.98         8.47 o                         
   0  -8   4        167.57        163.61        16.91 o                         
   1  -8   4         40.52         66.69         7.66 o                         
   2  -8   4          4.78          2.52         7.90 o                         
   3  -8   4        209.24        202.80        11.96 o                         
   4  -8   4          1.46          5.32        10.06 o                         
   5  -8   4         10.32         12.24        10.33 o                         
   6  -8   4          0.93         10.82        10.76 o                         
  -7  -7   4         15.90         19.16         8.61 o                         
  -6  -7   4          1.60          2.05         8.82 o                         
  -5  -7   4          8.20          5.80         9.47 o                         
  -4  -7   4          5.28         10.60         7.45 o                         
  -3  -7   4        151.10        166.07        15.43 o                         
  -2  -7   4         89.46         83.62         7.86 o                         
  -1  -7   4          3.79          9.90         6.77 o                         
   0  -7   4          0.03         -0.01         8.05 o                         
   1  -7   4          1.92          0.19         7.59 o                         
   2  -7   4        360.24        345.29        24.97 o                         
   3  -7   4         96.88        116.46         8.42 o                         
   4  -7   4         33.36         40.64        10.80 o                         
   5  -7   4         10.58          3.79         9.96 o                         
   6  -7   4         13.99         13.87        10.43 o                         
   7  -7   4          0.42         17.54        11.07 o                         
  -8  -6   4          1.28          2.28         9.16 o                         
  -7  -6   4         11.24         14.60         8.50 o                         
  -6  -6   4          0.92         -0.63         8.00 o                         
  -5  -6   4         55.08         53.45         9.74 o                         
  -4  -6   4          1.52         16.02         7.65 o                         
  -3  -6   4         74.00         69.35         6.78 o                         
  -2  -6   4          0.01         12.53         7.67 o                         
  -1  -6   4        173.82        175.36         8.62 o                         
   0  -6   4         19.27         19.24         7.09 o                         
   1  -6   4         38.76         37.44         6.97 o                         
   2  -6   4        168.94        155.30         8.51 o                         
   3  -6   4        410.44        359.47        22.07 o                         
   4  -6   4         89.90        104.02        12.28 o                         
   5  -6   4         10.28         18.05        10.10 o                         
   6  -6   4          1.23          0.61         9.98 o                         
   7  -6   4          0.70          0.77        10.66 o                         
  -8  -5   4          1.00          2.78         8.75 o                         
  -7  -5   4          0.25         13.58         8.34 o                         
  -6  -5   4          6.15         12.53         7.45 o                         
  -5  -5   4          1.04          9.95         7.10 o                         
  -4  -5   4        245.39        259.94         8.15 o                         
  -3  -5   4         93.76         89.46         7.88 o                         
  -2  -5   4        153.48        139.34         8.01 o                         
  -1  -5   4        205.10        226.87        13.18 o                         
   0  -5   4         28.46         22.81         6.65 o                         
   1  -5   4        118.87        149.90         7.77 o                         
   2  -5   4         94.15         98.18         7.86 o                         
   3  -5   4        131.33        132.57         7.87 o                         
   4  -5   4         27.37         41.14         8.74 o                         
   5  -5   4          0.69          6.12        10.86 o                         
   6  -5   4         16.67         23.61         9.32 o                         
   7  -5   4          7.57         12.19        11.05 o                         
   8  -5   4          2.92         10.66        10.92 o                         
  -8  -4   4         38.02         45.46         8.06 o                         
  -7  -4   4         67.63         73.65         7.34 o                         
  -6  -4   4        103.37         97.09         7.00 o                         
  -5  -4   4         15.91         58.51         7.28 o                         
  -4  -4   4          1.34         36.04         6.80 o                         
  -3  -4   4          1.48         53.99         8.68 o                         
  -2  -4   4        350.87        346.38        14.75 o                         
  -1  -4   4        175.27        147.73         9.26 o                         
   0  -4   4        569.94        624.69        25.37 o                         
   1  -4   4         12.40          9.15         6.91 o                         
   2  -4   4        680.54        633.64        24.37 o                         
   3  -4   4         36.87         52.96         8.02 o                         
   4  -4   4          3.93         10.97         8.13 o                         
   5  -4   4          0.10         65.85         9.12 o                         
   6  -4   4          3.16         -4.78         9.93 o                         
   7  -4   4          5.44          4.98         9.52 o                         
   8  -4   4         13.02         28.43        10.54 o                         
  -9  -3   4          0.19          3.62         8.60 o                         
  -8  -3   4         61.82         50.60         8.71 o                         
  -7  -3   4          0.05         13.46         7.17 o                         
  -6  -3   4        295.36        315.04        15.78 o                         
  -5  -3   4         15.71         28.13         6.72 o                         
  -4  -3   4          2.62          8.20         6.63 o                         
  -3  -3   4       3203.61       2892.29        37.54 o                         
  -2  -3   4       1154.24       1062.64        18.84 o                         
  -1  -3   4         13.18         30.56         8.12 o                         
   0  -3   4          5.64          5.05         8.06 o                         
   1  -3   4         70.48         81.09         7.76 o                         
   2  -3   4         72.22         49.54         7.36 o                         
   3  -3   4        828.09        833.58        40.73 o                         
   4  -3   4        153.11        142.75         7.98 o                         
   5  -3   4          8.16         10.69         7.51 o                         
   6  -3   4          7.75         13.06         7.89 o                         
   7  -3   4          0.78         11.19         8.39 o                         
   8  -3   4          0.00          0.70         9.43 o                         
  -9  -2   4          2.73         11.46         8.94 o                         
  -8  -2   4          0.28         11.01         7.92 o                         
  -7  -2   4         37.36         51.53         7.62 o                         
  -6  -2   4        331.80        327.96         9.33 o                         
  -5  -2   4        167.57        194.29         7.36 o                         
  -4  -2   4        300.96        341.34         7.29 o                         
  -3  -2   4         36.47         51.16         7.19 o                         
  -2  -2   4        328.22        338.89         8.66 o                         
  -1  -2   4       3069.66       2847.16        51.51 o                         
   0  -2   4        687.27        615.83        11.58 o                         
   1  -2   4        214.92        309.85        67.57 o                         
   2  -2   4        709.46        725.93        26.46 o                         
   3  -2   4       1114.80       1159.19        66.08 o                         
   4  -2   4          9.24         15.57         7.25 o                         
   5  -2   4         21.29         21.23         8.23 o                         
   6  -2   4         48.72         44.53         7.64 o                         
   7  -2   4          3.07          5.62         9.00 o                         
   8  -2   4          2.74         -1.96         9.05 o                         
   9  -2   4          0.14          6.07         9.53 o                         
  -9  -1   4          1.69         22.73         8.74 o                         
  -8  -1   4         15.27         22.93         7.92 o                         
  -7  -1   4          4.32          9.31         7.41 o                         
  -6  -1   4          9.87         11.96         6.67 o                         
  -5  -1   4        134.41        120.61         7.19 o                         
  -4  -1   4         60.28         63.79         6.72 o                         
  -3  -1   4         17.91         16.14         9.18 o                         
  -2  -1   4       4879.64       5130.45        53.79 o                         
  -1  -1   4        322.20        305.14        10.38 o                         
   0  -1   4        291.94        306.23        10.51 o                         
   1  -1   4        523.79        462.18        12.83 o                         
   2  -1   4          0.07          2.62         9.15 o                         
   3  -1   4       4309.33       4421.98       229.84 o                         
   4  -1   4        477.62        496.65        27.37 o                         
   5  -1   4         44.55         46.14         7.06 o                         
   6  -1   4        301.50        284.63        15.55 o                         
   7  -1   4          7.25          4.09         7.98 o                         
   8  -1   4          6.75         14.95         8.02 o                         
   9  -1   4         10.98         10.28         9.08 o                         
  -9   0   4         17.73         27.16         8.66 o                         
  -8   0   4          1.68          6.40         7.84 o                         
  -7   0   4         93.98        112.80         7.38 o                         
  -6   0   4          9.11         11.94         7.37 o                         
  -5   0   4        113.63        137.87        14.80 o                         
  -4   0   4         77.51         86.07         6.55 o                         
  -3   0   4         74.72         75.82         7.22 o                         
  -2   0   4        250.70        259.95        10.03 o                         
  -1   0   4       1111.88       1066.01        31.29 o                         
   0   0   4        571.93        517.55        13.16 o                         
   1   0   4        713.96        662.80        19.17 o                         
   2   0   4        651.16        650.41        29.56 o                         
   3   0   4         37.96         25.17         6.84 o                         
   4   0   4        144.05        149.10         6.99 o                         
   5   0   4         62.25         75.60         6.74 o                         
   6   0   4         46.65         40.29         7.41 o                         
   7   0   4         39.08         39.65         7.41 o                         
   8   0   4         60.66         62.97         8.19 o                         
   9   0   4          0.94          7.07        10.73 o                         
  -9   1   4          6.69         12.63         9.49 o                         
  -8   1   4         53.15         54.85         8.08 o                         
  -7   1   4          5.83          7.83         7.77 o                         
  -6   1   4          4.01          1.50         6.88 o                         
  -5   1   4          1.32          2.78         8.03 o                         
  -3   1   4          3.63         11.28         8.16 o                         
  -2   1   4        311.20        295.88        11.22 o                         
  -1   1   4       7657.69       7471.92        96.92 o                         
   0   1   4        317.43        327.68        12.95 o                         
   1   1   4       8228.73       7988.27       191.14 o                         
   2   1   4        114.57        115.07         7.85 o                         
   3   1   4         13.82         19.25         6.80 o                         
   4   1   4        134.47        135.13        10.02 o                         
   5   1   4         61.82         69.46         6.32 o                         
   6   1   4         17.18         25.24         8.37 o                         
   7   1   4          8.30          5.11         7.49 o                         
   8   1   4          5.16          7.41        10.11 o                         
   9   1   4          4.35          9.28         9.16 o                         
  -9   2   4          0.25          4.03        10.94 o                         
  -8   2   4         61.64         59.29         9.18 o                         
  -7   2   4         25.58         26.94        10.65 o                         
  -6   2   4         36.99         34.12         7.56 o                         
  -5   2   4         26.20         34.84         7.28 o                         
  -4   2   4         31.45         35.11         7.04 o                         
  -3   2   4       1274.88       1319.71        57.55 o                         
  -2   2   4       1492.76       1430.46        50.31 o                         
  -1   2   4       2999.67       2970.29        91.05 o                         
   0   2   4      12783.01      13374.38       691.92 o                         
   1   2   4        239.97        257.20        11.95 o                         
   2   2   4          1.54          3.44         7.46 o                         
   3   2   4        436.88        420.82        15.25 o                         
   4   2   4        443.16        453.29        14.11 o                         
   5   2   4         60.14         59.69         7.24 o                         
   6   2   4          0.45          6.89         8.24 o                         
   7   2   4         35.65         26.65         7.86 o                         
   8   2   4          0.48          2.12         8.63 o                         
   9   2   4          0.05         -4.18         8.89 o                         
  -9   3   4          2.79          5.93        15.27 o                         
  -8   3   4          5.05         16.45        13.89 o                         
  -7   3   4         21.67         26.74         8.70 o                         
  -6   3   4        251.19        258.29         9.52 o                         
  -5   3   4          0.19          2.93         7.96 o                         
  -4   3   4          0.14          4.86         7.64 o                         
  -3   3   4        306.63        273.36         9.11 o                         
  -2   3   4        198.86        187.04         8.41 o                         
  -1   3   4       3203.26       3150.74       130.40 o                         
   0   3   4          1.58          2.82         8.27 o                         
   1   3   4          7.99         27.28        10.78 o                         
   2   3   4         47.39         55.62         8.25 o                         
   3   3   4         17.78         22.36         7.12 o                         
   4   3   4        125.51        137.70         7.53 o                         
   5   3   4         15.09         19.14         6.99 o                         
   6   3   4          2.75          9.52         7.38 o                         
   7   3   4          0.19          7.31         7.77 o                         
   8   3   4          0.34         -1.34         8.47 o                         
  -8   4   4          0.72         -0.55        10.17 o                         
  -7   4   4          5.68         14.65        11.31 o                         
  -6   4   4        129.52        134.15         9.39 o                         
  -5   4   4          1.93         11.09         8.45 o                         
  -4   4   4         21.44         55.32        14.00 o                         
  -3   4   4        744.28        736.68        17.05 o                         
  -2   4   4        894.51        847.75        35.18 o                         
  -1   4   4         59.10         84.45        10.80 o                         
   0   4   4       1251.15       1286.85        43.34 o                         
   1   4   4          5.85         27.87         9.93 o                         
   2   4   4         81.56         97.20         8.79 o                         
   3   4   4         24.04         32.76         7.56 o                         
   4   4   4         65.52         58.58         7.33 o                         
   5   4   4         48.18         49.40         7.54 o                         
   6   4   4         15.19         20.60         7.65 o                         
   7   4   4          8.42         12.07         8.36 o                         
   8   4   4          8.83         21.17         9.49 o                         
  -8   5   4          1.49         13.98        10.74 o                         
  -7   5   4         11.80         14.49         9.67 o                         
  -6   5   4        207.52        208.33         9.88 o                         
  -5   5   4         83.50         84.31         8.83 o                         
  -4   5   4         54.38         73.42         9.77 o                         
  -3   5   4        109.62         92.90         7.30 o                         
  -2   5   4         76.22         77.17         8.34 o                         
  -1   5   4        301.68        356.24        13.84 o                         
   0   5   4         29.01         26.63         7.55 o                         
   1   5   4          5.81         13.40         8.68 o                         
   2   5   4         21.17         23.26        10.00 o                         
   3   5   4          7.00          5.64         8.38 o                         
   4   5   4         37.04         44.51         7.78 o                         
   5   5   4          9.99          7.27         8.24 o                         
   6   5   4         47.68         40.70         8.27 o                         
   7   5   4         26.16         15.61         8.77 o                         
   8   5   4          0.24          3.88         9.83 o                         
  -7   6   4         22.18         31.66        10.46 o                         
  -6   6   4          0.34          1.12        10.48 o                         
  -5   6   4         97.47        103.56        10.50 o                         
  -4   6   4         62.18         56.25         9.68 o                         
  -3   6   4        218.44        193.05        10.27 o                         
  -2   6   4          7.65          9.78         8.24 o                         
  -1   6   4          2.79         13.97         8.25 o                         
   0   6   4        194.67        192.82         7.96 o                         
   1   6   4          2.28          2.14         9.80 o                         
   2   6   4         14.16         26.45         9.16 o                         
   3   6   4         40.00         43.45         9.74 o                         
   4   6   4         30.64         30.58         8.43 o                         
   5   6   4         30.77         30.65         8.38 o                         
   6   6   4          0.03          4.37         8.72 o                         
   7   6   4          7.36         13.87         9.45 o                         
  -7   7   4         30.14         37.55        12.31 o                         
  -6   7   4         38.06         41.63        14.95 o                         
  -5   7   4         43.27         57.69        14.39 o                         
  -4   7   4          3.85          7.08        10.02 o                         
  -3   7   4        166.29        158.97         8.34 o                         
  -2   7   4         20.91         23.17         8.27 o                         
  -1   7   4         54.29         57.85         7.98 o                         
   0   7   4         32.07         36.91         8.66 o                         
   1   7   4          8.13         19.32         9.87 o                         
   2   7   4         83.61         70.14        10.05 o                         
   3   7   4        206.69        191.57        21.15 o                         
   4   7   4          0.72          9.78        11.17 o                         
   5   7   4         38.39         29.70         9.49 o                         
   6   7   4          0.13          8.95         9.56 o                         
  -6   8   4         14.09         27.17        13.52 o                         
  -5   8   4         17.82         20.57        10.45 o                         
  -4   8   4          0.16         12.94        10.83 o                         
  -3   8   4         78.78         83.65         9.01 o                         
  -2   8   4        176.93        174.25        14.04 o                         
  -1   8   4        126.53        107.89         9.12 o                         
   0   8   4          9.37         11.35         8.77 o                         
   1   8   4         22.04         25.15         9.05 o                         
   2   8   4          2.39         -1.87         9.67 o                         
   3   8   4          3.37          3.56        10.11 o                         
   4   8   4         30.21         32.00        11.03 o                         
   5   8   4          1.10          2.35        16.10 o                         
  -5   9   4          9.79         18.50        11.29 o                         
  -4   9   4          5.43         10.96        10.47 o                         
  -3   9   4          8.62         15.56         9.93 o                         
  -2   9   4          8.48         10.52         9.39 o                         
  -1   9   4          2.55          8.06         9.09 o                         
   0   9   4          2.30         10.79         9.45 o                         
   1   9   4          7.92          6.53         9.74 o                         
   2   9   4          0.00          2.41        10.59 o                         
   3   9   4         39.85         30.40        12.37 o                         
   4   9   4          0.06          3.05        11.56 o                         
  -3  10   4          0.42          8.22        10.79 o                         
  -2  10   4         10.98          9.04        10.24 o                         
  -1  10   4         24.39         20.98        10.03 o                         
   0  10   4         51.02         45.40        10.83 o                         
   1  10   4         22.15         35.77        12.77 o                         
   2  10   4          2.98         -0.72        12.97 o                         
  -3 -10   5          3.39          2.95         9.21 o                         
  -2 -10   5          1.47          2.51         9.26 o                         
  -1 -10   5          0.02          3.74         8.57 o                         
   0 -10   5         14.96         14.28         8.15 o                         
   1 -10   5         79.85         91.17         9.47 o                         
   2 -10   5         49.65         46.85         8.89 o                         
   3 -10   5          0.80          5.41         9.29 o                         
  -5  -9   5          0.67         10.10         9.33 o                         
  -4  -9   5          4.75         14.72         9.01 o                         
  -3  -9   5         32.65         33.01         8.34 o                         
  -2  -9   5          8.48         18.56         8.48 o                         
  -1  -9   5        190.43        191.64        29.51 o                         
   0  -9   5         10.51         17.95         8.11 o                         
   1  -9   5          2.02         13.94         8.56 o                         
   2  -9   5          8.56         14.35         8.64 o                         
   3  -9   5         18.68         21.65         9.50 o                         
   4  -9   5          1.92         -4.25        11.82 o                         
   5  -9   5          0.16         -2.68        17.77 o                         
  -6  -8   5         19.12         20.00         8.87 o                         
  -5  -8   5         17.15         21.67         8.93 o                         
  -4  -8   5        248.58        232.60        24.45 o                         
  -3  -8   5         15.05         24.21         7.87 o                         
  -2  -8   5        121.00        122.10        12.88 o                         
  -1  -8   5        166.25        191.43        20.03 o                         
   0  -8   5        122.69        117.72         8.77 o                         
   1  -8   5        276.28        275.61        25.39 o                         
   2  -8   5         54.88         59.62         8.09 o                         
   3  -8   5         48.48         58.03         8.77 o                         
   4  -8   5        117.35        101.17        10.94 o                         
   5  -8   5          6.70          7.37        20.24 o                         
   6  -8   5          1.76          4.18        10.81 o                         
  -7  -7   5          0.25          6.87         8.96 o                         
  -6  -7   5         15.97         23.90         8.07 o                         
  -5  -7   5         25.30         20.59         8.05 o                         
  -4  -7   5         38.46         42.16         7.80 o                         
  -3  -7   5        140.26        143.70        17.51 o                         
  -2  -7   5          0.00          2.92         6.89 o                         
  -1  -7   5         38.92         38.92         7.32 o                         
   0  -7   5          0.94         -1.50         7.41 o                         
   1  -7   5          0.00          0.92         7.49 o                         
   2  -7   5          7.56         14.94         7.27 o                         
   3  -7   5          5.10         17.24         8.15 o                         
   4  -7   5        111.52        113.78        12.63 o                         
   5  -7   5          0.34          9.70        10.71 o                         
   6  -7   5          3.09         11.77        11.39 o                         
   7  -7   5         10.58         14.88        11.53 o                         
  -8  -6   5          1.66          8.10         8.66 o                         
  -7  -6   5          0.05          7.66         7.65 o                         
  -6  -6   5          7.40         12.92         7.54 o                         
  -5  -6   5         12.78         20.60         7.28 o                         
  -4  -6   5        563.53        564.12        32.47 o                         
  -3  -6   5         41.31         37.23         7.75 o                         
  -2  -6   5         18.40         22.89         6.96 o                         
  -1  -6   5         46.86         45.32         7.46 o                         
   0  -6   5        111.57         98.48         6.92 o                         
   1  -6   5          4.21          7.19         7.29 o                         
   2  -6   5          0.19          0.76         7.13 o                         
   3  -6   5          3.57         14.00         8.93 o                         
   4  -6   5          0.05         -3.71         9.57 o                         
   5  -6   5         48.58         65.09        10.56 o                         
   6  -6   5         29.79         35.23         9.85 o                         
   7  -6   5         29.93         29.94        10.81 o                         
  -8  -5   5          1.66          7.70         8.81 o                         
  -7  -5   5          1.00          0.30         7.81 o                         
  -6  -5   5         21.36         22.65         7.19 o                         
  -5  -5   5          1.81          4.07         7.70 o                         
  -4  -5   5         53.54         85.51         7.39 o                         
  -3  -5   5         36.41         38.05         7.51 o                         
  -2  -5   5         43.87         44.27         7.20 o                         
  -1  -5   5        188.13        180.31        10.76 o                         
   0  -5   5        230.94        221.42        16.02 o                         
   1  -5   5          0.08         -0.84         7.25 o                         
   2  -5   5          1.31          8.42         6.85 o                         
   3  -5   5          3.96          7.51         7.69 o                         
   4  -5   5        134.56        114.86         8.52 o                         
   5  -5   5        200.40        200.54        10.68 o                         
   6  -5   5         15.88         19.00         9.54 o                         
   7  -5   5          0.06          4.65         9.96 o                         
   8  -5   5          6.89         21.55        11.01 o                         
  -8  -4   5          2.98         21.09         8.08 o                         
  -7  -4   5         51.70         51.39         8.18 o                         
  -6  -4   5          0.55         -0.88         7.14 o                         
  -5  -4   5        449.61        422.45        19.32 o                         
  -4  -4   5         76.43         69.13         6.99 o                         
  -3  -4   5        390.99        377.66         7.98 o                         
  -2  -4   5        826.00        771.68        32.36 o                         
  -1  -4   5         37.91         42.05         7.13 o                         
   0  -4   5          7.31         15.14         7.38 o                         
   1  -4   5        766.25        717.17        29.08 o                         
   2  -4   5        666.37        598.10        26.50 o                         
   3  -4   5        493.97        532.13        10.68 o                         
   4  -4   5         94.58         85.90         7.79 o                         
   5  -4   5        143.65        135.96        11.80 o                         
   6  -4   5         60.63         52.89         9.08 o                         
   7  -4   5          4.35          3.97        10.82 o                         
   8  -4   5          6.21         11.24        10.73 o                         
  -9  -3   5          0.14          8.57         9.05 o                         
  -8  -3   5          0.02          3.31         8.61 o                         
  -7  -3   5          4.60          3.88         7.10 o                         
  -6  -3   5         27.83         19.01         6.64 o                         
  -5  -3   5        215.40        211.28         9.21 o                         
  -4  -3   5        561.96        539.30        11.62 o                         
  -3  -3   5        225.02        185.63         7.42 o                         
  -2  -3   5       1407.01       1289.40        26.45 o                         
  -1  -3   5        130.51        125.55         7.73 o                         
   0  -3   5        138.32        127.27         8.13 o                         
   1  -3   5        930.17        954.67        24.67 o                         
   2  -3   5         11.62         13.68         7.08 o                         
   3  -3   5          1.74         10.67         7.08 o                         
   4  -3   5          0.00          3.43         7.65 o                         
   5  -3   5          0.07          5.56         7.20 o                         
   6  -3   5         22.48         24.32         7.81 o                         
   7  -3   5          3.24          0.77         8.93 o                         
   8  -3   5          4.52          7.77         9.21 o                         
  -9  -2   5         24.46         25.69         8.49 o                         
  -8  -2   5          1.74          9.74         7.75 o                         
  -7  -2   5        115.88        117.81         8.09 o                         
  -6  -2   5        244.09        249.22         7.45 o                         
  -5  -2   5        259.27        237.26         7.32 o                         
  -4  -2   5        181.22        239.58         8.12 o                         
  -3  -2   5          5.15         15.12         7.01 o                         
  -2  -2   5         57.13         52.12         7.43 o                         
  -1  -2   5       4546.96       4433.25        38.32 o                         
   0  -2   5        434.70        412.14        11.80 o                         
   1  -2   5        179.32        318.81        16.25 o                         
   2  -2   5        122.25        100.82         7.69 o                         
   3  -2   5         23.16        187.06        30.00 o                         
   4  -2   5         27.06         29.41         7.27 o                         
   5  -2   5         47.30         55.73         8.34 o                         
   6  -2   5         27.16         24.76         8.20 o                         
   7  -2   5          0.36          9.15         8.50 o                         
   8  -2   5         33.89         38.23         9.27 o                         
   9  -2   5          0.17          2.40         9.49 o                         
  -9  -1   5          6.55         10.04         8.62 o                         
  -8  -1   5         34.51         31.25         7.61 o                         
  -7  -1   5          0.31          6.93         7.38 o                         
  -6  -1   5          0.87          1.59         6.99 o                         
  -5  -1   5         72.60         60.93         6.76 o                         
  -4  -1   5        134.52        128.27         6.90 o                         
  -3  -1   5          3.95         11.65         7.10 o                         
  -2  -1   5        458.78        503.25        10.60 o                         
  -1  -1   5          9.37         34.77        10.02 o                         
   0  -1   5        577.22        591.83        11.11 o                         
   1  -1   5         71.62         79.06         8.15 o                         
   2  -1   5        490.75        465.08        28.43 o                         
   3  -1   5        508.74        593.03        41.96 o                         
   4  -1   5         57.17         71.13         7.35 o                         
   5  -1   5         34.81         34.70         7.00 o                         
   6  -1   5         10.45          4.57         7.05 o                         
   7  -1   5         61.39         60.54         8.04 o                         
   8  -1   5          0.09         -0.26         7.93 o                         
   9  -1   5          0.74         10.05         8.73 o                         
  -9   0   5         57.92         77.04         9.19 o                         
  -8   0   5          0.03          5.83         8.24 o                         
  -7   0   5         24.01         24.72         7.39 o                         
  -6   0   5         53.93         59.20         7.07 o                         
  -5   0   5         14.72         22.40         7.05 o                         
  -4   0   5         29.50         45.35         6.41 o                         
  -3   0   5         70.47         86.76         7.25 o                         
  -2   0   5       2888.55       2820.22        41.92 o                         
  -1   0   5        127.17        118.87         9.18 o                         
   0   0   5        983.37        870.74        25.75 o                         
   1   0   5        327.30        343.10        32.82 o                         
   2   0   5       1534.32       1468.81        58.41 o                         
   3   0   5          2.11          8.67         6.45 o                         
   4   0   5        857.46        809.83        46.85 o                         
   5   0   5        189.34        158.28         9.82 o                         
   6   0   5          0.00         10.02         7.12 o                         
   7   0   5          0.88          2.88         7.66 o                         
   8   0   5         12.10         20.66         7.75 o                         
   9   0   5          3.18          5.26         8.78 o                         
  -9   1   5         17.08         20.00         8.89 o                         
  -8   1   5          8.00         12.09         8.09 o                         
  -7   1   5          0.01          0.50         7.65 o                         
  -6   1   5         13.81         21.30         7.35 o                         
  -5   1   5         23.66         24.09         7.55 o                         
  -4   1   5        302.10        341.11         8.98 o                         
  -3   1   5        930.30        915.98        14.22 o                         
  -2   1   5        264.36        249.45         8.93 o                         
  -1   1   5       3735.92       3545.65       125.74 o                         
   0   1   5       1115.53       1157.28        27.69 o                         
   1   1   5        339.83        354.34        17.16 o                         
   2   1   5       1108.38       1059.04        33.08 o                         
   3   1   5        224.02        213.40        14.79 o                         
   4   1   5         21.92         72.49         6.69 o                         
   5   1   5         28.00         32.20         6.73 o                         
   6   1   5        335.24        298.85        15.72 o                         
   7   1   5         16.75         28.28         8.17 o                         
   8   1   5          0.01          8.39         9.97 o                         
   9   1   5          8.62          7.62         9.86 o                         
  -9   2   5         59.97         68.24         9.71 o                         
  -8   2   5          0.09          0.54         8.86 o                         
  -7   2   5         55.44         61.07         8.40 o                         
  -6   2   5          4.88         10.64         9.08 o                         
  -5   2   5          3.46          3.53         8.39 o                         
  -4   2   5         42.54         48.78         6.97 o                         
  -3   2   5        419.88        433.69        10.02 o                         
  -2   2   5         74.96         68.78         9.20 o                         
  -1   2   5        337.25        339.24        15.14 o                         
   0   2   5       1454.81       1456.10        79.10 o                         
   1   2   5        143.29        139.45         9.49 o                         
   2   2   5        155.92        145.97         8.16 o                         
   3   2   5        132.00        125.85         7.08 o                         
   4   2   5        189.34        180.44         9.18 o                         
   5   2   5          0.10         10.13         6.93 o                         
   6   2   5          4.38          4.98         7.53 o                         
   7   2   5         81.78         86.82         9.32 o                         
   8   2   5          1.73          3.89         9.60 o                         
  -9   3   5          0.07         -0.64        11.29 o                         
  -8   3   5         74.08         62.99        12.07 o                         
  -7   3   5         15.82         25.20        11.24 o                         
  -6   3   5          0.00         -3.04         8.42 o                         
  -5   3   5         10.23         13.91         8.06 o                         
  -4   3   5         11.40         25.47         7.22 o                         
  -3   3   5         35.20         38.76         7.81 o                         
  -2   3   5        172.78        156.81         7.88 o                         
  -1   3   5        438.48        401.13        19.63 o                         
   0   3   5        161.62        157.48         9.15 o                         
   1   3   5        181.82        153.50        10.06 o                         
   2   3   5          0.26          2.54         7.70 o                         
   3   3   5        400.56        387.87        13.61 o                         
   4   3   5          0.04          7.03         6.95 o                         
   5   3   5          3.82          6.69         7.17 o                         
   6   3   5         56.10         57.67         7.32 o                         
   7   3   5         56.43         71.72         7.99 o                         
   8   3   5          6.42         13.76         8.74 o                         
  -8   4   5          6.15         -7.28        15.05 o                         
  -7   4   5         54.89         61.32        16.17 o                         
  -6   4   5         84.80         83.67         9.48 o                         
  -5   4   5        132.94        140.05         9.87 o                         
  -4   4   5         14.77         14.67         7.77 o                         
  -3   4   5         13.98         10.84         7.44 o                         
  -2   4   5          3.75          2.87         7.00 o                         
  -1   4   5        334.75        341.05        10.57 o                         
   0   4   5          6.98          7.35         8.78 o                         
   1   4   5        646.21        663.18        13.49 o                         
   2   4   5          1.68          0.05         8.82 o                         
   3   4   5        112.81        121.55         8.03 o                         
   4   4   5          0.17          1.92         7.50 o                         
   5   4   5         21.44         27.51         8.39 o                         
   6   4   5         22.11         31.90         7.56 o                         
   7   4   5         81.98         88.44         8.41 o                         
   8   4   5          5.42          8.05        10.11 o                         
  -8   5   5          4.13         16.92        14.94 o                         
  -7   5   5          5.53          5.06         9.85 o                         
  -6   5   5         23.10         32.76         9.32 o                         
  -5   5   5         71.31         73.93         9.62 o                         
  -4   5   5          0.38          3.54         8.03 o                         
  -3   5   5          1.47          9.99         8.08 o                         
  -2   5   5         74.18         74.17         8.13 o                         
  -1   5   5         44.50         43.06         8.01 o                         
   0   5   5          9.31         13.54         8.08 o                         
   1   5   5        212.02        204.74        11.09 o                         
   2   5   5         19.78         19.89         8.98 o                         
   3   5   5         76.01         79.26         9.39 o                         
   4   5   5          3.11          8.11         8.09 o                         
   5   5   5          4.10          5.41         7.94 o                         
   6   5   5          0.04         13.50         8.99 o                         
   7   5   5          0.25          0.86         8.93 o                         
  -7   6   5         12.21         27.71        11.81 o                         
  -6   6   5          9.66         13.15         9.61 o                         
  -5   6   5         30.97         44.74        10.23 o                         
  -4   6   5         39.30         34.80         9.81 o                         
  -3   6   5          7.53          8.69         7.65 o                         
  -2   6   5          5.72          6.96         7.80 o                         
  -1   6   5          1.60         -1.61         7.86 o                         
   0   6   5        252.09        269.10        12.78 o                         
   1   6   5         39.39         40.65         9.39 o                         
   2   6   5          4.21         -4.27         9.43 o                         
   3   6   5         87.85         85.05         9.92 o                         
   4   6   5          0.31         -4.00         8.76 o                         
   5   6   5          2.21         10.71         8.68 o                         
   6   6   5          0.02          3.87         9.49 o                         
   7   6   5          1.15          1.15        10.09 o                         
  -7   7   5          4.98         -5.66        11.66 o                         
  -6   7   5         32.07         17.07        10.41 o                         
  -5   7   5         21.96         32.75        11.97 o                         
  -4   7   5         16.03         12.39         8.86 o                         
  -3   7   5         11.52         11.88         9.03 o                         
  -2   7   5        169.86        158.97         8.81 o                         
  -1   7   5        114.58        106.06         8.16 o                         
   0   7   5         17.68         17.34         8.64 o                         
   1   7   5          0.00          2.76        10.02 o                         
   2   7   5         15.34         13.40        10.93 o                         
   3   7   5         34.84         35.70         9.94 o                         
   4   7   5          8.94         21.79        10.28 o                         
   5   7   5         10.29         20.40        17.94 o                         
   6   7   5          5.87          8.83         9.91 o                         
  -6   8   5         12.02         13.90        11.11 o                         
  -5   8   5          3.39          6.07        11.49 o                         
  -4   8   5         11.97         11.04         9.57 o                         
  -3   8   5          0.69          4.77        10.37 o                         
  -2   8   5          3.16          4.55         8.55 o                         
  -1   8   5         64.46         66.80         8.87 o                         
   0   8   5         32.30         32.01         9.67 o                         
   1   8   5          0.42         -4.90        10.22 o                         
   2   8   5         34.32         41.65        10.40 o                         
   3   8   5         26.86         42.87        10.78 o                         
   4   8   5         14.40         18.57        11.04 o                         
   5   8   5          0.29         16.42        11.29 o                         
  -5   9   5          7.41          5.53        11.53 o                         
  -4   9   5          0.00          2.90        10.34 o                         
  -3   9   5          0.85         -1.46        11.20 o                         
  -2   9   5         47.13         41.69         9.31 o                         
  -1   9   5          0.17          2.05         9.29 o                         
   0   9   5         12.26         16.40         9.63 o                         
   1   9   5          1.26          3.49        10.75 o                         
   2   9   5          6.81          5.75        11.10 o                         
   3   9   5         56.67         58.78        12.65 o                         
   4   9   5          8.94          8.22        11.65 o                         
  -3  10   5         26.26         22.36        12.39 o                         
  -2  10   5         15.31         13.76        10.41 o                         
  -1  10   5          3.54         10.48         9.51 o                         
   0  10   5         20.83         23.11        12.43 o                         
   1  10   5          2.23          7.44        12.03 o                         
   2  10   5         29.38         32.01        12.37 o                         
  -3 -10   6          3.32         10.76         9.60 o                         
  -2 -10   6         60.94         64.99         9.35 o                         
  -1 -10   6          0.90         12.18         8.39 o                         
   0 -10   6         14.44         13.49         8.69 o                         
   1 -10   6         36.28         50.98        10.09 o                         
   2 -10   6          2.42         -0.43         9.05 o                         
   3 -10   6          0.12          3.92         9.45 o                         
  -5  -9   6          1.31          3.20        10.80 o                         
  -4  -9   6          0.58         11.15         8.99 o                         
  -3  -9   6          0.80         -2.19         7.82 o                         
  -2  -9   6          0.66          9.69         8.39 o                         
  -1  -9   6          3.70         27.93         8.15 o                         
   0  -9   6          6.70         14.11         8.07 o                         
   1  -9   6         33.63         35.39         8.97 o                         
   2  -9   6         41.71         49.74         8.99 o                         
   3  -9   6          2.38         11.14         9.54 o                         
   4  -9   6          2.32         -2.50        11.48 o                         
   5  -9   6          0.56          7.32        11.27 o                         
  -6  -8   6          9.18         10.85         8.84 o                         
  -5  -8   6         93.68         97.94         9.27 o                         
  -4  -8   6         16.39         25.23         8.22 o                         
  -3  -8   6        203.20        210.82        23.56 o                         
  -2  -8   6         25.62         31.10         7.93 o                         
  -1  -8   6         73.92         91.75        17.38 o                         
   0  -8   6         69.20         66.15         7.33 o                         
   1  -8   6         35.34         42.69         7.87 o                         
   2  -8   6         48.49         54.05         8.78 o                         
   3  -8   6         38.79         35.24         8.26 o                         
   4  -8   6          0.78          6.79        10.53 o                         
   5  -8   6         34.78         23.59        11.72 o                         
   6  -8   6          6.67          4.34        12.18 o                         
  -7  -7   6         19.30         13.85         8.31 o                         
  -6  -7   6          0.14          2.74         8.29 o                         
  -5  -7   6         43.47         35.71         7.70 o                         
  -4  -7   6         21.25         26.03         7.25 o                         
  -3  -7   6        305.37        312.99        21.01 o                         
  -2  -7   6        294.85        295.37        32.25 o                         
  -1  -7   6         49.26         42.01         7.02 o                         
   0  -7   6          2.16          6.77         7.07 o                         
   1  -7   6         69.25         61.52         7.16 o                         
   2  -7   6        512.36        462.44        33.49 o                         
   3  -7   6        102.37        100.83         7.97 o                         
   4  -7   6          0.06          6.86         9.17 o                         
   5  -7   6         12.98          4.35        10.83 o                         
   6  -7   6         30.11         28.64        10.66 o                         
  -8  -6   6         12.92         21.96         8.82 o                         
  -7  -6   6          1.27         11.04         8.48 o                         
  -6  -6   6         17.40         19.40         7.77 o                         
  -5  -6   6        394.19        377.25        24.66 o                         
  -4  -6   6          0.10         20.19         7.03 o                         
  -3  -6   6         37.35         53.98         7.54 o                         
  -2  -6   6        105.64        114.55         7.87 o                         
  -1  -6   6         21.30         26.10         7.24 o                         
   0  -6   6         25.29         34.93         7.14 o                         
   1  -6   6         14.05         23.91         7.99 o                         
   2  -6   6        143.98        126.66         9.04 o                         
   3  -6   6        166.29        161.20         9.11 o                         
   4  -6   6          0.46          3.22         8.84 o                         
   5  -6   6         75.06         76.90         9.74 o                         
   6  -6   6         15.34         22.26        10.81 o                         
   7  -6   6          0.03         13.13        10.40 o                         
  -8  -5   6          0.62          2.80         8.83 o                         
  -7  -5   6          2.47         11.15         7.96 o                         
  -6  -5   6         10.50         16.18         7.14 o                         
  -5  -5   6          4.29         12.84         7.20 o                         
  -4  -5   6        727.02        658.00        20.33 o                         
  -3  -5   6         21.09         29.64         6.60 o                         
  -2  -5   6         21.91         27.45         6.78 o                         
  -1  -5   6         33.02         30.48         6.80 o                         
   0  -5   6        198.44        195.81         7.10 o                         
   1  -5   6         10.96         20.48         7.27 o                         
   2  -5   6         31.09         24.49         7.81 o                         
   3  -5   6        102.98         85.12         7.49 o                         
   4  -5   6        184.26        214.57        15.00 o                         
   5  -5   6          7.18         10.80         9.11 o                         
   6  -5   6         89.02         85.27        10.57 o                         
   7  -5   6         14.28         11.31        10.15 o                         
   8  -5   6         10.52          6.75        11.24 o                         
  -8  -4   6          3.37          2.75         8.35 o                         
  -7  -4   6          0.30          8.42         7.35 o                         
  -6  -4   6          8.94         16.31         7.19 o                         
  -5  -4   6        110.41        115.63         8.07 o                         
  -4  -4   6         26.81         26.38         6.93 o                         
  -3  -4   6        503.97        469.82        13.77 o                         
  -2  -4   6          1.88          5.24         6.46 o                         
  -1  -4   6        257.31        284.04        15.96 o                         
   0  -4   6        186.50        195.87         7.75 o                         
   1  -4   6         44.96         73.66         7.68 o                         
   2  -4   6        209.97        219.85         7.99 o                         
   3  -4   6        162.31        145.17         8.34 o                         
   4  -4   6        144.12        148.68         9.14 o                         
   5  -4   6         43.08         48.97         8.16 o                         
   6  -4   6         26.51         30.14         9.37 o                         
   7  -4   6          1.65          8.64         9.90 o                         
   8  -4   6          3.21          3.79        10.72 o                         
  -9  -3   6          9.10         20.37         9.16 o                         
  -8  -3   6          0.04          5.33         7.57 o                         
  -7  -3   6        122.68        116.41         8.74 o                         
  -6  -3   6         66.15         63.75         6.59 o                         
  -5  -3   6         43.64         49.17         6.66 o                         
  -4  -3   6        811.42        816.46        12.78 o                         
  -3  -3   6        567.70        535.09         8.44 o                         
  -2  -3   6        500.42        432.37        10.27 o                         
  -1  -3   6        898.97        959.86        51.48 o                         
   0  -3   6         72.80         71.39         7.24 o                         
   1  -3   6          2.26          3.33         6.74 o                         
   2  -3   6        609.27        638.66        25.70 o                         
   3  -3   6        206.74        190.15        12.84 o                         
   4  -3   6          4.17          5.69         6.89 o                         
   5  -3   6          5.86          6.79         7.22 o                         
   6  -3   6          1.56          4.79         7.58 o                         
   7  -3   6          0.41          2.88         8.41 o                         
   8  -3   6          2.84          8.16         9.89 o                         
  -9  -2   6          0.05         -3.83         9.28 o                         
  -8  -2   6          7.99         11.36         7.57 o                         
  -7  -2   6         29.49         36.98         7.61 o                         
  -6  -2   6         71.72         78.15         7.96 o                         
  -5  -2   6         12.55         16.07         6.44 o                         
  -4  -2   6        282.85        257.36         8.82 o                         
  -3  -2   6        358.55        385.33        24.00 o                         
  -2  -2   6        597.79        604.63        12.40 o                         
  -1  -2   6       1778.21       1861.37        62.37 o                         
   0  -2   6       2441.88       2771.59        47.67 o                         
   1  -2   6       2110.54       2184.18        61.06 o                         
   2  -2   6       1620.50       1610.91        51.11 o                         
   3  -2   6         24.86         29.86         6.54 o                         
   4  -2   6         26.75         24.12         7.03 o                         
   5  -2   6         38.75         48.66         6.90 o                         
   6  -2   6         29.71         27.74         7.88 o                         
   7  -2   6          4.79          9.69         8.16 o                         
   8  -2   6          3.05          2.98         8.29 o                         
  -9  -1   6         18.82         25.09         8.79 o                         
  -8  -1   6          0.35         12.21         7.93 o                         
  -7  -1   6         51.65         50.78         7.49 o                         
  -6  -1   6         21.85         14.83         6.73 o                         
  -5  -1   6          0.41          2.93         6.83 o                         
  -4  -1   6          7.70          7.69         7.18 o                         
  -3  -1   6       1508.48       1759.07        79.77 o                         
  -2  -1   6        262.23        253.68         8.60 o                         
  -1  -1   6        475.97        471.46        10.08 o                         
   0  -1   6        313.92        308.73         9.92 o                         
   1  -1   6        280.64        305.64        14.42 o                         
   2  -1   6       3365.67       3591.61       160.25 o                         
   3  -1   6       1148.61       1036.64        94.64 o                         
   4  -1   6         45.15         35.76         6.87 o                         
   5  -1   6         35.49         35.16         7.38 o                         
   6  -1   6         72.96         61.54         7.35 o                         
   7  -1   6          0.13          7.97         7.84 o                         
   8  -1   6          4.81         13.22         8.20 o                         
  -9   0   6          0.05          7.32         8.89 o                         
  -8   0   6          2.76          7.77         8.21 o                         
  -7   0   6         52.75         61.94         7.49 o                         
  -6   0   6          2.54          5.38         6.67 o                         
  -5   0   6         32.01         60.05         7.14 o                         
  -4   0   6          2.82          1.34         6.60 o                         
  -3   0   6       1120.23       1162.36        20.46 o                         
  -2   0   6        595.77        587.48         9.75 o                         
  -1   0   6        968.83        941.37        16.77 o                         
   0   0   6        542.84        564.52        11.25 o                         
   1   0   6       3349.37       3477.25       177.62 o                         
   2   0   6        620.05        660.13        39.63 o                         
   3   0   6         68.87         72.19         7.73 o                         
   4   0   6          0.13         10.60         6.71 o                         
   5   0   6         80.13         86.46         7.17 o                         
   6   0   6        139.08        138.03         7.17 o                         
   7   0   6         22.93         35.50         8.84 o                         
   8   0   6          0.00          3.17         8.04 o                         
   9   0   6         11.12         13.10         9.72 o                         
  -9   1   6         23.14         28.26         8.92 o                         
  -8   1   6         11.05         13.27         8.08 o                         
  -7   1   6          0.00          9.19         7.33 o                         
  -6   1   6         26.29         30.98         7.14 o                         
  -5   1   6          0.30          5.08         6.77 o                         
  -4   1   6         54.32         55.65         7.15 o                         
  -3   1   6        844.29        831.14        13.87 o                         
  -2   1   6        322.13        358.29        10.59 o                         
  -1   1   6         44.26         70.89         9.04 o                         
   0   1   6        136.02        158.86        11.46 o                         
   1   1   6       2724.15       2807.74        82.41 o                         
   2   1   6       1323.50       1300.81        53.27 o                         
   3   1   6        782.05        757.74        25.43 o                         
   4   1   6         86.22        107.87         7.12 o                         
   5   1   6          2.03          9.32         6.51 o                         
   6   1   6        325.33        294.74        17.20 o                         
   7   1   6          0.75          4.92         8.19 o                         
   8   1   6          2.98         10.94         8.09 o                         
  -9   2   6          0.02          8.92         9.30 o                         
  -8   2   6          9.42          4.21         8.69 o                         
  -7   2   6         18.61         26.26         7.68 o                         
  -6   2   6         50.49         64.26         8.01 o                         
  -5   2   6        104.83        110.58         9.22 o                         
  -4   2   6          6.88          8.71         7.41 o                         
  -3   2   6        607.55        590.90        17.51 o                         
  -2   2   6        192.58        191.58         9.06 o                         
  -1   2   6        445.30        384.81         9.34 o                         
   0   2   6         41.32         45.12         9.35 o                         
   1   2   6       1057.61       1111.90        39.36 o                         
   2   2   6          1.30         -1.49         7.13 o                         
   3   2   6       1452.15       1380.21        68.51 o                         
   4   2   6        592.87        576.87        22.96 o                         
   5   2   6          1.21          9.20         6.90 o                         
   6   2   6        247.72        226.97        15.32 o                         
   7   2   6         78.52         71.78         9.74 o                         
   8   2   6          0.58          3.34         8.56 o                         
  -9   3   6          0.47         -2.50        11.36 o                         
  -8   3   6         10.39         12.46        10.81 o                         
  -7   3   6          0.08          3.72         8.62 o                         
  -6   3   6          4.11          5.24        10.24 o                         
  -5   3   6         15.12         18.43        10.41 o                         
  -4   3   6         30.70         24.54         7.34 o                         
  -3   3   6         36.03         38.59         6.88 o                         
  -2   3   6         17.48         30.94         8.06 o                         
  -1   3   6         10.83         16.50         7.35 o                         
   0   3   6         33.05         37.21         8.31 o                         
   1   3   6        423.61        469.39        47.24 o                         
   2   3   6        696.85        674.83        32.61 o                         
   3   3   6         60.36         77.79         8.37 o                         
   4   3   6          3.46         12.67         7.59 o                         
   5   3   6         40.83         40.10         7.31 o                         
   6   3   6         46.01         48.58         8.09 o                         
   7   3   6          2.80          8.93         8.94 o                         
   8   3   6         29.27         25.81         8.83 o                         
  -8   4   6          1.03         -6.31        11.64 o                         
  -7   4   6         77.22         73.67        16.96 o                         
  -6   4   6         15.07         11.19         9.13 o                         
  -5   4   6        117.72        122.77         8.51 o                         
  -4   4   6         26.29         32.20         7.53 o                         
  -3   4   6          7.21         13.63         7.40 o                         
  -2   4   6          9.50          4.96         8.72 o                         
  -1   4   6          0.79         46.56         8.64 o                         
   0   4   6       2670.57       2883.03       106.17 o                         
   1   4   6         34.46         29.85         8.85 o                         
   2   4   6          2.78          0.74         9.09 o                         
   3   4   6         13.05         22.92         8.55 o                         
   4   4   6        202.26        202.99         8.20 o                         
   5   4   6          0.81         10.21         7.56 o                         
   6   4   6         37.15         41.47         8.51 o                         
   7   4   6         10.36         14.48         8.66 o                         
   8   4   6          0.38          5.45         9.13 o                         
  -8   5   6          0.76          8.91        15.67 o                         
  -7   5   6          6.92         26.35        16.99 o                         
  -6   5   6         30.89         40.62        10.37 o                         
  -5   5   6         21.00         25.85        12.07 o                         
  -4   5   6          4.20         21.41         7.75 o                         
  -3   5   6         27.47         27.43         8.05 o                         
  -2   5   6          4.65          3.65         7.95 o                         
  -1   5   6         23.35         28.79         7.68 o                         
   0   5   6         18.61         23.16         7.86 o                         
   1   5   6        482.16        539.61        13.32 o                         
   2   5   6        255.06        276.74        17.92 o                         
   3   5   6          7.98         12.23         9.84 o                         
   4   5   6         23.56         19.19         8.18 o                         
   5   5   6          0.00          3.18         8.03 o                         
   6   5   6         13.19         14.61         8.52 o                         
   7   5   6          0.09          5.23         8.67 o                         
  -7   6   6         11.18         21.73        11.31 o                         
  -6   6   6         24.10         26.02         9.97 o                         
  -5   6   6         62.81         78.36        12.56 o                         
  -4   6   6         96.13        101.78         9.06 o                         
  -3   6   6         31.96         27.63         7.91 o                         
  -2   6   6          2.26          5.46         7.83 o                         
  -1   6   6          1.87          7.19         8.27 o                         
   0   6   6        117.40        114.25         9.16 o                         
   1   6   6          4.25          1.22        10.16 o                         
   2   6   6        120.00        123.37        10.67 o                         
   3   6   6          4.04         12.31        10.33 o                         
   4   6   6          8.71         18.93         9.59 o                         
   5   6   6          7.34          4.75         9.04 o                         
   6   6   6          8.80          8.44         9.27 o                         
   7   6   6          4.19          7.06         9.40 o                         
  -7   7   6          6.97          5.28        12.57 o                         
  -6   7   6         13.42         25.22        11.75 o                         
  -5   7   6         28.57         33.01        14.17 o                         
  -4   7   6         10.39         10.64         8.49 o                         
  -3   7   6         15.22         17.93         8.27 o                         
  -2   7   6          5.07          9.35         8.39 o                         
  -1   7   6         15.69         21.83         8.32 o                         
   0   7   6         13.62         15.31         8.91 o                         
   1   7   6        105.03        115.96        10.08 o                         
   2   7   6         22.79         23.77         9.99 o                         
   3   7   6         12.27         17.56        10.34 o                         
   4   7   6          7.04          5.06        10.44 o                         
   5   7   6          2.62         11.98        10.88 o                         
   6   7   6          0.63         -1.38        12.75 o                         
  -6   8   6         11.31          8.65        12.17 o                         
  -5   8   6          0.90         -7.87        10.61 o                         
  -4   8   6         16.43         19.57        10.34 o                         
  -3   8   6          0.05          5.97        10.40 o                         
  -2   8   6         24.49         24.41         8.66 o                         
  -1   8   6         12.70         19.56         9.17 o                         
   0   8   6          2.76         15.90        11.19 o                         
   1   8   6         14.63         19.56        10.04 o                         
   2   8   6         41.83         45.60        13.40 o                         
   3   8   6         11.81         22.55        10.59 o                         
   4   8   6         16.91         22.58        11.10 o                         
   5   8   6         31.96         28.04        11.82 o                         
  -5   9   6          3.26         11.68        11.59 o                         
  -4   9   6          1.81         10.75        11.20 o                         
  -3   9   6         11.56         13.49        11.78 o                         
  -2   9   6          1.41          4.07         9.62 o                         
  -1   9   6          4.60          3.75        10.26 o                         
   0   9   6          0.05         -3.25        10.16 o                         
   1   9   6          0.45         12.01        13.25 o                         
   2   9   6          0.38         17.53        19.53 o                         
   3   9   6         60.47         57.73        12.79 o                         
   4   9   6          5.48         -2.40        11.87 o                         
  -3  10   6          5.86          9.59        12.38 o                         
  -2  10   6          5.60          9.04        10.46 o                         
  -1  10   6          0.90          6.98        11.77 o                         
   0  10   6          7.79         15.80        11.89 o                         
   1  10   6          8.27          2.23        13.25 o                         
   2  10   6          6.31          1.73        13.50 o                         
  -3 -10   7         11.25         14.08         8.90 o                         
  -2 -10   7         26.20         24.26         8.99 o                         
  -1 -10   7        163.13        151.22        23.29 o                         
   0 -10   7          5.93          9.84         9.28 o                         
   1 -10   7         21.65         27.91         8.94 o                         
   2 -10   7         16.98         15.73         8.97 o                         
   3 -10   7          0.01          6.40        10.97 o                         
  -5  -9   7          0.89          6.12        10.99 o                         
  -4  -9   7          9.48          8.41         9.17 o                         
  -3  -9   7          0.22          4.69         9.24 o                         
  -2  -9   7         52.18         66.09        12.52 o                         
  -1  -9   7         41.57         44.76         9.82 o                         
   0  -9   7         45.16         46.03         8.01 o                         
   1  -9   7          4.23         14.14         8.33 o                         
   2  -9   7         15.43         17.30         8.72 o                         
   3  -9   7         28.53         32.33         9.28 o                         
   4  -9   7          0.05          7.65        10.25 o                         
  -6  -8   7          0.22         13.20        10.07 o                         
  -5  -8   7        176.96        161.15        19.16 o                         
  -4  -8   7          4.30         12.01         8.19 o                         
  -3  -8   7         29.43         44.40         7.79 o                         
  -2  -8   7        235.81        218.55        18.82 o                         
  -1  -8   7          7.37         18.72         7.61 o                         
   0  -8   7        149.82        161.42        16.11 o                         
   1  -8   7          7.36         10.91         7.63 o                         
   2  -8   7        129.10        137.29         8.44 o                         
   3  -8   7          1.05          4.65         8.18 o                         
   4  -8   7         33.47         37.25         9.66 o                         
   5  -8   7          0.73          2.66        10.48 o                         
  -7  -7   7          0.08         -4.86        10.78 o                         
  -6  -7   7         12.38         23.90         8.87 o                         
  -5  -7   7         15.74         17.83         8.06 o                         
  -4  -7   7         70.52         70.43         7.58 o                         
  -3  -7   7         13.56         22.51         7.31 o                         
  -2  -7   7        271.44        279.82        32.74 o                         
  -1  -7   7         17.05         17.82         7.63 o                         
   0  -7   7         30.90         28.39         7.46 o                         
   1  -7   7          1.14         10.52         6.64 o                         
   2  -7   7        119.87        119.18        10.90 o                         
   3  -7   7          3.74          4.70         7.70 o                         
   4  -7   7         20.10         28.93         8.98 o                         
   5  -7   7          0.11          2.11        10.04 o                         
   6  -7   7          0.46         -3.03        10.74 o                         
  -7  -6   7         16.14         11.93         8.22 o                         
  -6  -6   7         87.04         85.00         8.60 o                         
  -5  -6   7         89.93         98.67        11.93 o                         
  -4  -6   7        277.00        275.07        13.75 o                         
  -3  -6   7        324.30        300.44        16.20 o                         
  -2  -6   7         54.29         49.40         6.93 o                         
  -1  -6   7        132.92        126.12        11.80 o                         
   0  -6   7        170.24        162.01         9.26 o                         
   1  -6   7        185.90        189.52        13.10 o                         
   2  -6   7        105.33        107.16         7.35 o                         
   3  -6   7         37.47         34.59         8.12 o                         
   4  -6   7        158.24        155.39        10.05 o                         
   5  -6   7         28.99         21.73         9.66 o                         
   6  -6   7          2.67          9.61        10.18 o                         
   7  -6   7         22.43          3.94        10.66 o                         
  -8  -5   7          7.06         18.72         8.28 o                         
  -7  -5   7          0.01          2.31         7.61 o                         
  -6  -5   7        122.86        116.92         7.79 o                         
  -5  -5   7        106.50        102.99        12.54 o                         
  -4  -5   7        313.50        283.80        17.35 o                         
  -3  -5   7         40.66         41.57         6.99 o                         
  -2  -5   7          3.13          1.27         7.46 o                         
  -1  -5   7         57.06         58.04         7.17 o                         
   0  -5   7        216.30        192.10        10.70 o                         
   1  -5   7        419.92        418.55        23.13 o                         
   2  -5   7         46.41         46.03         7.05 o                         
   3  -5   7          4.63         10.07         7.52 o                         
   4  -5   7         95.12         90.23         8.12 o                         
   5  -5   7         14.82         13.55         8.21 o                         
   6  -5   7         26.48         25.95         9.74 o                         
   7  -5   7         13.15         23.12        10.55 o                         
  -8  -4   7          3.99          5.44         7.92 o                         
  -7  -4   7          0.00          7.43         7.83 o                         
  -6  -4   7         32.55         44.89         6.73 o                         
  -5  -4   7        669.65        617.57        28.09 o                         
  -4  -4   7         73.90         70.57         6.56 o                         
  -3  -4   7       1834.12       1748.20        79.20 o                         
  -2  -4   7        180.92        167.99         9.64 o                         
  -1  -4   7        647.19        667.75        29.18 o                         
   0  -4   7       1232.99       1217.94        54.22 o                         
   1  -4   7        477.23        497.49        24.74 o                         
   2  -4   7         14.60         16.16         6.84 o                         
   3  -4   7         51.99         56.08         8.40 o                         
   4  -4   7         50.24         44.95         7.77 o                         
   5  -4   7         71.80         66.89         8.97 o                         
   6  -4   7          0.25          2.42         8.16 o                         
   7  -4   7          6.65          9.77         9.17 o                         
   8  -4   7          0.09          7.55        11.10 o                         
  -9  -3   7          0.05          5.26         9.62 o                         
  -8  -3   7          2.99          8.08         7.43 o                         
  -7  -3   7         32.16         40.18         7.70 o                         
  -6  -3   7        132.79        134.32         6.94 o                         
  -5  -3   7         45.94         45.42         7.74 o                         
  -4  -3   7          7.49         21.07         6.85 o                         
  -3  -3   7         97.05        106.76         6.88 o                         
  -2  -3   7          0.00          3.95         6.74 o                         
  -1  -3   7         13.52         18.55         7.08 o                         
   0  -3   7         30.18         37.57         7.06 o                         
   1  -3   7          1.45          4.83         7.26 o                         
   2  -3   7         27.59         16.14         6.52 o                         
   3  -3   7         65.47         64.46         7.29 o                         
   4  -3   7         97.75        104.05         9.09 o                         
   5  -3   7         20.71         16.80         7.26 o                         
   6  -3   7          0.22          8.43         7.69 o                         
   7  -3   7         14.65          9.41         8.91 o                         
   8  -3   7          0.48          3.14         9.15 o                         
  -9  -2   7          2.55          0.68         8.86 o                         
  -8  -2   7         17.70         21.97         7.92 o                         
  -7  -2   7         16.89         18.19         7.55 o                         
  -6  -2   7         75.94         75.45         7.57 o                         
  -5  -2   7        269.86        272.47         8.58 o                         
  -4  -2   7        112.82         91.69         6.87 o                         
  -3  -2   7       2143.67       2369.93        82.82 o                         
  -2  -2   7        974.12        941.68        32.94 o                         
  -1  -2   7       4983.45       4712.99       113.52 o                         
   0  -2   7        432.86        451.19        16.43 o                         
   1  -2   7       1062.60        956.09        32.34 o                         
   2  -2   7        605.16        606.44        25.28 o                         
   3  -2   7          2.79          7.79         6.59 o                         
   4  -2   7        232.78        212.26         8.49 o                         
   5  -2   7          3.15         15.10         6.99 o                         
   6  -2   7          0.88          4.04         7.78 o                         
   7  -2   7         15.30         14.64         8.01 o                         
   8  -2   7          3.35          7.59         8.72 o                         
  -9  -1   7         59.56         67.55         9.42 o                         
  -8  -1   7         53.83         60.16         8.11 o                         
  -7  -1   7          4.00          5.70         7.26 o                         
  -6  -1   7         26.30         21.24         6.87 o                         
  -5  -1   7         32.08         27.22         6.60 o                         
  -4  -1   7        335.52        369.41         9.24 o                         
  -3  -1   7       1350.54       1374.99        11.47 o                         
  -2  -1   7        482.47        532.51         8.84 o                         
  -1  -1   7         47.23         63.07         8.59 o                         
   0  -1   7        564.74        623.31        11.65 o                         
   1  -1   7        404.01        369.24        13.58 o                         
   2  -1   7        821.38        796.61        41.89 o                         
   3  -1   7        383.36        487.66        15.12 o                         
   4  -1   7        208.42        205.80         8.99 o                         
   5  -1   7         14.31         20.47         7.42 o                         
   6  -1   7         81.70         67.45         7.78 o                         
   7  -1   7         53.38         46.76         7.44 o                         
   8  -1   7          0.01          5.57         8.63 o                         
  -9   0   7          2.80          8.17         8.68 o                         
  -8   0   7         50.81         58.43         8.41 o                         
  -7   0   7        107.31        103.84         7.33 o                         
  -6   0   7        165.82        166.59         8.94 o                         
  -5   0   7        133.81        138.66         8.87 o                         
  -4   0   7        157.96        161.94         6.78 o                         
  -3   0   7         96.71         99.30         7.12 o                         
  -2   0   7         47.29         39.24         7.44 o                         
  -1   0   7       2856.88       2755.53        57.19 o                         
   0   0   7       3112.46       3141.36        52.02 o                         
   1   0   7         66.22         69.38         7.93 o                         
   2   0   7        239.58        258.18        10.87 o                         
   3   0   7         75.12         60.88         7.51 o                         
   4   0   7        134.39        123.31         9.21 o                         
   5   0   7         61.68         59.94         6.90 o                         
   6   0   7         40.28         40.60         6.83 o                         
   7   0   7          2.66          3.31         7.89 o                         
   8   0   7         24.73         26.74         8.93 o                         
  -9   1   7          0.40          7.95         9.16 o                         
  -8   1   7          0.84          1.72         7.96 o                         
  -7   1   7         33.24         38.30         7.30 o                         
  -6   1   7         99.56         97.84         7.31 o                         
  -5   1   7         21.65         22.80         6.95 o                         
  -4   1   7        187.20        176.68         7.73 o                         
  -3   1   7        667.85        668.71        20.07 o                         
  -2   1   7         80.08         70.15         7.65 o                         
  -1   1   7       1582.94       1468.29        57.13 o                         
   0   1   7        150.96        158.37         8.43 o                         
   1   1   7        313.20        284.57        10.20 o                         
   2   1   7        333.86        303.91        15.55 o                         
   3   1   7          3.64         35.64         7.78 o                         
   4   1   7         27.07         31.21         6.53 o                         
   5   1   7        232.13        233.88        14.42 o                         
   6   1   7         77.56         96.26         8.10 o                         
   7   1   7          9.52         14.56         7.65 o                         
   8   1   7          4.80          8.33         8.96 o                         
  -9   2   7          1.29          4.29         9.47 o                         
  -8   2   7          0.00          7.55         8.43 o                         
  -7   2   7         59.26         60.84         7.88 o                         
  -6   2   7          4.81         10.63         7.52 o                         
  -5   2   7         13.15         20.84         7.21 o                         
  -4   2   7        254.79        260.88         7.82 o                         
  -3   2   7         43.30         39.91         7.45 o                         
  -2   2   7         27.18         26.76         6.98 o                         
  -1   2   7        519.62        601.05        25.46 o                         
   0   2   7        910.39        950.80        20.00 o                         
   1   2   7          0.22         21.76         7.81 o                         
   2   2   7        614.36        596.42        27.43 o                         
   3   2   7         55.10         55.18         6.87 o                         
   4   2   7         81.21         95.22         8.14 o                         
   5   2   7          7.95         11.58         7.38 o                         
   6   2   7         19.50         19.78         7.51 o                         
   7   2   7          0.24          3.89         7.80 o                         
   8   2   7          2.14         12.52         8.51 o                         
  -9   3   7          0.01          3.40        11.50 o                         
  -8   3   7          0.95         -0.18         9.90 o                         
  -7   3   7          3.76          1.87         8.52 o                         
  -6   3   7         27.61         34.04         7.88 o                         
  -5   3   7          8.68         11.54         7.79 o                         
  -4   3   7         23.52         34.94         7.87 o                         
  -3   3   7        248.27        252.05         8.67 o                         
  -2   3   7         95.10        104.83         7.87 o                         
  -1   3   7       1683.89       1449.57        51.85 o                         
   0   3   7        225.04        238.35         9.94 o                         
   1   3   7        384.01        389.19        14.93 o                         
   2   3   7          1.94          5.91         8.34 o                         
   3   3   7        210.57        199.96         9.32 o                         
   4   3   7        141.73        136.30         9.65 o                         
   5   3   7          9.57         12.77         8.58 o                         
   6   3   7         19.60         17.70         8.20 o                         
   7   3   7         22.52         23.92         8.26 o                         
   8   3   7          0.00         -0.52         9.57 o                         
  -8   4   7          1.39         14.32        10.71 o                         
  -7   4   7          0.20         -4.23        10.07 o                         
  -6   4   7         39.42         46.89        11.87 o                         
  -5   4   7         38.03         40.20         9.82 o                         
  -4   4   7         31.75         34.27        10.02 o                         
  -3   4   7         16.85         27.03         8.48 o                         
  -2   4   7         22.90         24.23         7.39 o                         
  -1   4   7         73.83         70.66         7.97 o                         
   0   4   7       3466.19       3477.31       107.49 o                         
   1   4   7         42.05         56.21         9.07 o                         
   2   4   7        182.29        176.90         9.86 o                         
   3   4   7        268.96        244.76        11.48 o                         
   4   4   7         99.66         93.55         8.66 o                         
   5   4   7          8.38         14.40         7.86 o                         
   6   4   7         51.40         45.50         8.59 o                         
   7   4   7         63.67         60.98         9.12 o                         
   8   4   7          3.26          9.45         9.44 o                         
  -8   5   7          0.01         -1.93        12.28 o                         
  -7   5   7          0.71          0.97        14.06 o                         
  -6   5   7         31.04         34.53        16.30 o                         
  -5   5   7         16.97         23.96         8.90 o                         
  -4   5   7        134.08        137.08         8.52 o                         
  -3   5   7        115.06        111.68         7.84 o                         
  -2   5   7         81.99         82.15         9.57 o                         
  -1   5   7        766.33        716.42        23.59 o                         
   0   5   7          1.22          7.03         8.62 o                         
   1   5   7        272.52        274.40        11.42 o                         
   2   5   7        188.41        171.42        12.26 o                         
   3   5   7          1.30          9.36        10.23 o                         
   4   5   7          0.65          2.61         9.09 o                         
   5   5   7          0.52         -0.84         8.47 o                         
   6   5   7          1.63          0.39         8.56 o                         
   7   5   7         24.30         16.16         9.53 o                         
  -7   6   7         12.77         19.50        14.66 o                         
  -6   6   7         41.56         34.98        16.11 o                         
  -5   6   7         26.87          9.69         9.73 o                         
  -4   6   7         44.30         44.09         8.50 o                         
  -3   6   7         97.40         87.32         7.86 o                         
  -2   6   7         11.36         15.08         7.96 o                         
  -1   6   7          0.29          3.49         9.58 o                         
   0   6   7        104.18        102.24         8.77 o                         
   1   6   7          0.00         -5.89        10.26 o                         
   2   6   7         28.82         26.04         9.55 o                         
   3   6   7        204.79        212.19        10.43 o                         
   4   6   7         26.95         28.45        11.30 o                         
   5   6   7          0.76          1.23         9.81 o                         
   6   6   7         11.93         22.11        10.32 o                         
   7   6   7          0.82         10.60         9.99 o                         
  -7   7   7          0.72         -3.81        16.30 o                         
  -6   7   7         38.94         34.62        10.79 o                         
  -5   7   7          6.18         15.95        11.47 o                         
  -4   7   7         46.32         38.60         9.14 o                         
  -3   7   7        139.93        137.99         9.08 o                         
  -2   7   7          6.29          6.71         8.37 o                         
  -1   7   7         93.35         89.72         9.66 o                         
   0   7   7          0.31          2.60         9.82 o                         
   1   7   7         25.34         25.30        10.73 o                         
   2   7   7        153.82        145.16        10.18 o                         
   3   7   7         13.18         20.36        10.43 o                         
   4   7   7          2.85         -2.11        11.39 o                         
   5   7   7          2.86         12.46        10.88 o                         
   6   7   7          0.06         10.47        11.88 o                         
  -6   8   7          5.99          6.99        12.46 o                         
  -5   8   7          1.00         -3.05        10.84 o                         
  -4   8   7          3.68         12.52         9.56 o                         
  -3   8   7          0.31          5.09         8.23 o                         
  -2   8   7          0.21          8.69         8.66 o                         
  -1   8   7          1.18          6.96        11.08 o                         
   0   8   7         19.21         17.97        10.37 o                         
   1   8   7          0.10         -0.17        11.60 o                         
   2   8   7          9.99          8.07        11.42 o                         
   3   8   7          7.78          5.79        10.91 o                         
   4   8   7         29.86         30.10        11.40 o                         
   5   8   7          4.48         17.21        11.92 o                         
  -4   9   7          2.31          5.03        11.09 o                         
  -3   9   7         18.99         20.49        10.15 o                         
  -2   9   7         14.09         14.81        11.62 o                         
  -1   9   7          2.60         -0.65         9.57 o                         
   0   9   7          0.57          3.33        12.24 o                         
   1   9   7          0.13         15.68        12.16 o                         
   2   9   7         10.12          6.61        11.05 o                         
   3   9   7         24.54         19.49        11.49 o                         
   4   9   7          8.39          9.87        12.21 o                         
  -2  10   7         15.27         10.28        12.60 o                         
  -1  10   7          0.32          5.17        12.08 o                         
   0  10   7          0.95          2.79        14.89 o                         
   1  10   7          4.07         14.52        11.98 o                         
  -3 -10   8          4.74          7.85        10.76 o                         
  -2 -10   8          0.16          2.45         9.96 o                         
  -1 -10   8          4.58         14.70         8.51 o                         
   0 -10   8          1.56          8.97         9.23 o                         
   1 -10   8          1.56         10.95         9.26 o                         
   2 -10   8          2.94          0.32         9.49 o                         
   3 -10   8          0.17          7.27        10.26 o                         
  -5  -9   8          0.01         10.95        11.75 o                         
  -4  -9   8          4.95          6.33         8.23 o                         
  -3  -9   8         15.69         12.55         8.37 o                         
  -2  -9   8          0.09          4.53         7.87 o                         
  -1  -9   8         51.62         51.13         8.74 o                         
   0  -9   8         20.25         22.50         8.77 o                         
   1  -9   8         58.21         72.98         8.22 o                         
   2  -9   8          3.93          6.71         8.19 o                         
   3  -9   8         23.58         22.08         8.97 o                         
   4  -9   8          0.61         -0.90        10.40 o                         
  -6  -8   8          2.31         14.27         9.65 o                         
  -5  -8   8         10.26         26.21         9.08 o                         
  -4  -8   8         92.95        101.06        11.43 o                         
  -3  -8   8         78.32         75.37         7.44 o                         
  -2  -8   8          4.54         26.39         8.26 o                         
  -1  -8   8         49.40         56.35         7.62 o                         
   0  -8   8        122.35        132.23        15.81 o                         
   1  -8   8         15.89         22.52         7.63 o                         
   2  -8   8         92.90         97.75         8.03 o                         
   3  -8   8          0.71          7.88         8.17 o                         
   4  -8   8          0.26         11.14         9.64 o                         
   5  -8   8         15.46         20.63        13.40 o                         
  -7  -7   8         32.37         27.09        10.19 o                         
  -6  -7   8         35.72         24.66         9.50 o                         
  -5  -7   8          3.67          2.89         7.76 o                         
  -4  -7   8        114.78        126.19        15.63 o                         
  -3  -7   8         95.07         94.74         9.82 o                         
  -2  -7   8         74.29         65.83         9.79 o                         
  -1  -7   8         43.44         37.00         8.08 o                         
   0  -7   8          2.36         11.61         6.84 o                         
   1  -7   8         28.16         27.67         6.90 o                         
   2  -7   8        598.15        575.48        47.58 o                         
   3  -7   8         53.18         50.69         7.87 o                         
   4  -7   8          1.45          3.51         8.42 o                         
   5  -7   8          1.52         11.71         9.89 o                         
   6  -7   8          9.11         17.25        10.51 o                         
  -7  -6   8          4.34          7.00         8.08 o                         
  -6  -6   8         76.82         74.76         9.74 o                         
  -5  -6   8        187.90        184.47        11.13 o                         
  -4  -6   8         28.78         32.74         7.67 o                         
  -3  -6   8        449.24        418.62        33.76 o                         
  -2  -6   8         49.15         49.09         6.98 o                         
  -1  -6   8         14.67         20.47         6.64 o                         
   0  -6   8         41.13         33.03         6.89 o                         
   1  -6   8        143.38        121.62         7.09 o                         
   2  -6   8         21.29         15.23         7.07 o                         
   3  -6   8         22.98         17.29         7.26 o                         
   4  -6   8          1.37          8.53         7.99 o                         
   5  -6   8         24.21         18.57         9.08 o                         
   6  -6   8          0.46         13.15        10.09 o                         
   7  -6   8          0.79          4.73        10.83 o                         
  -8  -5   8          2.41         14.68         8.47 o                         
  -7  -5   8          0.10         11.30         7.65 o                         
  -6  -5   8        266.99        256.59         9.48 o                         
  -5  -5   8         95.72         97.02         7.78 o                         
  -4  -5   8          0.20         18.43         7.03 o                         
  -3  -5   8         86.11         83.61         7.31 o                         
  -2  -5   8        194.01        183.29        10.28 o                         
  -1  -5   8         94.15        103.55        13.22 o                         
   0  -5   8         38.74         31.74         6.93 o                         
   1  -5   8          1.40          0.56         7.07 o                         
   2  -5   8         96.34         85.92         7.35 o                         
   3  -5   8          9.87         11.47         7.23 o                         
   4  -5   8          7.83          9.77         7.88 o                         
   5  -5   8         41.74         50.78         8.75 o                         
   6  -5   8         26.44         19.72         9.97 o                         
   7  -5   8          0.30          0.03        11.32 o                         
  -8  -4   8          2.06          4.96         7.79 o                         
  -7  -4   8          1.04          7.51         7.82 o                         
  -6  -4   8         40.29         34.51         7.18 o                         
  -5  -4   8       1189.66       1095.68        43.68 o                         
  -4  -4   8          1.83         13.84         6.57 o                         
  -3  -4   8         16.17         22.43         6.88 o                         
  -2  -4   8        295.40        322.45        16.23 o                         
  -1  -4   8        323.70        327.53        16.77 o                         
   0  -4   8         27.33         44.44         7.05 o                         
   1  -4   8        179.05        230.90        11.02 o                         
   2  -4   8          0.20          1.42         6.83 o                         
   3  -4   8        213.87        207.03        12.22 o                         
   4  -4   8         41.08         40.35         7.93 o                         
   5  -4   8          0.68         -1.61         7.55 o                         
   6  -4   8          7.89          9.37         8.77 o                         
   7  -4   8          0.07          1.71         9.03 o                         
   8  -4   8         24.86         18.24        11.18 o                         
  -9  -3   8          0.33         -1.96         8.97 o                         
  -8  -3   8          2.81          3.18         8.39 o                         
  -7  -3   8         16.80         17.63         8.00 o                         
  -6  -3   8         13.80         15.07         7.37 o                         
  -5  -3   8          1.96          6.36         7.05 o                         
  -4  -3   8         24.62         22.92         6.59 o                         
  -3  -3   8          5.81         13.46         6.52 o                         
  -2  -3   8        707.92        668.45        23.77 o                         
  -1  -3   8         66.56         59.58         7.39 o                         
   0  -3   8         57.40         65.45         7.38 o                         
   1  -3   8       1069.07       1119.40        53.06 o                         
   2  -3   8          1.68          5.89         6.33 o                         
   3  -3   8         50.98         62.45         7.53 o                         
   4  -3   8         12.35         16.79         6.73 o                         
   5  -3   8          1.87          5.32         7.76 o                         
   6  -3   8         22.16         27.37         7.79 o                         
   7  -3   8          8.64          3.61         8.29 o                         
   8  -3   8          7.80         13.78         9.87 o                         
  -9  -2   8          4.78         13.62         8.97 o                         
  -8  -2   8        108.02        121.44         7.88 o                         
  -7  -2   8        519.31        513.74        12.71 o                         
  -6  -2   8         24.41         26.09         6.63 o                         
  -5  -2   8          1.99         18.52         7.81 o                         
  -4  -2   8         31.45         36.96         6.71 o                         
  -3  -2   8        172.17        171.04         8.10 o                         
  -2  -2   8       1906.31       1855.05        52.07 o                         
  -1  -2   8         61.40         96.01         7.23 o                         
   0  -2   8       1948.57       1886.55        73.32 o                         
   1  -2   8        204.75        255.92        10.28 o                         
   2  -2   8        324.08        328.77        23.15 o                         
   3  -2   8        318.11        321.17        19.55 o                         
   4  -2   8         96.62         91.06         7.28 o                         
   5  -2   8        149.53        131.97        10.59 o                         
   6  -2   8          1.74          7.32         7.96 o                         
   7  -2   8         38.60         33.86         8.08 o                         
   8  -2   8         69.16         70.64         9.35 o                         
  -9  -1   8          6.77         12.91         9.30 o                         
  -8  -1   8          2.84         10.27         7.63 o                         
  -7  -1   8        197.43        195.49         8.79 o                         
  -6  -1   8        191.57        155.68         7.73 o                         
  -5  -1   8         88.76         84.38         6.39 o                         
  -4  -1   8          0.07         12.66         7.26 o                         
  -3  -1   8         35.06         97.46         8.73 o                         
  -2  -1   8       2638.09       2631.56        74.19 o                         
  -1  -1   8        255.40        244.83         8.79 o                         
   0  -1   8        138.81        141.71         8.12 o                         
   1  -1   8         58.41         66.11         8.29 o                         
   2  -1   8        565.20        477.01        29.95 o                         
   3  -1   8          8.61         13.99         6.73 o                         
   4  -1   8         59.22         61.11        10.46 o                         
   5  -1   8        134.54        118.75        12.32 o                         
   6  -1   8         25.70         24.96         7.37 o                         
   7  -1   8          0.65          7.26         7.78 o                         
   8  -1   8          9.39         15.32         9.89 o                         
  -9   0   8         21.95         21.72         9.22 o                         
  -8   0   8         45.64         40.49         8.46 o                         
  -7   0   8        212.35        213.82         7.85 o                         
  -6   0   8        316.62        316.82        14.55 o                         
  -5   0   8        197.02        225.97        11.25 o                         
  -4   0   8        486.97        494.32         8.67 o                         
  -3   0   8        297.17        315.97         8.23 o                         
  -2   0   8         22.56         20.62         7.05 o                         
  -1   0   8        273.34        265.28         9.02 o                         
   0   0   8       2401.63       2438.34        16.85 o                         
   1   0   8        953.73        990.24        51.18 o                         
   2   0   8        361.19        394.46        27.76 o                         
   3   0   8         81.48         89.88         6.91 o                         
   4   0   8        484.54        519.07        27.00 o                         
   5   0   8         38.34         33.39         7.62 o                         
   6   0   8        169.37        166.39         7.99 o                         
   7   0   8         92.08         87.12         7.87 o                         
   8   0   8         21.24         27.24         9.07 o                         
  -9   1   8         48.94         53.33         9.97 o                         
  -8   1   8         21.21         28.64         8.09 o                         
  -7   1   8          7.32         10.75         7.53 o                         
  -6   1   8        138.02        125.84        10.98 o                         
  -5   1   8        214.93        223.36         7.73 o                         
  -4   1   8        752.79        745.36        11.27 o                         
  -3   1   8        186.17        201.24         7.46 o                         
  -2   1   8       1280.11       1168.19        20.21 o                         
  -1   1   8         76.21         73.56         7.85 o                         
   0   1   8        101.75        106.05         8.35 o                         
   1   1   8        589.26        645.72        26.41 o                         
   2   1   8        126.32        147.41        10.35 o                         
   3   1   8        714.06        717.01        35.18 o                         
   4   1   8         22.72         31.92         6.49 o                         
   5   1   8          9.38         14.42         6.80 o                         
   6   1   8         78.04         74.13         8.07 o                         
   7   1   8         10.95         10.22         8.28 o                         
   8   1   8          9.21         16.66         9.07 o                         
  -9   2   8          7.87         14.05         9.43 o                         
  -8   2   8          2.63          3.82         8.32 o                         
  -7   2   8         15.40          9.78         8.22 o                         
  -6   2   8         95.38         92.06         7.79 o                         
  -5   2   8         14.43         18.49         7.44 o                         
  -4   2   8        213.94        222.91         7.66 o                         
  -3   2   8       2354.09       2175.84        26.94 o                         
  -2   2   8         64.78         58.28         6.97 o                         
  -1   2   8        306.26        314.62         8.51 o                         
   0   2   8        944.74        941.75        24.76 o                         
   1   2   8         42.30         65.36         7.90 o                         
   2   2   8        826.37        853.09        41.46 o                         
   3   2   8         59.02         77.08         7.38 o                         
   4   2   8        561.55        543.71        22.50 o                         
   5   2   8          8.89         11.29         7.36 o                         
   6   2   8         40.50         47.07         7.81 o                         
   7   2   8          0.98          6.46         7.47 o                         
   8   2   8          1.57         10.72        10.25 o                         
  -9   3   8          4.88          4.33        11.02 o                         
  -8   3   8          7.64          6.74         9.16 o                         
  -7   3   8          3.37          9.59         8.32 o                         
  -6   3   8         44.51         42.26         7.64 o                         
  -5   3   8         19.44         14.82         7.96 o                         
  -4   3   8         11.75          7.78         7.32 o                         
  -3   3   8         41.31         46.88         8.15 o                         
  -2   3   8        454.49        426.02        10.73 o                         
  -1   3   8         23.04         39.15         8.96 o                         
   0   3   8        267.02        275.05         9.93 o                         
   1   3   8        514.35        553.69        27.86 o                         
   2   3   8        156.10        173.13         9.31 o                         
   3   3   8        104.66        109.62         8.28 o                         
   4   3   8         21.90         25.37         6.98 o                         
   5   3   8         31.40         38.43         7.55 o                         
   6   3   8          1.71          2.38         9.23 o                         
   7   3   8          1.94          5.93         8.98 o                         
   8   3   8         21.88         18.63         9.27 o                         
  -8   4   8          0.38         15.69        11.81 o                         
  -7   4   8         12.23         15.30        10.08 o                         
  -6   4   8          3.96          9.02         8.46 o                         
  -5   4   8         98.19        100.85         7.83 o                         
  -4   4   8         61.06         51.27         7.43 o                         
  -3   4   8         23.03         27.86         7.63 o                         
  -2   4   8         45.75         52.16         7.98 o                         
  -1   4   8         25.97         30.55         7.23 o                         
   0   4   8       1123.28       1144.57        46.64 o                         
   1   4   8          6.81         14.01         9.25 o                         
   2   4   8        236.60        256.95        10.12 o                         
   3   4   8         56.16         59.51        10.04 o                         
   4   4   8        201.28        171.00         8.63 o                         
   5   4   8         44.65         37.84         8.03 o                         
   6   4   8          2.40          5.42         8.38 o                         
   7   4   8         21.44         20.61         9.38 o                         
  -8   5   8          2.76          1.89        11.88 o                         
  -7   5   8          0.01         -1.88        10.10 o                         
  -6   5   8         19.89         27.84        10.10 o                         
  -5   5   8          0.78          4.25        11.63 o                         
  -4   5   8         62.58         53.46         9.30 o                         
  -3   5   8         37.17         30.81         7.32 o                         
  -2   5   8         17.59         14.85         9.10 o                         
  -1   5   8        102.18        106.69         7.57 o                         
   0   5   8        120.57        123.29         8.99 o                         
   1   5   8          0.30          6.13         9.22 o                         
   2   5   8         25.34         32.45        10.13 o                         
   3   5   8          0.18         20.16         9.47 o                         
   4   5   8          0.19        -10.64        10.51 o                         
   5   5   8          3.68          6.99         8.83 o                         
   6   5   8         28.58         24.87         8.89 o                         
   7   5   8          5.94          9.98         9.96 o                         
  -7   6   8         15.18         24.39        11.71 o                         
  -6   6   8         22.42         14.34        17.83 o                         
  -5   6   8          2.47         13.86        13.01 o                         
  -4   6   8          0.11          1.51        10.72 o                         
  -3   6   8        131.41        110.67        10.00 o                         
  -2   6   8         51.24         40.22         8.17 o                         
  -1   6   8          0.07          2.13         8.61 o                         
   0   6   8         29.82         26.82         9.82 o                         
   1   6   8         41.88         36.44         9.51 o                         
   2   6   8         59.85         63.50         9.73 o                         
   3   6   8         40.69         51.55        10.01 o                         
   4   6   8          0.04         -1.51         9.94 o                         
   5   6   8         24.10         32.26        10.91 o                         
   6   6   8         11.82          3.32        10.21 o                         
  -6   7   8         32.85         44.05        15.13 o                         
  -5   7   8         17.17         18.46        15.26 o                         
  -4   7   8          0.98          1.21        10.81 o                         
  -3   7   8          0.27         -0.34        10.01 o                         
  -2   7   8         78.15         72.42         8.29 o                         
  -1   7   8          1.11          4.93         8.39 o                         
   0   7   8         10.04         10.65        12.19 o                         
   1   7   8         84.25         63.65        11.29 o                         
   2   7   8        100.01        110.99        10.30 o                         
   3   7   8         10.54          3.03        15.71 o                         
   4   7   8          5.35          9.62        10.72 o                         
   5   7   8          4.63          2.93        12.10 o                         
   6   7   8          0.86          0.68        12.15 o                         
  -6   8   8          0.30         -8.63        16.32 o                         
  -5   8   8          1.76         -1.38        18.82 o                         
  -4   8   8          0.15          5.21        12.38 o                         
  -3   8   8          7.58         10.06        10.68 o                         
  -2   8   8         24.00         20.64         9.28 o                         
  -1   8   8         22.10         23.28         9.27 o                         
   0   8   8          3.95         14.72        11.75 o                         
   1   8   8         29.49         32.04        10.28 o                         
   2   8   8         16.72         21.64        11.73 o                         
   3   8   8         56.05         55.49        11.92 o                         
   4   8   8         40.14         36.34        11.63 o                         
   5   8   8          0.00          7.49        12.30 o                         
  -4   9   8          1.80         -0.69        13.60 o                         
  -3   9   8          6.56          6.23        12.17 o                         
  -2   9   8          0.24          2.35        10.45 o                         
  -1   9   8          1.28          7.58        10.21 o                         
   0   9   8          0.38         -3.80        12.40 o                         
   1   9   8          1.59          4.05        11.33 o                         
   2   9   8          3.52          8.75        11.46 o                         
   3   9   8          5.57         10.65        12.74 o                         
  -2  10   8          0.83          2.46        11.41 o                         
  -1  10   8          0.01          0.11        11.20 o                         
   0  10   8          1.23          7.32        13.62 o                         
   1  10   8          0.41          5.80        14.73 o                         
  -3 -10   9          6.61          6.65         9.68 o                         
  -2 -10   9         35.06         35.10        10.85 o                         
  -1 -10   9         48.66         51.32         9.55 o                         
   0 -10   9         49.03         59.76         9.42 o                         
   1 -10   9         66.90         56.15        10.03 o                         
   2 -10   9          0.02          8.06         8.85 o                         
  -5  -9   9          0.10         -3.22        11.14 o                         
  -4  -9   9          1.99          6.14         8.76 o                         
  -3  -9   9          2.54          4.37         8.47 o                         
  -2  -9   9          9.52         18.71         8.64 o                         
  -1  -9   9         63.86         67.83         9.65 o                         
   0  -9   9          2.63          7.30         7.77 o                         
   1  -9   9         60.58         62.10        13.82 o                         
   2  -9   9         92.00         91.48        11.35 o                         
   3  -9   9          0.31          2.07         8.84 o                         
   4  -9   9          9.31          5.83        10.23 o                         
  -6  -8   9          0.56         11.60         8.68 o                         
  -5  -8   9         25.25         27.12         8.23 o                         
  -4  -8   9         13.55         16.61         8.35 o                         
  -3  -8   9          1.01         15.43         8.33 o                         
  -2  -8   9        191.34        179.37        16.54 o                         
  -1  -8   9         45.04         52.54         7.48 o                         
   0  -8   9         15.05         21.16         8.50 o                         
   1  -8   9         81.05         87.30         7.93 o                         
   2  -8   9          0.00          7.05         7.64 o                         
   3  -8   9          1.91          8.59         8.28 o                         
   4  -8   9         37.12         43.38        11.59 o                         
   5  -8   9         10.57          6.02        11.00 o                         
  -7  -7   9          7.50          3.85        11.81 o                         
  -6  -7   9          8.34          5.30         7.82 o                         
  -5  -7   9          2.25         -1.26         7.91 o                         
  -4  -7   9         28.42         26.02         7.62 o                         
  -3  -7   9         67.12         64.48         7.14 o                         
  -2  -7   9        277.51        269.94        19.92 o                         
  -1  -7   9         16.71         17.13         7.35 o                         
   0  -7   9          0.80          1.45         7.67 o                         
   1  -7   9        119.13        136.60        12.90 o                         
   2  -7   9         88.59         91.83         8.66 o                         
   3  -7   9         66.51         67.25         7.77 o                         
   4  -7   9         10.37          5.02         8.50 o                         
   5  -7   9          7.49         11.86        10.31 o                         
   6  -7   9          4.21         18.25        10.63 o                         
  -7  -6   9         44.56         43.04         8.15 o                         
  -6  -6   9         42.55         43.45         7.87 o                         
  -5  -6   9         23.96         31.88         7.44 o                         
  -4  -6   9          0.21         -0.52         6.89 o                         
  -3  -6   9         26.05         37.38         6.84 o                         
  -2  -6   9        155.34        139.15         7.39 o                         
  -1  -6   9         41.13         52.24         7.21 o                         
   0  -6   9        419.88        396.25        18.88 o                         
   1  -6   9         34.90         31.35         7.53 o                         
   2  -6   9         28.64         45.70         7.50 o                         
   3  -6   9          5.29          6.82         7.82 o                         
   4  -6   9         21.02         24.64         8.09 o                         
   5  -6   9         16.82         19.50         8.78 o                         
   6  -6   9          0.63          5.29        10.50 o                         
   7  -6   9          1.86          8.69        12.21 o                         
  -8  -5   9          4.90          8.90         8.49 o                         
  -7  -5   9         30.00         43.14         7.60 o                         
  -6  -5   9          0.56          3.63         8.46 o                         
  -5  -5   9        145.44        129.74        15.67 o                         
  -4  -5   9        984.47        841.83        47.74 o                         
  -3  -5   9         18.85         23.79         7.10 o                         
  -2  -5   9         66.86         70.28         7.13 o                         
  -1  -5   9          0.29         -0.35         6.85 o                         
   0  -5   9          1.17          1.19         6.57 o                         
   1  -5   9        418.25        416.79        19.46 o                         
   2  -5   9         91.45         90.45         7.71 o                         
   3  -5   9         88.07         88.69         7.60 o                         
   4  -5   9         39.46         54.56         7.53 o                         
   5  -5   9          6.58         10.34         8.12 o                         
   6  -5   9          2.39         -6.90         9.29 o                         
   7  -5   9          0.73          5.75        15.12 o                         
  -8  -4   9          0.05          2.92         8.58 o                         
  -7  -4   9         52.23         47.76         7.64 o                         
  -6  -4   9         62.49         70.19        10.19 o                         
  -5  -4   9          9.30         23.29         7.11 o                         
  -4  -4   9        356.33        338.21        15.23 o                         
  -3  -4   9         25.95         43.67         6.92 o                         
  -2  -4   9         56.99         56.55         6.63 o                         
  -1  -4   9        330.85        278.63        12.56 o                         
   0  -4   9          0.45          9.58         6.51 o                         
   1  -4   9        231.87        215.81         9.60 o                         
   2  -4   9          9.16         15.67         6.98 o                         
   3  -4   9          0.69          7.25         8.20 o                         
   4  -4   9        343.42        339.56        18.46 o                         
   5  -4   9         30.79         27.91         8.23 o                         
   6  -4   9         19.85         22.51         8.30 o                         
   7  -4   9         10.53          8.99         9.08 o                         
   8  -4   9          0.44          5.96        10.17 o                         
  -9  -3   9          5.03         10.96         8.54 o                         
  -8  -3   9          3.52          3.00         7.97 o                         
  -7  -3   9          9.19          9.47         6.99 o                         
  -6  -3   9        308.63        293.00        17.10 o                         
  -5  -3   9          7.47         11.64         7.09 o                         
  -4  -3   9         27.70         22.07         6.87 o                         
  -3  -3   9        259.95        273.68         8.69 o                         
  -2  -3   9          3.55          3.90         6.41 o                         
  -1  -3   9       1674.82       1657.73        63.00 o                         
   0  -3   9        230.60        243.67        12.38 o                         
   1  -3   9          7.61         35.81         6.36 o                         
   2  -3   9         98.59         94.60         7.15 o                         
   3  -3   9         41.84         51.12         7.50 o                         
   4  -3   9        480.51        447.25        23.40 o                         
   5  -3   9          0.03          7.46         7.79 o                         
   6  -3   9         66.94         63.81         8.32 o                         
   7  -3   9          3.18          7.21         8.86 o                         
   8  -3   9          0.04          4.34         9.16 o                         
  -9  -2   9          2.69          5.41         8.54 o                         
  -8  -2   9         17.91         18.51         7.76 o                         
  -7  -2   9         55.37         71.62         7.32 o                         
  -6  -2   9         83.25         77.72         7.12 o                         
  -5  -2   9         27.98         40.12         8.02 o                         
  -4  -2   9          5.33          9.22         6.78 o                         
  -3  -2   9        168.27        156.24         6.69 o                         
  -2  -2   9         53.75         51.33         6.94 o                         
  -1  -2   9        862.22        811.07        39.45 o                         
   0  -2   9       1307.96       1220.71        48.53 o                         
   1  -2   9        977.26        877.94        38.38 o                         
   2  -2   9       1083.76       1052.01        66.75 o                         
   3  -2   9         28.59         43.84         6.98 o                         
   4  -2   9        703.80        675.11        40.53 o                         
   5  -2   9          5.71          6.46         7.39 o                         
   6  -2   9        131.15        130.04        10.13 o                         
   7  -2   9         11.37         18.01         8.01 o                         
   8  -2   9          1.00          4.49         9.58 o                         
  -9  -1   9         12.36         15.86         8.88 o                         
  -8  -1   9         43.26         45.58         8.20 o                         
  -7  -1   9         30.61         31.13         7.49 o                         
  -6  -1   9        578.76        565.36        15.14 o                         
  -5  -1   9         25.07         31.38         7.11 o                         
  -4  -1   9        106.58        115.02         7.32 o                         
  -3  -1   9       1835.44       1689.75        51.55 o                         
  -2  -1   9       1147.47       1031.57        25.50 o                         
  -1  -1   9        138.45        116.38         7.31 o                         
   0  -1   9         56.01         61.42         7.39 o                         
   1  -1   9        876.75        828.70        10.87 o                         
   2  -1   9         47.02         42.60         6.66 o                         
   3  -1   9        106.00         80.37         6.75 o                         
   4  -1   9         74.18         66.88         6.71 o                         
   5  -1   9         27.45         27.61         8.26 o                         
   6  -1   9         15.57         11.71         8.71 o                         
   7  -1   9        144.92        133.41        16.85 o                         
   8  -1   9         15.39         10.57        11.02 o                         
  -9   0   9         11.08          7.54         9.35 o                         
  -8   0   9         35.72         39.18         7.68 o                         
  -7   0   9          1.12          7.62         7.53 o                         
  -6   0   9         23.87         26.88         6.96 o                         
  -5   0   9         43.43         44.59         6.66 o                         
  -4   0   9         29.26         33.15         8.15 o                         
  -3   0   9          0.16          4.85         7.05 o                         
  -2   0   9        612.12        565.92        13.67 o                         
  -1   0   9       1975.76       1859.04        12.77 o                         
   0   0   9       1298.65       1350.16        27.45 o                         
   1   0   9        192.28        177.24         7.55 o                         
   2   0   9       1897.03       2021.57       117.44 o                         
   3   0   9        509.93        532.30        26.89 o                         
   4   0   9        156.52        166.24         6.83 o                         
   5   0   9         43.30         43.72         7.89 o                         
   6   0   9        137.66        130.05        10.11 o                         
   7   0   9         27.33         23.01         7.69 o                         
   8   0   9          0.61          7.94         9.72 o                         
  -9   1   9          0.25          5.45         9.25 o                         
  -8   1   9         13.49         16.27         8.19 o                         
  -7   1   9          1.31          6.40         7.89 o                         
  -6   1   9         48.00         50.48         7.72 o                         
  -5   1   9          0.90          6.74         6.38 o                         
  -4   1   9        505.29        462.67         8.40 o                         
  -3   1   9        591.36        614.32        16.28 o                         
  -2   1   9         88.78         82.22         7.51 o                         
  -1   1   9       1282.60       1170.78        25.81 o                         
   0   1   9          2.78          9.10         7.21 o                         
   1   1   9       1677.17       1623.91        67.19 o                         
   2   1   9          6.28         12.22         6.68 o                         
   3   1   9         66.15         65.23         6.81 o                         
   4   1   9          5.69          5.30         7.42 o                         
   5   1   9        117.13        116.28         8.00 o                         
   6   1   9         38.09         46.68         8.52 o                         
   7   1   9         22.52         26.02         8.52 o                         
   8   1   9          2.07          7.61         8.87 o                         
  -9   2   9          2.49          2.03         9.46 o                         
  -8   2   9          1.16          5.89         8.43 o                         
  -7   2   9         14.96         22.63         7.85 o                         
  -6   2   9         33.68         32.01         7.51 o                         
  -5   2   9         26.67         27.34         6.93 o                         
  -4   2   9        268.80        280.22         8.33 o                         
  -3   2   9          0.11          8.89         6.82 o                         
  -2   2   9         31.59         34.71         8.03 o                         
  -1   2   9        611.85        609.49         9.38 o                         
   0   2   9       1133.19       1430.60        60.35 o                         
   1   2   9        115.33        128.36         8.32 o                         
   2   2   9        344.82        360.34        17.44 o                         
   3   2   9         67.56         87.28         9.42 o                         
   4   2   9        431.07        403.54        23.32 o                         
   5   2   9        113.05        104.47         8.87 o                         
   6   2   9        128.96        118.46         8.12 o                         
   7   2   9         25.83         33.21         8.28 o                         
   8   2   9         24.81         31.41        11.00 o                         
  -8   3   9         17.89         25.81         9.01 o                         
  -7   3   9          0.48         11.41         8.73 o                         
  -6   3   9         24.33         23.54         7.61 o                         
  -5   3   9        122.74        124.50         8.26 o                         
  -4   3   9         17.62         19.56         7.94 o                         
  -3   3   9         89.21         74.53         7.17 o                         
  -2   3   9         53.94         54.58         7.90 o                         
  -1   3   9        640.50        573.54        14.20 o                         
   0   3   9         38.04         34.74         8.46 o                         
   1   3   9          3.81         30.68         8.05 o                         
   2   3   9          2.01          5.85         8.23 o                         
   3   3   9        588.75        585.55        36.86 o                         
   4   3   9          0.50          4.94         7.24 o                         
   5   3   9         54.25         62.59         7.75 o                         
   6   3   9        208.50        206.21        15.27 o                         
   7   3   9          0.02          5.98         8.55 o                         
   8   3   9          3.41         15.79         9.45 o                         
  -8   4   9          6.78         16.38        10.86 o                         
  -7   4   9        101.36        102.45        10.19 o                         
  -6   4   9          3.51         10.29         8.34 o                         
  -5   4   9          7.32         10.59         7.91 o                         
  -4   4   9         50.34         55.32         7.54 o                         
  -3   4   9         92.41         96.64         7.88 o                         
  -2   4   9         13.66         13.69         7.41 o                         
  -1   4   9         32.26         21.03         7.82 o                         
   0   4   9         98.61        102.42         8.47 o                         
   1   4   9        218.87        238.96        11.05 o                         
   2   4   9         60.16         46.87         9.25 o                         
   3   4   9          4.72          0.43         9.02 o                         
   4   4   9          0.05          9.29         7.90 o                         
   5   4   9         17.68         14.51         8.22 o                         
   6   4   9        125.92        107.89         9.27 o                         
   7   4   9          3.39          7.54         8.83 o                         
  -8   5   9          0.40         11.05        11.05 o                         
  -7   5   9          1.58         10.76         9.98 o                         
  -6   5   9          0.13          7.86         9.10 o                         
  -5   5   9         11.97         20.08         9.35 o                         
  -4   5   9         12.25         17.01         7.47 o                         
  -3   5   9         36.87         31.19         7.65 o                         
  -2   5   9        185.45        178.23         8.58 o                         
  -1   5   9          4.80          5.91         7.72 o                         
   0   5   9         48.67         58.38         8.78 o                         
   1   5   9        273.75        267.04        10.47 o                         
   2   5   9         14.92         15.20        10.04 o                         
   3   5   9        165.16        153.12         9.99 o                         
   4   5   9         10.56         21.36        10.59 o                         
   5   5   9          0.21          8.52         9.59 o                         
   6   5   9         59.68         58.38         9.38 o                         
   7   5   9          0.21          2.74        10.10 o                         
  -7   6   9         13.08         11.27        13.70 o                         
  -6   6   9          4.77          6.36        10.41 o                         
  -5   6   9         23.50         23.59         9.16 o                         
  -4   6   9          0.47          3.43         8.90 o                         
  -3   6   9         59.60         69.01         8.65 o                         
  -2   6   9          0.39         -0.12         9.24 o                         
  -1   6   9          3.08         11.41         8.91 o                         
   0   6   9         41.92         43.07        11.90 o                         
   1   6   9        254.77        257.51        15.74 o                         
   2   6   9         21.28         32.07         9.79 o                         
   3   6   9          7.71         18.94        15.79 o                         
   4   6   9         32.14         30.95        10.33 o                         
   5   6   9          0.16         -1.49        10.67 o                         
   6   6   9         14.44         17.51        11.74 o                         
  -6   7   9          0.49          8.54        11.82 o                         
  -5   7   9          0.32          2.95         9.40 o                         
  -4   7   9         11.13          9.53         9.50 o                         
  -3   7   9          2.05          4.48         8.54 o                         
  -2   7   9         11.57         18.10         8.90 o                         
  -1   7   9         77.97         61.28         9.78 o                         
   0   7   9          7.66         25.22        10.95 o                         
   1   7   9        438.15        436.49        31.01 o                         
   2   7   9         21.35         26.24        10.11 o                         
   3   7   9          0.47         16.96        11.43 o                         
   4   7   9          2.30          3.49        10.70 o                         
   5   7   9          0.70          6.96        11.49 o                         
  -5   8   9          0.49          4.43        11.23 o                         
  -4   8   9          4.90          8.27         9.52 o                         
  -3   8   9          2.31          7.39         9.77 o                         
  -2   8   9          0.35          6.78         9.84 o                         
  -1   8   9         65.09         68.19        10.01 o                         
   0   8   9         34.16         43.98        13.21 o                         
   1   8   9        128.46        104.29        11.06 o                         
   2   8   9         31.72         24.21        16.76 o                         
   3   8   9         19.24         10.04        12.10 o                         
   4   8   9          0.00         16.08        11.45 o                         
  -4   9   9          1.90          9.07        11.19 o                         
  -3   9   9         10.85         19.47        10.45 o                         
  -2   9   9          0.14          6.57        10.72 o                         
  -1   9   9          2.34          3.28        11.62 o                         
   0   9   9         12.12          5.60        12.68 o                         
   1   9   9          0.00          2.82        12.56 o                         
   2   9   9          5.66         -0.12        14.21 o                         
   3   9   9          0.37         -7.38        11.51 o                         
  -3 -10  10          0.00         13.71         8.83 o                         
  -2 -10  10          8.02         14.37         8.75 o                         
  -1 -10  10          0.13          9.59        10.02 o                         
   0 -10  10          0.56          6.90         9.42 o                         
   1 -10  10          8.20         10.32         8.55 o                         
   2 -10  10          1.39          8.53         9.16 o                         
  -5  -9  10          0.01          3.56        10.57 o                         
  -4  -9  10          4.09         15.45         8.12 o                         
  -3  -9  10         24.00         20.77         8.59 o                         
  -2  -9  10         40.26         40.63         7.73 o                         
  -1  -9  10         58.00         48.50         8.56 o                         
   0  -9  10         10.76         17.01         8.19 o                         
   1  -9  10          2.89          7.60         7.81 o                         
   2  -9  10         46.29         45.94         9.06 o                         
   3  -9  10         10.72         14.44        10.35 o                         
   4  -9  10          9.33          6.18        10.33 o                         
  -6  -8  10          2.62          6.75         9.25 o                         
  -5  -8  10         25.46          9.83         8.72 o                         
  -4  -8  10          8.07         15.80         7.90 o                         
  -3  -8  10         17.34         17.61         8.08 o                         
  -2  -8  10         21.90         31.89         8.05 o                         
  -1  -8  10          6.40         11.90         7.47 o                         
   0  -8  10         35.72         53.76         8.40 o                         
   1  -8  10         61.89         63.00         8.08 o                         
   2  -8  10          1.24          7.60         8.17 o                         
   3  -8  10          5.02          1.98         8.35 o                         
   4  -8  10         11.65         23.36         9.20 o                         
   5  -8  10         56.81         57.70        11.22 o                         
  -7  -7  10         16.81         15.83        10.96 o                         
  -6  -7  10         10.26         10.20         8.57 o                         
  -5  -7  10         27.38         28.77         7.88 o                         
  -4  -7  10          5.70         12.05         7.51 o                         
  -3  -7  10          0.73          9.06         6.96 o                         
  -2  -7  10        360.07        371.71        31.01 o                         
  -1  -7  10        138.26        137.36        14.00 o                         
   0  -7  10          2.29          8.79         7.01 o                         
   1  -7  10         44.12         50.39         7.01 o                         
   2  -7  10        109.17        116.51         7.78 o                         
   3  -7  10         30.55         29.15         7.84 o                         
   4  -7  10          7.89         10.78         8.90 o                         
   5  -7  10          5.57          7.79         9.39 o                         
   6  -7  10         33.87         34.43        11.28 o                         
  -7  -6  10         22.40         15.40         8.19 o                         
  -6  -6  10         30.89         25.83         8.53 o                         
  -5  -6  10        234.10        227.49        14.54 o                         
  -4  -6  10         76.14         92.39         7.38 o                         
  -3  -6  10          2.85         14.79         7.27 o                         
  -2  -6  10        233.70        230.55        13.11 o                         
  -1  -6  10         13.48         17.14         7.59 o                         
   0  -6  10        122.65        119.03        10.65 o                         
   1  -6  10         65.78         77.65         6.76 o                         
   2  -6  10          2.80         -0.18         7.63 o                         
   3  -6  10          2.43          8.80         7.46 o                         
   4  -6  10         44.50         35.89         8.00 o                         
   5  -6  10          3.60          1.22         8.44 o                         
   6  -6  10          0.16         15.36        10.38 o                         
  -8  -5  10          1.23          3.21         8.46 o                         
  -7  -5  10         19.16         19.73         7.59 o                         
  -6  -5  10        214.37        208.83        11.71 o                         
  -5  -5  10          0.25          8.50         7.05 o                         
  -4  -5  10         28.32         29.91         6.80 o                         
  -3  -5  10         41.29         32.54         6.90 o                         
  -2  -5  10          3.20          4.57         6.93 o                         
  -1  -5  10        380.90        366.94        23.36 o                         
   0  -5  10          5.58         10.44         6.38 o                         
   1  -5  10         49.98         46.52         7.16 o                         
   2  -5  10        136.70        130.81         7.73 o                         
   3  -5  10          0.37         -3.47         7.14 o                         
   4  -5  10         24.42         26.15         7.49 o                         
   5  -5  10         16.16         18.84         8.64 o                         
   6  -5  10          0.01         11.54         8.66 o                         
   7  -5  10          0.09          4.01         9.90 o                         
  -8  -4  10          3.66          6.52         8.31 o                         
  -7  -4  10         74.51         70.45         7.38 o                         
  -6  -4  10         11.10          7.52         7.93 o                         
  -5  -4  10         51.59         43.70         7.20 o                         
  -4  -4  10          0.00          3.95         6.47 o                         
  -3  -4  10        380.09        379.84        25.05 o                         
  -2  -4  10          0.02          9.18         6.58 o                         
  -1  -4  10         19.33         32.03         6.99 o                         
   0  -4  10        427.03        431.11        12.10 o                         
   1  -4  10          6.11          3.39         6.91 o                         
   2  -4  10         26.84         22.68         6.73 o                         
   3  -4  10        159.86        145.89         7.37 o                         
   4  -4  10          1.15         16.49         7.91 o                         
   5  -4  10        410.87        368.56        18.27 o                         
   6  -4  10         10.36         17.65         8.13 o                         
   7  -4  10          0.50          7.41         9.09 o                         
  -8  -3  10          1.78          4.52         8.59 o                         
  -7  -3  10         10.20         13.22         6.95 o                         
  -6  -3  10         82.35         82.99         6.84 o                         
  -5  -3  10         11.00         16.65         6.78 o                         
  -4  -3  10          0.16         12.81         6.80 o                         
  -3  -3  10         33.58         39.68         6.57 o                         
  -2  -3  10        195.44        170.57         7.12 o                         
  -1  -3  10        436.69        455.68        20.41 o                         
   0  -3  10         35.33         43.24         6.59 o                         
   1  -3  10        193.51        205.00         9.19 o                         
   2  -3  10          0.45          5.59         6.88 o                         
   3  -3  10          1.69          7.12         7.33 o                         
   4  -3  10        159.51        164.57        11.82 o                         
   5  -3  10        109.98        128.36        12.37 o                         
   6  -3  10         37.21         33.12         7.92 o                         
   7  -3  10          9.48         13.55         8.57 o                         
   8  -3  10         28.20         32.72         9.57 o                         
  -9  -2  10          1.86          9.53         8.64 o                         
  -8  -2  10          4.02          4.51         7.44 o                         
  -7  -2  10          2.62          6.52         7.40 o                         
  -6  -2  10         63.56         55.92         6.68 o                         
  -5  -2  10         28.47         29.39         6.83 o                         
  -4  -2  10        209.55        198.75         7.95 o                         
  -3  -2  10        225.61        199.32         7.03 o                         
  -2  -2  10        634.47        654.00        18.95 o                         
  -1  -2  10        667.13        689.39        16.85 o                         
   0  -2  10          6.42          5.25         6.55 o                         
   1  -2  10          3.00         -0.42         7.02 o                         
   2  -2  10        251.11        228.70        11.47 o                         
   3  -2  10         21.28         32.64         7.04 o                         
   4  -2  10         15.52         17.42         6.97 o                         
   5  -2  10        218.59        200.83        11.72 o                         
   6  -2  10         20.76         17.95         7.64 o                         
   7  -2  10         12.47         21.46         8.63 o                         
   8  -2  10          0.27          5.00         9.90 o                         
  -9  -1  10          0.73          8.49         8.68 o                         
  -8  -1  10         60.41         50.99         8.42 o                         
  -7  -1  10         92.23         82.74         8.43 o                         
  -6  -1  10         45.40         33.64         7.04 o                         
  -5  -1  10         41.74         41.38         6.43 o                         
  -4  -1  10         45.87         65.89         7.24 o                         
  -3  -1  10         22.46         16.92         6.64 o                         
  -2  -1  10        302.23        294.63         7.68 o                         
  -1  -1  10        454.29        441.59        22.21 o                         
   0  -1  10         39.06         38.79         6.97 o                         
   1  -1  10         52.65         55.52         7.87 o                         
   2  -1  10         25.82         20.45         8.03 o                         
   3  -1  10        476.73        496.27        32.50 o                         
   4  -1  10          9.79         11.00         6.57 o                         
   5  -1  10         70.66         63.80         7.08 o                         
   6  -1  10         86.58         89.85         7.84 o                         
   7  -1  10         42.90         37.06         8.57 o                         
   8  -1  10         40.41         42.97         9.57 o                         
  -9   0  10         11.20         10.25         8.67 o                         
  -8   0  10         28.52         32.96         8.13 o                         
  -7   0  10         59.13         56.50         8.03 o                         
  -6   0  10         31.22         30.86         6.97 o                         
  -5   0  10        366.86        377.73        10.26 o                         
  -4   0  10          0.34          5.26         8.42 o                         
  -3   0  10         27.07         20.20         6.44 o                         
  -2   0  10        762.59        703.87         9.02 o                         
  -1   0  10        100.41         89.17         7.43 o                         
   0   0  10       2602.88       2839.26        80.72 o                         
   1   0  10          0.33          6.80         6.89 o                         
   2   0  10         65.66         49.67         7.07 o                         
   3   0  10          0.86         21.58         7.54 o                         
   4   0  10         42.14         36.03         6.79 o                         
   5   0  10        528.62        505.46        32.30 o                         
   6   0  10          4.07          4.77         7.57 o                         
   7   0  10          0.36          8.32         9.09 o                         
   8   0  10         17.04         18.87         9.01 o                         
  -9   1  10         12.54         11.22         9.92 o                         
  -8   1  10          0.64          4.54         7.99 o                         
  -7   1  10         20.64         22.37         7.63 o                         
  -6   1  10        356.03        318.83        11.15 o                         
  -5   1  10         20.14         27.19         7.34 o                         
  -4   1  10        227.96        211.99         7.31 o                         
  -3   1  10         67.29         82.80         8.64 o                         
  -2   1  10         69.65         78.49         7.45 o                         
  -1   1  10        419.79        511.87        31.90 o                         
   0   1  10         37.58         47.50         7.27 o                         
   1   1  10       2347.64       2422.39        68.01 o                         
   2   1  10         25.72         27.50         7.31 o                         
   3   1  10        101.75        102.28        13.04 o                         
   4   1  10         30.86         29.66         7.46 o                         
   5   1  10         45.27         37.46         7.67 o                         
   6   1  10        268.04        249.62        13.51 o                         
   7   1  10         34.58         51.47         9.12 o                         
   8   1  10          3.19          0.78         9.00 o                         
  -9   2  10         10.07         13.38         9.54 o                         
  -8   2  10          0.02          8.45         9.15 o                         
  -7   2  10        125.57        129.27         8.18 o                         
  -6   2  10          1.16          7.86         7.43 o                         
  -5   2  10         88.71         90.53         7.52 o                         
  -4   2  10        183.22        163.03         7.60 o                         
  -3   2  10          0.91          2.90         6.53 o                         
  -2   2  10          0.99          0.02         9.01 o                         
  -1   2  10        224.46        206.85         9.37 o                         
   0   2  10        262.02        305.01         8.72 o                         
   1   2  10        698.09        685.34        19.60 o                         
   2   2  10          5.15         12.28         7.31 o                         
   3   2  10        131.94        124.82         7.72 o                         
   4   2  10         41.50         47.58         7.55 o                         
   5   2  10         39.45         34.45         7.76 o                         
   6   2  10          6.07          7.20         7.42 o                         
   7   2  10         83.85         85.69         8.29 o                         
   8   2  10          7.20         11.17         9.25 o                         
  -8   3  10          1.24          0.15         9.77 o                         
  -7   3  10         31.74         32.43         8.41 o                         
  -6   3  10          0.17          2.62         9.05 o                         
  -5   3  10          0.99          2.74         7.88 o                         
  -4   3  10         42.71         48.57         7.12 o                         
  -3   3  10          0.79          5.09         6.66 o                         
  -2   3  10         17.49         17.94         7.01 o                         
  -1   3  10        352.11        359.29        14.99 o                         
   0   3  10          9.01          6.65         8.01 o                         
   1   3  10          1.70         18.49         8.93 o                         
   2   3  10        138.82        126.19         8.28 o                         
   3   3  10         90.69         94.56         8.89 o                         
   4   3  10        201.76        210.87        15.23 o                         
   5   3  10         18.02         20.59         7.38 o                         
   6   3  10         22.58         27.74         8.53 o                         
   7   3  10         67.74         59.43         9.89 o                         
  -8   4  10          0.03          5.85        11.49 o                         
  -7   4  10        103.13        104.61         9.37 o                         
  -6   4  10          0.00          1.58         8.34 o                         
  -5   4  10          2.88          4.59         7.42 o                         
  -4   4  10          1.35         17.74         7.74 o                         
  -3   4  10         17.80         15.18         7.96 o                         
  -2   4  10        105.55        108.27         7.96 o                         
  -1   4  10          0.03         17.91         8.67 o                         
   0   4  10         32.99         29.17         8.09 o                         
   1   4  10        101.15        106.63         9.67 o                         
   2   4  10         23.50         23.26         9.16 o                         
   3   4  10         17.93         17.49         8.91 o                         
   4   4  10        159.52        146.40         9.56 o                         
   5   4  10          9.30         17.59         9.06 o                         
   6   4  10         19.53         24.54         8.49 o                         
   7   4  10         46.42         44.53         9.26 o                         
  -8   5  10          0.56          4.77        11.22 o                         
  -7   5  10         15.93         22.44        10.55 o                         
  -6   5  10          4.43          8.09         9.27 o                         
  -5   5  10         35.34         33.06         8.09 o                         
  -4   5  10         10.97          6.91         8.00 o                         
  -3   5  10         63.04         72.52         8.22 o                         
  -2   5  10         25.66         16.33         7.65 o                         
  -1   5  10        356.06        332.70         8.82 o                         
   0   5  10        106.12        109.55         9.76 o                         
   1   5  10          0.19          4.08         9.16 o                         
   2   5  10        117.10        125.64        10.71 o                         
   3   5  10          3.20         16.69        10.42 o                         
   4   5  10          2.12         15.47        10.87 o                         
   5   5  10          9.04         20.63         9.23 o                         
   6   5  10          4.42         10.43         9.37 o                         
   7   5  10          0.09          1.30        10.72 o                         
  -7   6  10          1.48          5.99        11.11 o                         
  -6   6  10          2.43         15.29        11.60 o                         
  -5   6  10          0.17          5.98         8.59 o                         
  -4   6  10          0.07          9.96         8.84 o                         
  -3   6  10          4.90          4.87         8.33 o                         
  -2   6  10          0.13         10.09         8.18 o                         
  -1   6  10          8.76         23.14         9.12 o                         
   0   6  10        604.66        636.94        31.41 o                         
   1   6  10         22.25         28.06         9.77 o                         
   2   6  10        113.14        108.91        10.38 o                         
   3   6  10        112.51        127.38        14.35 o                         
   4   6  10         10.88         16.35        11.50 o                         
   5   6  10          2.82          6.60        12.39 o                         
   6   6  10          2.75          9.72        11.83 o                         
  -6   7  10         26.35         34.73        11.05 o                         
  -5   7  10          0.66          4.76        10.58 o                         
  -4   7  10          2.84          2.03         8.96 o                         
  -3   7  10         38.55         39.02         8.94 o                         
  -2   7  10         42.07         34.34        10.50 o                         
  -1   7  10        154.52        154.56         9.41 o                         
   0   7  10          5.99         18.99        11.09 o                         
   1   7  10         48.55         62.28        15.75 o                         
   2   7  10         24.28         32.12        10.24 o                         
   3   7  10          6.58         12.17        10.63 o                         
   4   7  10          0.35          9.59        11.90 o                         
   5   7  10          1.40          4.72        13.82 o                         
  -5   8  10          6.47         12.15        10.19 o                         
  -4   8  10          1.04          5.51        10.33 o                         
  -3   8  10          0.21          3.90         9.25 o                         
  -2   8  10          3.28          6.97        11.33 o                         
  -1   8  10         31.96         38.45        10.35 o                         
   0   8  10         97.15         84.57        12.02 o                         
   1   8  10         31.93         30.33        11.72 o                         
   2   8  10         11.58          5.82        10.74 o                         
   3   8  10          7.94         24.26        12.29 o                         
   4   8  10          1.60          0.99        17.16 o                         
  -4   9  10          2.81         14.12        11.13 o                         
  -3   9  10          2.33          6.68        11.11 o                         
  -2   9  10          0.27          8.35        13.07 o                         
  -1   9  10          5.31         14.26        12.83 o                         
   0   9  10          0.32          0.81        11.63 o                         
   1   9  10          0.63         -5.71        12.33 o                         
   2   9  10          6.28          9.73        11.87 o                         
  -2 -10  11         14.29         14.07         8.74 o                         
  -1 -10  11          3.73          2.87         9.55 o                         
   0 -10  11         49.90         45.14         8.82 o                         
   1 -10  11          1.77          5.37         8.20 o                         
  -4  -9  11          0.14          5.69         8.43 o                         
  -3  -9  11         13.88         11.46         7.86 o                         
  -2  -9  11        139.03        120.39        16.25 o                         
  -1  -9  11          1.56          9.15         8.78 o                         
   0  -9  11          6.32          3.49         7.97 o                         
   1  -9  11          3.20         13.43         7.64 o                         
   2  -9  11          2.77          9.54         8.41 o                         
   3  -9  11         11.91         13.48         9.11 o                         
  -6  -8  11          0.83          1.59         8.54 o                         
  -5  -8  11          0.01         11.16         8.42 o                         
  -4  -8  11         12.59         18.61         7.97 o                         
  -3  -8  11         24.60         27.59         8.12 o                         
  -2  -8  11          6.14         11.27         8.14 o                         
  -1  -8  11         64.05         71.22        10.01 o                         
   0  -8  11          1.97         14.59         7.43 o                         
   1  -8  11          6.30         14.07         8.55 o                         
   2  -8  11         53.01         56.10         8.52 o                         
   3  -8  11          0.10         -0.05         8.45 o                         
   4  -8  11          1.91          4.05         9.15 o                         
   5  -8  11          2.60         -3.13        11.20 o                         
  -6  -7  11         22.80         29.68         8.03 o                         
  -5  -7  11          8.06         10.21         8.10 o                         
  -4  -7  11         10.44         22.40         7.48 o                         
  -3  -7  11         48.85         49.92         7.37 o                         
  -2  -7  11        105.23         97.51        12.06 o                         
  -1  -7  11        103.89         92.79         7.44 o                         
   0  -7  11          5.16         18.34         7.52 o                         
   1  -7  11          5.84          6.22         7.17 o                         
   2  -7  11        129.21        128.00        10.95 o                         
   3  -7  11          2.50          7.33         7.89 o                         
   4  -7  11          0.30         14.81         8.94 o                         
   5  -7  11          3.91         12.87         9.35 o                         
   6  -7  11          8.47          4.27        12.54 o                         
  -7  -6  11         16.04         14.43         8.67 o                         
  -6  -6  11          7.17         29.09        13.72 o                         
  -5  -6  11         19.88         11.83         7.63 o                         
  -4  -6  11         12.46         19.22         6.88 o                         
  -3  -6  11          9.22         20.43         6.68 o                         
  -2  -6  11          0.06          7.97         6.87 o                         
  -1  -6  11        378.55        387.89        33.79 o                         
   0  -6  11         31.32         44.23         7.25 o                         
   1  -6  11        105.02         99.55         7.15 o                         
   2  -6  11        264.02        253.56        22.31 o                         
   3  -6  11          3.65          2.70         7.43 o                         
   4  -6  11          7.64         16.88         8.07 o                         
   5  -6  11          0.63         -0.16         8.49 o                         
   6  -6  11          7.05          9.69         9.65 o                         
  -8  -5  11          2.07          6.64         8.82 o                         
  -7  -5  11         24.60         19.02         8.34 o                         
  -6  -5  11          8.35          3.74         7.74 o                         
  -5  -5  11         45.80         46.03         8.39 o                         
  -4  -5  11          0.06          4.10         6.69 o                         
  -3  -5  11         13.99         25.37         7.14 o                         
  -2  -5  11          7.48         10.92         6.55 o                         
  -1  -5  11          4.52         14.08         7.32 o                         
   0  -5  11         23.97         24.61         7.02 o                         
   1  -5  11        210.02        197.08         6.99 o                         
   2  -5  11        310.65        278.54        16.99 o                         
   3  -5  11          9.60         15.19         7.46 o                         
   4  -5  11          0.03          5.74         7.98 o                         
   5  -5  11          2.42         -1.06         8.13 o                         
   6  -5  11         12.40         14.72         9.57 o                         
   7  -5  11          0.86         -0.13         9.93 o                         
  -8  -4  11          0.24         -1.84         8.37 o                         
  -7  -4  11          0.00          5.16         7.84 o                         
  -6  -4  11          1.74          1.64         6.91 o                         
  -5  -4  11         88.24         76.28         9.33 o                         
  -4  -4  11         62.17         67.92         8.90 o                         
  -3  -4  11         11.04         -1.29         6.48 o                         
  -2  -4  11         25.83         24.85         6.59 o                         
  -1  -4  11          4.64          9.87         6.55 o                         
   0  -4  11        343.39        375.15        17.03 o                         
   1  -4  11         34.66         34.78         6.59 o                         
   2  -4  11         24.99         28.63         6.75 o                         
   3  -4  11         18.39         21.75         6.94 o                         
   4  -4  11         37.36         37.84         7.41 o                         
   5  -4  11          5.58         14.24         8.11 o                         
   6  -4  11         12.87         23.50         8.12 o                         
   7  -4  11          0.06         -0.95         9.08 o                         
  -8  -3  11         37.10         35.96         7.80 o                         
  -7  -3  11          6.36         15.63         7.44 o                         
  -6  -3  11          1.53         -1.86         8.94 o                         
  -5  -3  11          0.56         -0.91         6.58 o                         
  -4  -3  11          0.46         11.36         6.46 o                         
  -3  -3  11          1.77          5.04         6.46 o                         
  -2  -3  11         17.86         13.32         6.74 o                         
  -1  -3  11          6.93         25.09         6.41 o                         
   0  -3  11         46.52         54.68         6.67 o                         
   1  -3  11         19.26         36.44         6.74 o                         
   2  -3  11        102.91        104.59         7.02 o                         
   3  -3  11        259.43        223.31        16.44 o                         
   4  -3  11          2.31          4.89         7.08 o                         
   5  -3  11         31.63         32.97         7.46 o                         
   6  -3  11         23.76         28.62         8.40 o                         
   7  -3  11         14.79         11.29         8.59 o                         
  -9  -2  11          3.79          2.15         9.58 o                         
  -8  -2  11         33.67         37.32         7.86 o                         
  -7  -2  11         70.21         65.06         7.53 o                         
  -6  -2  11         79.24         73.13         6.80 o                         
  -5  -2  11          7.29         14.20         6.54 o                         
  -4  -2  11         45.97         43.93         6.61 o                         
  -3  -2  11         26.61         43.47         6.82 o                         
  -2  -2  11        160.44        148.00         6.79 o                         
  -1  -2  11         35.81         31.54         6.56 o                         
   0  -2  11          8.23          9.98         6.24 o                         
   1  -2  11        109.17         98.34         6.65 o                         
   2  -2  11        144.80        140.56        10.52 o                         
   3  -2  11         32.04         49.27         7.11 o                         
   4  -2  11         23.39         26.77         7.02 o                         
   5  -2  11          8.90         13.74         8.15 o                         
   6  -2  11         56.71         57.85         7.75 o                         
   7  -2  11          4.87          7.81         8.72 o                         
   8  -2  11          0.22         10.65         9.52 o                         
  -9  -1  11         12.33          9.26         8.73 o                         
  -8  -1  11          5.92         15.75         8.28 o                         
  -7  -1  11          5.66         10.38         7.33 o                         
  -6  -1  11        120.36        105.78         7.22 o                         
  -5  -1  11         56.09         65.89         8.18 o                         
  -4  -1  11        187.77        207.59         8.05 o                         
  -3  -1  11         16.54         22.17         6.93 o                         
  -2  -1  11          5.76          6.41         6.48 o                         
  -1  -1  11         73.81         76.43         7.53 o                         
   0  -1  11          0.99          3.66         6.63 o                         
   1  -1  11       1333.82       1258.55        72.81 o                         
   2  -1  11          0.62          4.71         6.31 o                         
   3  -1  11          6.13         21.06         7.24 o                         
   4  -1  11         51.09         56.83         7.50 o                         
   5  -1  11         91.80         96.66         7.48 o                         
   6  -1  11          3.03         13.95         6.91 o                         
   7  -1  11          2.59          4.97         8.69 o                         
   8  -1  11          4.79         14.73         9.59 o                         
  -9   0  11         23.22         28.13         8.97 o                         
  -8   0  11         91.14        106.81         8.47 o                         
  -7   0  11          0.16          4.74         7.24 o                         
  -6   0  11         49.38         41.22         6.80 o                         
  -5   0  11        105.72        108.18         6.71 o                         
  -4   0  11       1034.08        972.49        12.44 o                         
  -3   0  11        276.47        284.06         7.30 o                         
  -2   0  11        394.89        392.75         8.11 o                         
  -1   0  11        123.51        131.32         7.33 o                         
   0   0  11        574.44        574.84        26.24 o                         
   1   0  11         85.53         84.15         6.92 o                         
   2   0  11          6.87          3.89         6.38 o                         
   3   0  11        287.16        280.43        14.56 o                         
   4   0  11         72.92         74.22         8.15 o                         
   5   0  11         16.05         20.77         6.85 o                         
   6   0  11         65.40         56.39         7.87 o                         
   7   0  11         16.68         13.52        10.70 o                         
   8   0  11         13.07         17.73        10.39 o                         
  -9   1  11          2.39         13.07         8.99 o                         
  -8   1  11          7.05          6.09         8.09 o                         
  -7   1  11          1.50         -1.85         7.19 o                         
  -6   1  11        250.94        252.98        11.79 o                         
  -5   1  11        186.09        177.17         7.65 o                         
  -4   1  11         73.86         86.90         7.10 o                         
  -3   1  11        130.09        108.69         7.03 o                         
  -2   1  11         86.15         89.76         7.00 o                         
  -1   1  11        668.53        798.49        27.26 o                         
   0   1  11         19.42         22.76         6.85 o                         
   1   1  11        852.67        883.88        37.68 o                         
   2   1  11         23.49         17.53         8.97 o                         
   3   1  11        269.60        267.45        14.75 o                         
   4   1  11        589.12        564.41        32.64 o                         
   5   1  11         41.47         45.27         7.85 o                         
   6   1  11         66.48         68.68         8.90 o                         
   7   1  11          3.05          6.43         8.93 o                         
   8   1  11          1.23         -2.16         9.77 o                         
  -9   2  11         13.43         14.88         9.42 o                         
  -8   2  11          0.04          6.82         8.47 o                         
  -7   2  11         47.67         42.46         8.51 o                         
  -6   2  11        433.34        413.46        14.90 o                         
  -5   2  11         95.03         91.06         7.66 o                         
  -4   2  11        163.14        183.68         8.07 o                         
  -3   2  11        491.89        462.68         9.40 o                         
  -2   2  11          1.30          1.47         7.01 o                         
  -1   2  11        105.04        140.82         7.56 o                         
   0   2  11         36.09         46.85         7.05 o                         
   1   2  11          2.17          6.62         8.49 o                         
   2   2  11         29.69         33.76         7.66 o                         
   3   2  11        122.84        126.30         8.22 o                         
   4   2  11         67.12         72.92         7.72 o                         
   5   2  11        490.33        468.18        32.22 o                         
   6   2  11          0.02          4.38         7.88 o                         
   7   2  11         30.70         33.28         9.12 o                         
  -8   3  11          4.90          1.91         9.89 o                         
  -7   3  11         14.15         21.93         8.07 o                         
  -6   3  11        112.53        107.78         8.58 o                         
  -5   3  11          2.49         -3.45         8.51 o                         
  -4   3  11          0.01          9.92         7.16 o                         
  -3   3  11         26.59         52.94         7.07 o                         
  -2   3  11         17.59         28.00         7.02 o                         
  -1   3  11        166.84        191.94         7.62 o                         
   0   3  11         32.82         37.10         9.04 o                         
   1   3  11          5.48         14.33         8.13 o                         
   2   3  11          2.76          5.44         7.61 o                         
   3   3  11        362.57        318.04        11.28 o                         
   4   3  11         80.18         74.13         8.05 o                         
   5   3  11         14.82         23.89         8.11 o                         
   6   3  11          4.83          7.22         8.06 o                         
   7   3  11          7.75         17.74        10.43 o                         
  -8   4  11          1.24         10.82        10.70 o                         
  -7   4  11         36.95         40.48         9.58 o                         
  -6   4  11        163.08        163.55         9.14 o                         
  -5   4  11          5.14          0.99         7.48 o                         
  -4   4  11          5.11         15.22         7.86 o                         
  -3   4  11         98.59         96.77         7.47 o                         
  -2   4  11          3.55          8.95         7.80 o                         
  -1   4  11         65.69         70.29         7.81 o                         
   0   4  11        237.19        271.60        10.35 o                         
   1   4  11          9.63         15.12         9.35 o                         
   2   4  11         56.01         67.11         9.43 o                         
   3   4  11         97.58         90.29         9.11 o                         
   4   4  11         23.33         23.82         8.56 o                         
   5   4  11         75.10         62.02         8.63 o                         
   6   4  11          3.70          8.76         8.91 o                         
   7   4  11         12.02         12.43         9.42 o                         
  -7   5  11          0.79         -4.44         9.98 o                         
  -6   5  11          3.78         15.47         8.65 o                         
  -5   5  11          5.21         11.43         8.40 o                         
  -4   5  11          0.18          1.18         7.50 o                         
  -3   5  11         26.14         23.45         8.09 o                         
  -2   5  11        111.54        106.52         7.56 o                         
  -1   5  11          4.35          4.01         9.44 o                         
   0   5  11          8.56          3.94         8.77 o                         
   1   5  11        115.47        105.07        10.02 o                         
   2   5  11         21.40         30.63         9.81 o                         
   3   5  11          8.13          8.00         9.57 o                         
   4   5  11         37.87         41.69        12.74 o                         
   5   5  11         12.11         19.75         9.65 o                         
   6   5  11          6.94          5.58         9.82 o                         
  -7   6  11          6.17          1.93        13.97 o                         
  -6   6  11          0.15          1.00         9.41 o                         
  -5   6  11         28.72         33.53         9.64 o                         
  -4   6  11         25.16         20.84         9.27 o                         
  -3   6  11          4.62          3.64         8.25 o                         
  -2   6  11         20.56         26.78         8.63 o                         
  -1   6  11         97.40         85.73         9.06 o                         
   0   6  11       1334.14       1453.87        16.42 o                         
   1   6  11          6.44         17.16        10.08 o                         
   2   6  11         49.30         62.23        10.29 o                         
   3   6  11         41.01         37.58        10.44 o                         
   4   6  11         11.67         14.80        10.46 o                         
   5   6  11         29.30         39.09        11.31 o                         
   6   6  11          0.62        -13.77        13.59 o                         
  -6   7  11          2.24         10.95        11.37 o                         
  -5   7  11          5.61          6.05         9.31 o                         
  -4   7  11          4.07          6.94         9.71 o                         
  -3   7  11         14.20         13.06         8.84 o                         
  -2   7  11          9.48          9.65         8.74 o                         
  -1   7  11          0.00          5.69         8.85 o                         
   0   7  11         15.49         21.58        10.43 o                         
   1   7  11         32.14         29.84        10.38 o                         
   2   7  11          4.47         15.92        12.88 o                         
   3   7  11          8.81          9.94        10.87 o                         
   4   7  11          1.18          7.35        11.27 o                         
   5   7  11          2.68          9.38        12.00 o                         
  -5   8  11         24.41         23.59        12.03 o                         
  -4   8  11         20.44         19.83        10.31 o                         
  -3   8  11          1.86          2.03         9.37 o                         
  -2   8  11         30.11         34.33        10.83 o                         
  -1   8  11          7.18         11.94        12.00 o                         
   0   8  11        179.64        175.61        12.93 o                         
   1   8  11         47.69         57.31        21.85 o                         
   2   8  11          2.27          6.35        13.52 o                         
   3   8  11          0.72         15.13        12.30 o                         
   4   8  11          0.76         13.68        12.37 o                         
  -3   9  11          6.05         13.52        11.24 o                         
  -2   9  11          3.63          8.19        13.61 o                         
  -1   9  11          8.62         15.29        14.75 o                         
   0   9  11          1.35          2.19        12.84 o                         
   1   9  11          0.32          5.05        11.85 o                         
   2   9  11          0.05          3.03        12.27 o                         
  -2 -10  12          2.02          3.61         8.66 o                         
  -1 -10  12          0.10          5.82        10.02 o                         
   0 -10  12          2.07          7.25         8.39 o                         
   1 -10  12          2.62         14.77         9.64 o                         
  -4  -9  12         11.29         11.90         8.56 o                         
  -3  -9  12         13.18         17.31         8.59 o                         
  -2  -9  12         12.90         15.76         8.34 o                         
  -1  -9  12         20.30         15.68         8.25 o                         
   0  -9  12          0.60          2.71         8.31 o                         
   1  -9  12          0.51          0.28         8.45 o                         
   2  -9  12         40.07         36.48         8.62 o                         
   3  -9  12          1.57          6.33         8.92 o                         
  -5  -8  12          1.62         11.35         8.37 o                         
  -4  -8  12         17.54         19.27         8.47 o                         
  -3  -8  12         17.76         24.99         7.78 o                         
  -2  -8  12          8.61          8.74         8.06 o                         
  -1  -8  12         13.11         23.37         7.67 o                         
   0  -8  12          8.98         13.46         7.48 o                         
   1  -8  12          8.33         12.38         8.29 o                         
   2  -8  12          2.52          6.22         9.05 o                         
   3  -8  12          8.68          1.48         8.38 o                         
   4  -8  12         26.18         30.06         9.09 o                         
  -6  -7  12          2.89          4.24         8.30 o                         
  -5  -7  12         23.49         23.83         8.01 o                         
  -4  -7  12          2.37          3.79         8.03 o                         
  -3  -7  12         85.86         87.89         9.18 o                         
  -2  -7  12        178.99        174.99        13.09 o                         
  -1  -7  12          6.60          6.15         7.06 o                         
   0  -7  12          9.05         16.48         7.43 o                         
   1  -7  12         90.22         85.17         8.16 o                         
   2  -7  12         61.86         65.87         7.72 o                         
   3  -7  12          1.35         -1.96         7.78 o                         
   4  -7  12          0.05          9.99         9.15 o                         
   5  -7  12         27.43         42.81        10.05 o                         
  -7  -6  12          1.19         10.11         9.36 o                         
  -6  -6  12          4.88         10.88         8.14 o                         
  -5  -6  12         18.79         19.41         7.24 o                         
  -4  -6  12         31.50         32.80         7.26 o                         
  -3  -6  12         32.00         37.19         7.09 o                         
  -2  -6  12          8.89         17.76         7.06 o                         
  -1  -6  12         54.17         57.92         9.26 o                         
   0  -6  12        168.74        183.30        16.02 o                         
   1  -6  12        219.86        222.17        15.21 o                         
   2  -6  12         53.10         44.14         7.48 o                         
   3  -6  12         39.77         32.88         7.49 o                         
   4  -6  12          3.53          7.04         7.92 o                         
   5  -6  12          0.76          2.59         8.65 o                         
   6  -6  12          0.25          3.12         9.37 o                         
  -8  -5  12          2.44         10.24         8.41 o                         
  -7  -5  12         12.40         21.65         7.72 o                         
  -6  -5  12          4.83         17.60         7.60 o                         
  -5  -5  12         11.39         18.58         6.94 o                         
  -4  -5  12        103.77        109.06        10.17 o                         
  -3  -5  12          9.21          3.75         7.26 o                         
  -2  -5  12        333.00        330.31        24.38 o                         
  -1  -5  12        215.76        208.22        17.37 o                         
   0  -5  12          3.98          0.62         6.70 o                         
   1  -5  12        140.83        144.88         7.29 o                         
   2  -5  12          9.45         12.20         7.08 o                         
   3  -5  12          3.35          9.29         8.01 o                         
   4  -5  12         69.76         55.94         7.89 o                         
   5  -5  12         18.52         18.41         7.97 o                         
   6  -5  12          0.01          2.93         8.68 o                         
   7  -5  12          0.62         13.99         9.88 o                         
  -8  -4  12         19.05         24.39         8.44 o                         
  -7  -4  12          0.23          1.25         7.25 o                         
  -6  -4  12         60.91         56.92         7.51 o                         
  -5  -4  12          1.02          6.91         6.75 o                         
  -4  -4  12        292.52        272.96        13.64 o                         
  -3  -4  12         53.09         47.51         7.54 o                         
  -2  -4  12         28.35         35.22         6.79 o                         
  -1  -4  12         75.99         91.16         6.63 o                         
   0  -4  12        156.61        148.59        11.43 o                         
   1  -4  12        136.27        129.28         8.83 o                         
   2  -4  12        116.41        104.72         7.77 o                         
   3  -4  12         17.84         13.94         6.80 o                         
   4  -4  12          3.78          9.07         7.21 o                         
   5  -4  12         44.34         38.94         7.73 o                         
   6  -4  12          0.93         -2.25         8.34 o                         
   7  -4  12          4.29          6.76         9.92 o                         
  -8  -3  12          5.25          4.56         8.14 o                         
  -7  -3  12          1.29          0.13         7.58 o                         
  -6  -3  12          6.53          9.28         8.02 o                         
  -5  -3  12         84.44         78.64         7.07 o                         
  -4  -3  12        327.22        300.63        10.43 o                         
  -3  -3  12         24.44         16.21         6.40 o                         
  -2  -3  12         87.30         86.32         6.90 o                         
  -1  -3  12         86.59         96.53         6.97 o                         
   0  -3  12         18.70         20.40         6.61 o                         
   1  -3  12          6.84         11.29         7.79 o                         
   2  -3  12          5.66         19.82         6.43 o                         
   3  -3  12        370.09        337.98        26.40 o                         
   4  -3  12          2.37         12.21         6.99 o                         
   5  -3  12         40.53         33.15         7.89 o                         
   6  -3  12         20.57         24.24         7.86 o                         
   7  -3  12          0.00          3.27         8.17 o                         
  -8  -2  12          3.48          6.25         8.03 o                         
  -7  -2  12          9.62         12.34         7.08 o                         
  -6  -2  12         12.53         20.87         6.70 o                         
  -5  -2  12        102.18         96.26         7.55 o                         
  -4  -2  12         90.03        140.13         7.11 o                         
  -3  -2  12        127.55        125.14         9.39 o                         
  -2  -2  12         11.60          9.56         6.68 o                         
  -1  -2  12        116.87        115.01         6.68 o                         
   0  -2  12         57.03         63.92         6.96 o                         
   1  -2  12        153.80        157.76         7.82 o                         
   2  -2  12         59.61         60.11         6.95 o                         
   3  -2  12         54.99         54.07         7.50 o                         
   4  -2  12         71.50         73.72         9.12 o                         
   5  -2  12          8.75         12.33         7.77 o                         
   6  -2  12          0.68          1.70         7.55 o                         
   7  -2  12         29.34         36.06         9.06 o                         
  -9  -1  12          3.51         11.63         9.15 o                         
  -8  -1  12          2.99          8.51         8.77 o                         
  -7  -1  12         37.78         32.75         7.33 o                         
  -6  -1  12         18.74         10.06         7.35 o                         
  -5  -1  12         18.71         27.30         8.16 o                         
  -4  -1  12         50.66         49.56         7.17 o                         
  -3  -1  12        153.17        189.54         9.40 o                         
  -2  -1  12        137.25        143.02         6.74 o                         
  -1  -1  12        288.67        331.22        14.10 o                         
   0  -1  12         16.49         22.66         6.55 o                         
   1  -1  12        818.54        807.15        56.08 o                         
   2  -1  12         37.81         41.47         6.47 o                         
   3  -1  12         82.96         75.25         7.02 o                         
   4  -1  12         26.94         35.33         6.59 o                         
   5  -1  12         70.84         60.55         6.97 o                         
   6  -1  12         90.86         90.48         8.45 o                         
   7  -1  12          4.93          3.31         8.35 o                         
  -9   0  12          3.44          3.37         9.12 o                         
  -8   0  12          8.57         17.35         8.26 o                         
  -7   0  12         24.42         24.70         7.74 o                         
  -6   0  12         37.10         34.68         6.82 o                         
  -5   0  12         78.16         70.17         7.04 o                         
  -4   0  12        185.33        184.00         7.45 o                         
  -3   0  12        293.66        279.80        11.85 o                         
  -2   0  12        215.87        188.83         6.90 o                         
  -1   0  12         16.06         20.12         6.66 o                         
   0   0  12         11.73         16.21         8.51 o                         
   1   0  12         25.58         16.11         6.59 o                         
   2   0  12         19.55         23.97         7.26 o                         
   3   0  12         67.91         81.87         6.99 o                         
   4   0  12        613.50        614.37        35.86 o                         
   5   0  12        494.58        445.90        47.36 o                         
   6   0  12         13.59          9.67         9.21 o                         
   7   0  12         13.28         22.97         9.19 o                         
  -9   1  12          7.44          7.98         9.31 o                         
  -8   1  12          6.88         12.45         8.77 o                         
  -7   1  12         10.87         13.62         8.14 o                         
  -6   1  12         11.92         10.89         7.73 o                         
  -5   1  12         57.51         65.54         7.19 o                         
  -4   1  12         13.69         13.33         7.09 o                         
  -3   1  12        136.12        137.79         6.93 o                         
  -2   1  12        156.70        159.32         7.88 o                         
  -1   1  12          1.51         60.40         8.57 o                         
   0   1  12         63.89         69.80         7.18 o                         
   1   1  12        278.09        252.40         9.55 o                         
   2   1  12         57.65         51.02         7.30 o                         
   3   1  12         49.33         56.48         9.35 o                         
   4   1  12          8.22         16.85         6.55 o                         
   5   1  12         48.62         45.33         6.95 o                         
   6   1  12        101.49         88.34         8.75 o                         
   7   1  12          5.10          6.37         8.09 o                         
  -8   2  12          0.61          3.43         8.60 o                         
  -7   2  12         49.18         42.42         8.06 o                         
  -6   2  12         11.31         12.35         7.48 o                         
  -5   2  12         48.34         44.16         7.18 o                         
  -4   2  12         23.37         52.19         7.65 o                         
  -3   2  12          1.65          6.85         6.40 o                         
  -2   2  12        116.32        127.98         7.36 o                         
  -1   2  12         51.14         44.75         7.17 o                         
   0   2  12       1065.03       1159.08        23.19 o                         
   1   2  12          0.12         26.27         9.31 o                         
   2   2  12         43.03         45.31         7.75 o                         
   3   2  12          6.02          9.68         7.17 o                         
   4   2  12          4.24         13.15         7.34 o                         
   5   2  12        499.71        455.09        32.91 o                         
   6   2  12          5.13         16.06         8.41 o                         
   7   2  12          0.49          1.84         8.78 o                         
  -8   3  12          3.66          1.46        10.02 o                         
  -7   3  12         15.30         26.85         9.03 o                         
  -6   3  12         14.92         14.99         8.92 o                         
  -5   3  12         34.59         40.31         7.68 o                         
  -4   3  12          0.38          6.41         7.60 o                         
  -3   3  12        410.00        395.02         8.82 o                         
  -2   3  12        256.40        247.85        11.06 o                         
  -1   3  12         19.78         18.06         7.94 o                         
   0   3  12         35.66         32.48         7.43 o                         
   1   3  12         75.74         82.32         7.76 o                         
   2   3  12        158.72        137.37         8.11 o                         
   3   3  12        192.34        186.17         8.93 o                         
   4   3  12         12.18         16.47         7.73 o                         
   5   3  12          0.60          1.87         7.81 o                         
   6   3  12         38.38         36.51         9.49 o                         
   7   3  12         13.47         12.39        10.27 o                         
  -8   4  12          1.77         10.43         9.96 o                         
  -7   4  12          0.02         -1.80         8.75 o                         
  -6   4  12          9.48          8.90         8.43 o                         
  -5   4  12          0.28          7.90         8.48 o                         
  -4   4  12          0.99          1.23         7.78 o                         
  -3   4  12         51.85         44.13         8.16 o                         
  -2   4  12         78.05         75.49         7.42 o                         
  -1   4  12        172.91        164.89         8.03 o                         
   0   4  12         43.37         33.31         7.95 o                         
   1   4  12         75.93         78.88         9.01 o                         
   2   4  12          0.72         -0.65         9.44 o                         
   3   4  12        219.98        197.00        10.09 o                         
   4   4  12          3.57          3.45         9.84 o                         
   5   4  12          0.57          9.08         9.29 o                         
   6   4  12          0.21          6.53         9.51 o                         
   7   4  12         12.12          9.25        10.13 o                         
  -7   5  12          8.89         12.86        10.21 o                         
  -6   5  12          2.05          2.87         9.19 o                         
  -5   5  12          2.47         -0.35         8.34 o                         
  -4   5  12          4.99         11.98         7.44 o                         
  -3   5  12         42.46         52.08         8.31 o                         
  -2   5  12         51.71         46.45         7.74 o                         
  -1   5  12         62.50         62.97        10.27 o                         
   0   5  12         82.49         86.21         9.04 o                         
   1   5  12        220.52        218.50        11.43 o                         
   2   5  12         16.59         21.78        10.65 o                         
   3   5  12          7.34         -3.36        10.57 o                         
   4   5  12          9.68         12.52        10.34 o                         
   5   5  12          1.47         27.89        10.92 o                         
   6   5  12          0.75         -0.18        10.75 o                         
  -7   6  12          2.87         17.32        11.43 o                         
  -6   6  12          2.65         11.19         9.13 o                         
  -5   6  12          0.73          6.25         8.55 o                         
  -4   6  12         71.53         59.18         8.11 o                         
  -3   6  12         46.98         56.16         8.86 o                         
  -2   6  12          0.01          2.13         8.32 o                         
  -1   6  12         30.16         35.19        11.65 o                         
   0   6  12         62.78         77.97        11.88 o                         
   1   6  12        259.42        253.03        11.86 o                         
   2   6  12          2.60         18.37         9.93 o                         
   3   6  12          0.02         -1.62        10.61 o                         
   4   6  12          5.51          4.53        10.62 o                         
   5   6  12          8.67          1.22        12.50 o                         
  -6   7  12          0.01          8.13        11.21 o                         
  -5   7  12          2.58          7.35        10.27 o                         
  -4   7  12         11.69         18.15         8.67 o                         
  -3   7  12         11.62         20.91         8.90 o                         
  -2   7  12          2.05          6.13         8.38 o                         
  -1   7  12         13.64         15.66         9.91 o                         
   0   7  12         30.32         43.27        11.91 o                         
   1   7  12        137.26        133.66        12.01 o                         
   2   7  12          4.32         -4.97        10.80 o                         
   3   7  12          1.27         -0.88        11.05 o                         
   4   7  12          4.14         10.74        11.57 o                         
  -5   8  12          0.40          1.78        11.00 o                         
  -4   8  12         17.57         12.29        10.31 o                         
  -3   8  12          0.58         10.29        10.11 o                         
  -2   8  12          5.43          2.42         9.94 o                         
  -1   8  12        119.62        111.36        12.79 o                         
   0   8  12         15.22         11.84        13.69 o                         
   1   8  12         25.35         18.32        11.18 o                         
   2   8  12          0.01         11.72        11.53 o                         
   3   8  12         12.95         27.22        11.94 o                         
  -3   9  12          2.94          9.07        10.94 o                         
  -2   9  12          2.18         -2.63        11.66 o                         
  -1   9  12         11.00         21.73        14.85 o                         
   0   9  12         20.66         33.28        14.55 o                         
   1   9  12          0.92         -0.32        13.01 o                         
  -1 -10  13         11.66         10.39         8.87 o                         
   0 -10  13          6.91         10.37         9.41 o                         
  -4  -9  13          1.42          5.89         9.21 o                         
  -3  -9  13         26.73         39.06         8.50 o                         
  -2  -9  13          9.49         11.38         7.87 o                         
  -1  -9  13          0.63         -1.64         7.95 o                         
   0  -9  13          7.22          6.91         8.98 o                         
   1  -9  13          0.20          1.48         8.72 o                         
   2  -9  13          6.95          9.65         9.30 o                         
   3  -9  13         16.02         14.25         9.27 o                         
  -5  -8  13         12.47         10.22         8.52 o                         
  -4  -8  13         32.70         30.65         8.25 o                         
  -3  -8  13          3.72          7.22         7.54 o                         
  -2  -8  13          9.60         18.49         7.62 o                         
  -1  -8  13          7.58         13.71         8.48 o                         
   0  -8  13         76.43         84.70         9.81 o                         
   1  -8  13         60.59         52.05         9.27 o                         
   2  -8  13          1.30          2.74         8.25 o                         
   3  -8  13         26.40         26.44         8.66 o                         
   4  -8  13          0.98         14.08         9.15 o                         
  -6  -7  13          0.47          6.45         9.41 o                         
  -5  -7  13          4.57          7.25         8.00 o                         
  -4  -7  13          8.40         13.39         7.58 o                         
  -3  -7  13         16.55         13.35         7.93 o                         
  -2  -7  13         75.84         71.41        11.37 o                         
  -1  -7  13         21.84         19.70         7.16 o                         
   0  -7  13          0.35          5.31         7.49 o                         
   1  -7  13         36.84         34.10         7.46 o                         
   2  -7  13          0.30         -1.62         7.78 o                         
   3  -7  13          0.00          3.27         8.61 o                         
   4  -7  13          0.08          9.15         9.05 o                         
   5  -7  13          4.42          2.94         9.28 o                         
  -7  -6  13         38.52         24.44         9.47 o                         
  -6  -6  13          1.95          6.31         7.66 o                         
  -5  -6  13         28.80         31.67         7.32 o                         
  -4  -6  13          0.84          5.62         7.35 o                         
  -3  -6  13          7.89         20.64         6.78 o                         
  -2  -6  13        156.36        158.87        11.38 o                         
  -1  -6  13        213.72        202.58        12.95 o                         
   0  -6  13          0.42          2.56         7.00 o                         
   1  -6  13        361.48        337.85        27.53 o                         
   2  -6  13          0.35          3.68         7.34 o                         
   3  -6  13         29.30         30.55         7.98 o                         
   4  -6  13          1.34          5.93         8.01 o                         
   5  -6  13          0.01          0.04         8.43 o                         
   6  -6  13          9.27          9.74         9.67 o                         
  -7  -5  13          0.01         -0.02         9.04 o                         
  -6  -5  13         37.88         29.11         7.68 o                         
  -5  -5  13          2.96         -1.13         7.34 o                         
  -4  -5  13         13.51         17.34         7.12 o                         
  -3  -5  13         15.72         13.50         6.87 o                         
  -2  -5  13        116.97        112.85         7.13 o                         
  -1  -5  13         31.52         39.09         6.78 o                         
   0  -5  13         13.02         14.58         6.47 o                         
   1  -5  13         11.50         13.60         6.98 o                         
   2  -5  13         16.14         13.06         7.23 o                         
   3  -5  13          4.00          5.24         7.99 o                         
   4  -5  13          7.15         18.54         8.01 o                         
   5  -5  13          9.41         15.33         8.13 o                         
   6  -5  13          0.66          9.05         8.75 o                         
  -8  -4  13          1.58          1.17         8.40 o                         
  -7  -4  13         12.08         11.38         7.68 o                         
  -6  -4  13         14.31          9.02         7.38 o                         
  -5  -4  13        139.73        111.52         7.19 o                         
  -4  -4  13        136.57        122.52         7.88 o                         
  -3  -4  13         42.14         49.04         6.51 o                         
  -2  -4  13        184.92        169.90        13.65 o                         
  -1  -4  13        145.06        135.59         8.30 o                         
   0  -4  13          9.26         11.32         6.91 o                         
   1  -4  13         45.19         47.19         7.13 o                         
   2  -4  13          9.75          6.56         7.35 o                         
   3  -4  13        135.49        153.59        12.88 o                         
   4  -4  13          3.73          7.56         7.43 o                         
   5  -4  13          0.59          7.43         7.95 o                         
   6  -4  13          1.58         10.27         8.15 o                         
   7  -4  13          2.31          7.56         9.18 o                         
  -8  -3  13          0.01          9.60         8.65 o                         
  -7  -3  13          0.40         -0.66         7.57 o                         
  -6  -3  13          7.56          2.09         6.97 o                         
  -5  -3  13          2.37          6.79         7.12 o                         
  -4  -3  13        221.32        206.82         7.39 o                         
  -3  -3  13         13.47         21.65         6.43 o                         
  -2  -3  13         15.00          9.37         6.71 o                         
  -1  -3  13        128.13        125.41         7.17 o                         
   0  -3  13          0.14         -1.45         6.54 o                         
   1  -3  13         36.74         40.22         7.04 o                         
   2  -3  13         89.28         88.85         8.70 o                         
   3  -3  13          1.15          6.96         6.60 o                         
   4  -3  13         87.57         98.99         9.90 o                         
   5  -3  13         17.00         22.10         7.47 o                         
   6  -3  13         27.61         34.78         8.01 o                         
   7  -3  13          0.09         11.09         9.15 o                         
  -8  -2  13          2.06          3.02         8.34 o                         
  -7  -2  13          1.63         14.02         7.09 o                         
  -6  -2  13          6.16         15.22         8.47 o                         
  -5  -2  13         31.37         33.78         7.01 o                         
  -4  -2  13          4.39          6.71         6.97 o                         
  -3  -2  13        135.00        149.26         7.21 o                         
  -2  -2  13         63.83         68.11         7.11 o                         
  -1  -2  13         56.30         51.25         7.72 o                         
   0  -2  13        294.45        280.42        13.82 o                         
   1  -2  13        208.24        194.36         7.48 o                         
   2  -2  13         78.18         85.00         6.58 o                         
   3  -2  13          4.06          3.96         7.41 o                         
   4  -2  13         83.25         81.35         7.10 o                         
   5  -2  13        185.97        174.41        12.14 o                         
   6  -2  13          0.47          7.10         7.92 o                         
   7  -2  13          2.55         10.41         9.78 o                         
  -8  -1  13          6.64         14.82         8.03 o                         
  -7  -1  13          9.43          0.57         7.47 o                         
  -6  -1  13          0.01         -3.75         6.72 o                         
  -5  -1  13         95.91         93.06         7.46 o                         
  -4  -1  13          4.67         -4.63         6.47 o                         
  -3  -1  13        205.30        185.45        12.19 o                         
  -2  -1  13        442.04        459.27         8.09 o                         
  -1  -1  13        226.78        271.88        12.92 o                         
   0  -1  13         21.50         13.65         6.40 o                         
   1  -1  13         33.36         24.08         6.81 o                         
   2  -1  13        947.01        868.97        64.68 o                         
   3  -1  13        341.64        291.71        16.17 o                         
   4  -1  13         47.86         50.72         6.71 o                         
   5  -1  13         17.93         22.15         7.08 o                         
   6  -1  13          1.80          0.84         8.74 o                         
   7  -1  13          4.73          6.62         9.01 o                         
  -8   0  13          0.02          6.06         8.35 o                         
  -7   0  13          2.98          8.85         7.42 o                         
  -6   0  13         14.93         11.56         7.41 o                         
  -5   0  13          4.21          4.74         6.53 o                         
  -4   0  13          6.72         18.97         7.12 o                         
  -3   0  13         10.27         17.18         6.69 o                         
  -2   0  13         72.91         69.64         6.58 o                         
  -1   0  13          7.60         16.11         6.77 o                         
   0   0  13         26.24         34.60         8.51 o                         
   1   0  13          0.05          5.68         6.99 o                         
   2   0  13        121.57        112.94         7.05 o                         
   3   0  13        139.95        137.71        10.38 o                         
   4   0  13        264.38        267.91        25.38 o                         
   5   0  13         61.08         50.93         7.68 o                         
   6   0  13          5.03         17.61         8.35 o                         
   7   0  13          2.50          7.46         7.79 o                         
  -8   1  13          0.14         -3.88         8.39 o                         
  -7   1  13          3.51          3.47         7.95 o                         
  -6   1  13          0.19          9.11         7.33 o                         
  -5   1  13          0.89         11.91         6.76 o                         
  -4   1  13          1.06         11.72         7.59 o                         
  -3   1  13          1.01         13.74         6.79 o                         
  -2   1  13         41.51         47.39         6.76 o                         
  -1   1  13         35.86         45.85         6.46 o                         
   0   1  13          2.42          7.72         7.00 o                         
   1   1  13          0.10         10.24         7.39 o                         
   2   1  13        113.62        108.60         8.43 o                         
   3   1  13         70.66         77.11         8.75 o                         
   4   1  13         49.91         48.94         8.56 o                         
   5   1  13          7.79         14.64         8.37 o                         
   6   1  13         36.75         31.93         8.49 o                         
   7   1  13          5.70          9.13         9.14 o                         
  -8   2  13         13.33         15.27         8.94 o                         
  -7   2  13          0.34          2.23         7.98 o                         
  -6   2  13         20.35         26.57         7.15 o                         
  -5   2  13          9.82         14.14         7.22 o                         
  -4   2  13         74.23         69.81         7.17 o                         
  -3   2  13        130.90        135.90        10.38 o                         
  -2   2  13        189.84        185.88         6.94 o                         
  -1   2  13        388.55        400.61         8.49 o                         
   0   2  13        549.21        549.28        25.84 o                         
   1   2  13        184.01        169.62        10.93 o                         
   2   2  13         99.75        106.66         8.65 o                         
   3   2  13         30.93         30.31         7.70 o                         
   4   2  13          3.83          2.19         7.63 o                         
   5   2  13         31.32         32.84         7.83 o                         
   6   2  13         13.27         14.50         8.69 o                         
   7   2  13         14.84         15.88         9.34 o                         
  -8   3  13          1.48          5.57         9.98 o                         
  -7   3  13         10.33         15.40         9.17 o                         
  -6   3  13          5.46          5.78         8.62 o                         
  -5   3  13          0.25          6.60         7.08 o                         
  -4   3  13         92.14         97.23         7.77 o                         
  -3   3  13         16.22         33.67         8.11 o                         
  -2   3  13         34.91         42.01         7.59 o                         
  -1   3  13         60.76         73.04        10.11 o                         
   0   3  13         74.65         76.82         7.65 o                         
   1   3  13         48.22         51.55         9.19 o                         
   2   3  13        101.66         97.78         8.00 o                         
   3   3  13         56.46         63.01         8.18 o                         
   4   3  13        141.65        126.65        11.58 o                         
   5   3  13          1.37          9.27         7.81 o                         
   6   3  13         21.70         18.42         8.46 o                         
   7   3  13          1.03         -2.45        10.43 o                         
  -8   4  13          0.83          7.61         9.97 o                         
  -7   4  13         37.82         30.74         8.80 o                         
  -6   4  13          0.00          2.97         8.15 o                         
  -5   4  13          7.72         11.47         7.51 o                         
  -4   4  13          8.33         24.70         8.44 o                         
  -3   4  13         25.79         30.62         7.76 o                         
  -2   4  13        288.28        287.76         9.01 o                         
  -1   4  13        112.12        104.04         8.17 o                         
   0   4  13         18.40         24.01         9.62 o                         
   1   4  13        289.17        278.36        11.25 o                         
   2   4  13         73.52         79.74        10.87 o                         
   3   4  13         71.10         64.46         9.60 o                         
   4   4  13         10.61         13.16         9.50 o                         
   5   4  13          9.53         12.20         9.63 o                         
   6   4  13          0.55          6.29         9.33 o                         
  -7   5  13          0.01         11.38        11.08 o                         
  -6   5  13          6.12          6.53         8.83 o                         
  -5   5  13          0.10          5.04         8.08 o                         
  -4   5  13         29.99         30.08         8.02 o                         
  -3   5  13         13.85         17.22         8.33 o                         
  -2   5  13         72.00         71.24         8.19 o                         
  -1   5  13         51.88         56.88         8.12 o                         
   0   5  13          0.89          0.94        10.09 o                         
   1   5  13        237.07        241.07        10.83 o                         
   2   5  13        163.60        173.95        11.51 o                         
   3   5  13          0.39         -1.55        10.19 o                         
   4   5  13         32.84         27.25        11.71 o                         
   5   5  13          9.85         16.55        11.24 o                         
   6   5  13         29.25         13.32        10.57 o                         
  -6   6  13          4.89         14.87        10.06 o                         
  -5   6  13          0.00         12.71         9.67 o                         
  -4   6  13         15.09         13.22         8.42 o                         
  -3   6  13         10.65         17.73         8.61 o                         
  -2   6  13          3.90          7.61         7.69 o                         
  -1   6  13         11.69         19.67        10.95 o                         
   0   6  13         82.22         87.37        12.59 o                         
   1   6  13         17.75         20.87        10.06 o                         
   2   6  13         54.78         62.94        11.60 o                         
   3   6  13          0.52         14.33        10.72 o                         
   4   6  13         22.19         24.52        11.07 o                         
   5   6  13         22.79         12.71        12.89 o                         
  -5   7  13          0.36          1.33         9.93 o                         
  -4   7  13          0.55          8.70        10.13 o                         
  -3   7  13          4.42         14.88         9.24 o                         
  -2   7  13          4.21          9.60         8.50 o                         
  -1   7  13         22.03         33.71        12.50 o                         
   0   7  13          8.34         34.33        10.26 o                         
   1   7  13          9.08         13.32        11.13 o                         
   2   7  13         14.28         20.13        11.64 o                         
   3   7  13         16.86         27.53        12.66 o                         
   4   7  13          7.41          4.20        11.84 o                         
  -4   8  13          0.61          3.54        10.59 o                         
  -3   8  13         12.90         19.32        10.34 o                         
  -2   8  13          0.36          1.87        10.13 o                         
  -1   8  13          7.85         -1.61        15.74 o                         
   0   8  13        227.55        195.63        12.42 o                         
   1   8  13          0.86          5.86        11.41 o                         
   2   8  13          0.55         -5.81        12.41 o                         
   3   8  13          0.05          2.61        11.79 o                         
  -2   9  13          1.82          8.66        12.31 o                         
  -1   9  13          0.11          0.69        22.02 o                         
   0   9  13          2.09          5.07        14.21 o                         
  -3  -9  14          0.69         11.97         9.48 o                         
  -2  -9  14         38.11         40.53         8.71 o                         
  -1  -9  14          0.03          6.36         8.51 o                         
   0  -9  14          3.44         13.63         8.19 o                         
   1  -9  14          8.26         10.17         8.37 o                         
   2  -9  14          0.64          5.75         8.90 o                         
  -5  -8  14         41.72         45.94         8.77 o                         
  -4  -8  14          1.39          8.06         9.19 o                         
  -3  -8  14          0.03          3.11         7.88 o                         
  -2  -8  14          8.55         11.18         7.53 o                         
  -1  -8  14         52.42         47.07         7.78 o                         
   0  -8  14          6.64          9.44         7.95 o                         
   1  -8  14         46.61         40.86         8.04 o                         
   2  -8  14          7.68         19.98         8.17 o                         
   3  -8  14          0.09          8.14         8.86 o                         
   4  -8  14         39.98         43.20        10.32 o                         
  -6  -7  14          1.13          4.64         8.98 o                         
  -5  -7  14          4.55          7.04         8.49 o                         
  -4  -7  14         35.26         25.61         7.46 o                         
  -3  -7  14         34.17         39.23         7.30 o                         
  -2  -7  14          8.31         10.89         7.01 o                         
  -1  -7  14         59.13         63.44         8.24 o                         
   0  -7  14          2.07          9.65         7.47 o                         
   1  -7  14          1.98         11.86         7.19 o                         
   2  -7  14         27.94         33.16         7.87 o                         
   3  -7  14          4.57         17.75         7.90 o                         
   4  -7  14         12.56         19.39         8.88 o                         
   5  -7  14          2.77         10.48         9.52 o                         
  -7  -6  14          0.57          8.11        10.27 o                         
  -6  -6  14         25.04         39.82         8.02 o                         
  -5  -6  14          0.29          4.28         7.54 o                         
  -4  -6  14         31.38         28.37         7.43 o                         
  -3  -6  14         93.16         91.83         7.44 o                         
  -2  -6  14        103.59        109.56         7.11 o                         
  -1  -6  14        364.84        373.77        28.34 o                         
   0  -6  14         80.91         77.20         8.07 o                         
   1  -6  14          8.69         15.92         7.46 o                         
   2  -6  14         33.54         32.38         7.65 o                         
   3  -6  14         52.96         47.99         8.22 o                         
   4  -6  14          7.89          8.57         7.90 o                         
   5  -6  14          0.67          7.65         8.75 o                         
   6  -6  14          4.93          7.40        10.68 o                         
  -7  -5  14          0.19          0.21        10.31 o                         
  -6  -5  14          0.11          6.61         8.00 o                         
  -5  -5  14          0.60          6.62         7.42 o                         
  -4  -5  14         34.81         44.85         6.92 o                         
  -3  -5  14          1.80          5.02         6.86 o                         
  -2  -5  14         23.28         28.78         7.52 o                         
  -1  -5  14          2.19          0.22         6.90 o                         
   0  -5  14         34.89         43.89         8.83 o                         
   1  -5  14          4.68          5.54         7.23 o                         
   2  -5  14         50.66         56.69         7.50 o                         
   3  -5  14         96.14         83.29         8.59 o                         
   4  -5  14         14.33         16.76         8.21 o                         
   5  -5  14          0.11          3.78         7.99 o                         
   6  -5  14          1.04         10.79         9.78 o                         
  -8  -4  14         17.82         18.08         8.18 o                         
  -7  -4  14          1.26         13.24         9.87 o                         
  -6  -4  14          6.24          7.18         7.16 o                         
  -5  -4  14        108.45         96.15        11.23 o                         
  -4  -4  14          4.76         10.07         6.81 o                         
  -3  -4  14          5.47          7.50         6.88 o                         
  -2  -4  14        171.78        166.34        12.67 o                         
  -1  -4  14         28.55         35.68         6.54 o                         
   0  -4  14         16.81         18.44         6.40 o                         
   1  -4  14         25.83         15.85         6.39 o                         
   2  -4  14         51.01         58.81         7.32 o                         
   3  -4  14         13.32         22.60         7.34 o                         
   4  -4  14         47.09         58.79         7.79 o                         
   5  -4  14          2.29         13.55         8.13 o                         
   6  -4  14          0.40          6.04         8.39 o                         
  -8  -3  14          4.74          3.70         7.79 o                         
  -7  -3  14          4.78          4.85         8.43 o                         
  -6  -3  14         38.46         38.22         7.06 o                         
  -5  -3  14         13.60         24.98         7.14 o                         
  -4  -3  14          1.67         -0.35         7.34 o                         
  -3  -3  14         39.53         39.06         6.78 o                         
  -2  -3  14        197.51        206.01         7.61 o                         
  -1  -3  14         20.70         26.52         6.83 o                         
   0  -3  14         19.23         21.56         7.51 o                         
   1  -3  14         10.73         19.64         7.42 o                         
   2  -3  14        281.49        239.08        25.50 o                         
   3  -3  14        151.07        147.64        12.85 o                         
   4  -3  14          0.11          1.81         6.95 o                         
   5  -3  14          2.41          4.11         7.31 o                         
   6  -3  14          9.31          9.74         8.07 o                         
   7  -3  14          0.86          4.55         8.95 o                         
  -8  -2  14          0.00          1.89         7.89 o                         
  -7  -2  14          0.02          7.33         7.52 o                         
  -6  -2  14         76.65         85.41         8.64 o                         
  -5  -2  14         31.11         36.22         6.73 o                         
  -4  -2  14          0.63         -3.33         6.98 o                         
  -3  -2  14         14.04          2.24         8.14 o                         
  -2  -2  14         12.29         14.95         7.05 o                         
  -1  -2  14         27.68         42.93         6.92 o                         
   0  -2  14         21.71         12.68         6.46 o                         
   1  -2  14          4.88         23.16         6.59 o                         
   2  -2  14         35.38         38.80         6.89 o                         
   3  -2  14         43.69         41.89         7.33 o                         
   4  -2  14          8.71         14.49         6.93 o                         
   5  -2  14         30.65         24.88         7.48 o                         
   6  -2  14          3.73          6.32         8.09 o                         
   7  -2  14          5.53          6.99         8.77 o                         
  -8  -1  14          0.41          8.19         7.83 o                         
  -7  -1  14          7.26         16.44         7.13 o                         
  -6  -1  14         53.68         52.45         7.18 o                         
  -5  -1  14         24.60         37.35         7.30 o                         
  -4  -1  14         36.95         35.64         7.12 o                         
  -3  -1  14         41.60         53.43         7.01 o                         
  -2  -1  14          3.98          8.40         6.58 o                         
  -1  -1  14         71.12         75.86         6.97 o                         
   0  -1  14          2.85          5.51         6.69 o                         
   1  -1  14          0.64          9.22         7.10 o                         
   2  -1  14         43.00         55.15         7.74 o                         
   3  -1  14        157.95        149.69         8.90 o                         
   4  -1  14        206.85        199.39        13.64 o                         
   5  -1  14          0.00          4.95         7.22 o                         
   6  -1  14          0.13         -1.81         8.35 o                         
   7  -1  14          0.22         13.86         9.29 o                         
  -8   0  14          5.95          7.05         8.45 o                         
  -7   0  14         17.42         24.89         7.88 o                         
  -6   0  14         21.27         13.84         7.30 o                         
  -5   0  14        117.93        142.66         8.69 o                         
  -4   0  14         11.17         23.88         6.81 o                         
  -3   0  14        416.73        376.50        12.19 o                         
  -2   0  14        198.28        185.66         7.34 o                         
  -1   0  14        122.75        137.40         6.86 o                         
   0   0  14        521.90        507.85        24.91 o                         
   1   0  14         37.95         36.57         6.47 o                         
   2   0  14         10.43          7.93         6.47 o                         
   3   0  14        174.88        157.19        11.61 o                         
   4   0  14        142.60        141.49         9.16 o                         
   5   0  14          0.00          5.62         7.20 o                         
   6   0  14         13.90         10.81         7.80 o                         
   7   0  14          7.54         13.54         8.44 o                         
  -8   1  14          0.00          6.34         8.54 o                         
  -7   1  14          2.41          2.36         7.85 o                         
  -6   1  14          3.59          2.69         7.18 o                         
  -5   1  14         53.49         58.76         7.44 o                         
  -4   1  14        178.21        208.56        10.08 o                         
  -3   1  14         45.59         46.38         7.80 o                         
  -2   1  14         33.23         32.54         7.22 o                         
  -1   1  14         19.75         25.79         6.83 o                         
   0   1  14          0.00          9.71         7.07 o                         
   1   1  14         25.42         27.57         7.67 o                         
   2   1  14         55.89         52.01         7.21 o                         
   3   1  14          0.22          0.57         7.06 o                         
   4   1  14        197.76        187.86        24.08 o                         
   5   1  14         55.05         51.76        10.05 o                         
   6   1  14          0.58         12.89         9.56 o                         
   7   1  14          0.00          8.22        10.45 o                         
  -8   2  14         14.78         13.13         8.94 o                         
  -7   2  14          5.41          7.69         9.11 o                         
  -6   2  14          2.44          5.20         7.56 o                         
  -5   2  14         37.05         25.39         7.41 o                         
  -4   2  14          0.17          8.25         7.46 o                         
  -3   2  14         18.77         20.07        11.26 o                         
  -2   2  14          1.90          3.03         7.91 o                         
  -1   2  14          1.97         15.45         7.38 o                         
   0   2  14         42.45         42.22         7.70 o                         
   1   2  14        149.11        152.42         7.67 o                         
   2   2  14         48.34         38.48         8.81 o                         
   3   2  14         69.06         70.91         9.77 o                         
   4   2  14          0.84          3.32         8.40 o                         
   5   2  14         16.74         19.19         8.17 o                         
   6   2  14          7.73          9.62         8.91 o                         
   7   2  14          2.54         17.45         9.64 o                         
  -8   3  14          0.13         11.45         9.79 o                         
  -7   3  14          7.44         15.11        10.06 o                         
  -6   3  14         68.22         64.91         9.47 o                         
  -5   3  14          0.02          8.05         7.93 o                         
  -4   3  14          0.49         13.36         7.47 o                         
  -3   3  14         73.99         77.43         7.95 o                         
  -2   3  14        198.75        182.22         7.84 o                         
  -1   3  14        341.85        326.84         8.79 o                         
   0   3  14         14.72         13.60         8.39 o                         
   1   3  14         16.60         17.99         9.15 o                         
   2   3  14        122.17        115.37        10.10 o                         
   3   3  14         92.36         97.82         8.29 o                         
   4   3  14          1.99         19.21         8.18 o                         
   5   3  14          0.76          5.91         8.38 o                         
   6   3  14          3.10          3.25         8.72 o                         
  -7   4  14          9.90         14.31         9.51 o                         
  -6   4  14         38.43         40.68         8.78 o                         
  -5   4  14          0.45          8.76         8.13 o                         
  -4   4  14         54.60         45.07         7.62 o                         
  -3   4  14          2.17          3.68         6.77 o                         
  -2   4  14         30.32         37.95         7.79 o                         
  -1   4  14         97.75        106.28         7.53 o                         
   0   4  14        115.76        117.63         8.11 o                         
   1   4  14         22.78         16.62         9.34 o                         
   2   4  14         97.07         96.97        10.19 o                         
   3   4  14          0.35         -0.22         8.68 o                         
   4   4  14          0.51          7.70         9.46 o                         
   5   4  14         11.19          8.32         9.87 o                         
   6   4  14          0.24          5.66         9.58 o                         
  -7   5  14          1.14          4.68         9.56 o                         
  -6   5  14         59.66         57.19         8.89 o                         
  -5   5  14          0.15          8.30         8.62 o                         
  -4   5  14          1.92         15.14         8.12 o                         
  -3   5  14         44.68         47.67         8.20 o                         
  -2   5  14         11.94          9.09         8.46 o                         
  -1   5  14        159.01        156.25         8.24 o                         
   0   5  14          4.61          7.74        10.93 o                         
   1   5  14          2.20          7.45        10.04 o                         
   2   5  14        109.34        107.20        26.37 o                         
   3   5  14         74.07         63.79        10.70 o                         
   4   5  14         13.92         24.38        10.75 o                         
   5   5  14          0.75         15.43        11.48 o                         
  -6   6  14         13.79         13.52        10.30 o                         
  -5   6  14          0.78          8.31        10.02 o                         
  -4   6  14          1.81          9.79         8.56 o                         
  -3   6  14          2.07          6.72         8.43 o                         
  -2   6  14          0.88          1.27         8.61 o                         
  -1   6  14          0.13         -1.71         9.79 o                         
   0   6  14          3.67          2.27         9.92 o                         
   1   6  14         12.95         17.26        10.13 o                         
   2   6  14          0.76         13.13        10.57 o                         
   3   6  14          0.61         13.99        10.74 o                         
   4   6  14          0.32          7.07        12.46 o                         
   5   6  14          9.07          6.39        13.41 o                         
  -5   7  14          0.06          0.50        10.61 o                         
  -4   7  14          3.81          6.38         9.48 o                         
  -3   7  14          1.96          7.59         9.11 o                         
  -2   7  14         12.93          4.32         9.83 o                         
  -1   7  14         20.13         20.48         9.82 o                         
   0   7  14          6.63          7.82        11.76 o                         
   1   7  14         70.66         57.40        11.23 o                         
   2   7  14          0.79          9.42        12.23 o                         
   3   7  14          7.04          5.45        12.70 o                         
   4   7  14          5.46          8.61        12.19 o                         
  -4   8  14          4.98         12.57        10.54 o                         
  -3   8  14          1.30          3.19        10.55 o                         
  -2   8  14          3.14         10.07        10.28 o                         
  -1   8  14         14.46         23.94        19.74 o                         
   0   8  14         34.50         33.98        11.98 o                         
   1   8  14         21.44         20.28        14.19 o                         
   2   8  14          0.69         -2.49        12.57 o                         
  -3  -9  15         27.15         26.49         8.68 o                         
  -2  -9  15          1.29          2.52         8.13 o                         
  -1  -9  15          4.08         15.87         8.38 o                         
   0  -9  15          0.03          1.71         8.82 o                         
   1  -9  15          0.10          0.83         8.82 o                         
   2  -9  15          1.13          5.44         9.26 o                         
  -5  -8  15         44.48         23.71         8.83 o                         
  -4  -8  15         40.53         31.64         8.16 o                         
  -3  -8  15          3.68          5.47         7.71 o                         
  -2  -8  15          6.76         15.72         8.07 o                         
  -1  -8  15          2.88          9.16         8.26 o                         
   0  -8  15         69.19         73.42         9.30 o                         
   1  -8  15         16.22          6.46         8.01 o                         
   2  -8  15          0.15          8.43         8.83 o                         
   3  -8  15          2.99          1.60         8.64 o                         
  -6  -7  15          9.88         12.49         8.44 o                         
  -5  -7  15          3.84         11.96         7.84 o                         
  -4  -7  15          5.66         -1.55         7.54 o                         
  -3  -7  15          1.13          7.30         7.23 o                         
  -2  -7  15          4.79         -1.23         7.80 o                         
  -1  -7  15          5.43          8.16         7.08 o                         
   0  -7  15          3.31          3.93         7.43 o                         
   1  -7  15         41.16         40.03         7.96 o                         
   2  -7  15         81.58         75.00         8.25 o                         
   3  -7  15          0.49          4.54         8.21 o                         
   4  -7  15         29.61         29.64         8.77 o                         
  -6  -6  15         11.96         12.74         7.96 o                         
  -5  -6  15          1.27         -2.81         7.24 o                         
  -4  -6  15          0.00          5.92         8.22 o                         
  -3  -6  15         50.41         50.55        10.26 o                         
  -2  -6  15          1.01          3.60         7.13 o                         
  -1  -6  15          4.44         16.74         6.75 o                         
   0  -6  15         69.88         78.53         7.69 o                         
   1  -6  15         58.37         63.01         7.50 o                         
   2  -6  15         14.14         21.92         7.50 o                         
   3  -6  15         42.99         44.45         8.83 o                         
   4  -6  15          6.83         11.14         8.25 o                         
   5  -6  15          1.29          1.99         9.24 o                         
  -7  -5  15          1.18         -2.02         9.16 o                         
  -6  -5  15          0.10         -5.98         7.72 o                         
  -5  -5  15          0.36          1.63         7.52 o                         
  -4  -5  15          0.05          6.15         7.78 o                         
  -3  -5  15         44.71         31.48         6.87 o                         
  -2  -5  15         35.13         41.26         6.87 o                         
  -1  -5  15         60.69         68.98         7.21 o                         
   0  -5  15         32.65         41.35         6.96 o                         
   1  -5  15          5.82          6.47         7.44 o                         
   2  -5  15          2.96         13.91         6.98 o                         
   3  -5  15          8.38         18.01         7.38 o                         
   4  -5  15          0.74          0.64         7.89 o                         
   5  -5  15         14.27         15.73         8.67 o                         
   6  -5  15          1.94          9.80         9.14 o                         
  -8  -4  15          2.86          5.66         9.00 o                         
  -7  -4  15          3.79          4.47         8.85 o                         
  -6  -4  15          5.90          9.61         8.00 o                         
  -5  -4  15         62.07         59.98         7.19 o                         
  -4  -4  15         23.54         15.16         7.37 o                         
  -3  -4  15         12.89         14.25         6.85 o                         
  -2  -4  15          6.12          4.62         6.62 o                         
  -1  -4  15         40.08         44.87         7.87 o                         
   0  -4  15         12.83         21.21         6.51 o                         
   1  -4  15         19.47         31.15         6.71 o                         
   2  -4  15        214.97        195.88        18.18 o                         
   3  -4  15         74.67         62.98         7.71 o                         
   4  -4  15         18.82         14.88         8.31 o                         
   5  -4  15          1.18          4.92         8.02 o                         
   6  -4  15          3.55         13.27         8.68 o                         
  -8  -3  15          0.13         -4.02         8.31 o                         
  -7  -3  15          0.09         -2.65         7.78 o                         
  -6  -3  15          1.74         10.59         7.20 o                         
  -5  -3  15         44.32         33.03         6.93 o                         
  -4  -3  15        150.10        151.81        10.46 o                         
  -3  -3  15        113.51        107.27         8.19 o                         
  -2  -3  15        100.05         99.84         6.89 o                         
  -1  -3  15          0.31          4.68         7.55 o                         
   0  -3  15          7.66          7.45         6.71 o                         
   1  -3  15        515.87        492.62        27.56 o                         
   2  -3  15        238.61        220.36        14.82 o                         
   3  -3  15         10.99         12.32         7.49 o                         
   4  -3  15         47.42         63.74         7.62 o                         
   5  -3  15          0.94          4.27         7.45 o                         
   6  -3  15          6.58          5.33         7.94 o                         
  -8  -2  15         17.26         17.69         8.25 o                         
  -7  -2  15          4.63         -1.43         7.30 o                         
  -6  -2  15          2.48          2.67         8.55 o                         
  -5  -2  15         30.25         27.40         7.14 o                         
  -4  -2  15        154.65        150.82         7.70 o                         
  -3  -2  15         18.16         26.73         6.46 o                         
  -2  -2  15          0.49         -2.71         6.64 o                         
  -1  -2  15        456.47        422.07        26.17 o                         
   0  -2  15        535.11        534.50        25.23 o                         
   1  -2  15         78.98        107.95         7.29 o                         
   2  -2  15          1.07          3.92         7.07 o                         
   3  -2  15         28.73         26.34         6.93 o                         
   4  -2  15         48.01         48.38         7.59 o                         
   5  -2  15          0.00         -5.28         8.00 o                         
   6  -2  15          2.27          5.36         7.81 o                         
   7  -2  15          9.01          7.61         9.11 o                         
  -8  -1  15          7.83         12.20         8.30 o                         
  -7  -1  15         22.07         14.17         7.60 o                         
  -6  -1  15         26.53         32.67         7.19 o                         
  -5  -1  15         68.66         74.57         6.96 o                         
  -4  -1  15        102.04        100.20         7.15 o                         
  -3  -1  15        155.01        148.07        12.63 o                         
  -2  -1  15        257.16        244.98        11.29 o                         
  -1  -1  15         17.58         11.65         6.83 o                         
   0  -1  15        102.90        100.88         6.97 o                         
   1  -1  15         96.90        101.31         7.80 o                         
   2  -1  15        260.08        269.37        25.75 o                         
   3  -1  15         17.50         16.70         6.89 o                         
   4  -1  15          1.01          7.64         7.46 o                         
   5  -1  15         11.97         14.34         7.48 o                         
   6  -1  15          1.98          9.71         7.76 o                         
   7  -1  15          1.83         11.71        10.10 o                         
  -8   0  15          5.91          7.82         8.16 o                         
  -7   0  15          1.08         10.48         7.69 o                         
  -6   0  15          3.42         12.06         7.18 o                         
  -5   0  15         10.87         14.38         8.66 o                         
  -4   0  15        508.62        507.12        10.53 o                         
  -3   0  15         40.63         46.12         6.74 o                         
  -2   0  15        100.87         88.89         7.25 o                         
  -1   0  15         12.27         14.00         6.53 o                         
   0   0  15        276.43        302.73        11.98 o                         
   1   0  15        108.59        106.32         7.24 o                         
   2   0  15         40.73         37.86         6.86 o                         
   3   0  15        151.57        140.92         7.55 o                         
   4   0  15         60.04         66.33         6.94 o                         
   5   0  15          2.08          2.80         7.81 o                         
   6   0  15          0.85         -3.19         8.24 o                         
   7   0  15          3.86          6.42         9.01 o                         
  -8   1  15          7.08          9.90         8.67 o                         
  -7   1  15          0.79          5.83         7.88 o                         
  -6   1  15          5.13         11.89         7.17 o                         
  -5   1  15          0.55          6.03         7.08 o                         
  -4   1  15         65.33         60.05         7.93 o                         
  -3   1  15        384.06        363.78        15.84 o                         
  -2   1  15        293.68        264.03         9.64 o                         
  -1   1  15          3.96         12.63         6.94 o                         
   0   1  15         61.95         64.69         7.34 o                         
   1   1  15         59.99         69.74         7.25 o                         
   2   1  15          7.83          9.87         6.77 o                         
   3   1  15         86.03         89.78         7.90 o                         
   4   1  15         12.60         26.53         7.55 o                         
   5   1  15          0.03          0.76         8.33 o                         
   6   1  15          8.31         11.01        10.66 o                         
   7   1  15         10.25          5.82         9.18 o                         
  -8   2  15          3.77         14.98         8.73 o                         
  -7   2  15         27.65         26.67         8.81 o                         
  -6   2  15         10.79         15.20         7.59 o                         
  -5   2  15         33.45         61.68         7.21 o                         
  -4   2  15        110.03         97.73         7.18 o                         
  -3   2  15          0.02          5.57        10.33 o                         
  -2   2  15         69.39         65.58         7.18 o                         
  -1   2  15        192.84        191.28         7.60 o                         
   0   2  15         49.43         61.20         7.30 o                         
   1   2  15         17.34         19.47         7.46 o                         
   2   2  15         20.69         20.10         7.46 o                         
   3   2  15         24.07         31.12         9.61 o                         
   4   2  15         44.07         39.20        10.36 o                         
   5   2  15         18.97         24.14         8.00 o                         
   6   2  15         29.57         38.37         8.64 o                         
  -8   3  15          5.62         11.57         9.91 o                         
  -7   3  15          6.43         18.10        10.15 o                         
  -6   3  15         33.16         37.55         8.44 o                         
  -5   3  15         21.03         21.39         7.63 o                         
  -4   3  15         51.49         51.53         7.99 o                         
  -3   3  15        183.34        168.33         7.37 o                         
  -2   3  15         27.68         27.10         8.37 o                         
  -1   3  15         74.87         73.72         7.53 o                         
   0   3  15         47.26         44.35         7.46 o                         
   1   3  15          2.87          1.32         8.12 o                         
   2   3  15          0.62         13.74         9.52 o                         
   3   3  15          0.12          4.59         8.23 o                         
   4   3  15         13.21         22.57         8.86 o                         
   5   3  15         10.65         11.69         9.30 o                         
   6   3  15          0.65         -0.65         9.11 o                         
  -7   4  15          9.17         18.79         9.00 o                         
  -6   4  15         64.22         67.72         9.05 o                         
  -5   4  15         38.90         41.21         7.99 o                         
  -4   4  15         11.46         15.81         7.56 o                         
  -3   4  15          8.46         12.05         8.07 o                         
  -2   4  15         19.45         22.76         7.79 o                         
  -1   4  15          0.92          7.57         7.35 o                         
   0   4  15          2.87         -0.65         8.42 o                         
   1   4  15          2.26         14.33        11.84 o                         
   2   4  15          9.96         11.85         8.83 o                         
   3   4  15        102.10        100.51         9.49 o                         
   4   4  15          0.10          8.88         8.93 o                         
   5   4  15          0.91          1.27        10.46 o                         
   6   4  15          0.05         -0.34         9.83 o                         
  -7   5  15          6.41         14.78         9.79 o                         
  -6   5  15          6.99         12.24         8.74 o                         
  -5   5  15         28.36         27.09         8.76 o                         
  -4   5  15         10.85         11.33         8.82 o                         
  -3   5  15          3.39         10.82         7.90 o                         
  -2   5  15          6.33         12.67         7.77 o                         
  -1   5  15          8.87          9.53         7.95 o                         
   0   5  15          6.95         10.75         9.18 o                         
   1   5  15         13.50          8.43        10.14 o                         
   2   5  15          9.15         21.40        11.35 o                         
   3   5  15         91.28         77.10        10.75 o                         
   4   5  15          1.15         -0.59        12.32 o                         
   5   5  15          1.10          6.34        12.64 o                         
  -6   6  15          4.62         13.75        10.20 o                         
  -5   6  15         20.21         25.65         9.38 o                         
  -4   6  15          0.03         14.00         9.19 o                         
  -3   6  15         15.10         17.52         9.02 o                         
  -2   6  15         11.74         18.20         9.02 o                         
  -1   6  15         16.04         11.23        10.05 o                         
   0   6  15         12.56         12.96        13.63 o                         
   1   6  15          1.50          3.46        10.65 o                         
   2   6  15          2.43         11.79        10.79 o                         
   3   6  15          5.27         22.01        11.25 o                         
   4   6  15          3.88         16.47        11.45 o                         
  -5   7  15          0.11          7.88         9.95 o                         
  -4   7  15          3.43          2.52         9.84 o                         
  -3   7  15          0.77          1.25         8.96 o                         
  -2   7  15          0.16          6.14         9.45 o                         
  -1   7  15         69.59         61.48        11.93 o                         
   0   7  15         10.80         23.96        18.47 o                         
   1   7  15         30.48         29.51        11.31 o                         
   2   7  15         11.04         12.45        12.55 o                         
   3   7  15          3.19          8.92        20.36 o                         
  -3   8  15          3.48         10.00        10.84 o                         
  -2   8  15          7.43         13.58        11.72 o                         
  -1   8  15          6.46          4.55        14.60 o                         
   0   8  15          5.24          7.90        19.81 o                         
   1   8  15          2.07          1.56        12.44 o                         
   2   8  15          0.14          4.09        13.08 o                         
  -2  -9  16          9.83         10.59         9.23 o                         
  -1  -9  16          1.11         15.13         8.59 o                         
   0  -9  16          2.55         13.65         8.09 o                         
   1  -9  16          0.14          6.48         8.10 o                         
  -4  -8  16          0.78          6.39         8.80 o                         
  -3  -8  16          5.58          4.76         8.31 o                         
  -2  -8  16          0.02         -1.62         8.33 o                         
  -1  -8  16         16.30         25.93         8.03 o                         
   0  -8  16          0.02          7.87         7.50 o                         
   1  -8  16         14.35         12.47         8.52 o                         
   2  -8  16          1.68          6.19         8.63 o                         
   3  -8  16          0.01          4.43         8.97 o                         
  -5  -7  16         17.48         22.52         9.15 o                         
  -4  -7  16          1.83          5.80         7.91 o                         
  -3  -7  16          5.90          5.68         7.46 o                         
  -2  -7  16         78.31         75.82         7.80 o                         
  -1  -7  16          0.13          5.61         7.46 o                         
   0  -7  16          0.22          4.77         7.55 o                         
   1  -7  16         27.92         30.70         7.58 o                         
   2  -7  16         27.32         29.34         8.67 o                         
   3  -7  16         26.67         22.66         8.88 o                         
   4  -7  16          0.58          7.15         8.79 o                         
  -6  -6  16          9.85         17.41         8.04 o                         
  -5  -6  16          0.06          4.47         7.56 o                         
  -4  -6  16          6.76         17.60         7.25 o                         
  -3  -6  16          3.42         11.98         7.09 o                         
  -2  -6  16         20.20         15.45         7.73 o                         
  -1  -6  16        186.66        183.32        14.22 o                         
   0  -6  16          7.12         17.43         7.65 o                         
   1  -6  16        232.57        214.94        18.04 o                         
   2  -6  16         12.07         17.91         7.42 o                         
   3  -6  16        128.07        134.23        15.32 o                         
   4  -6  16         29.24         46.84         8.69 o                         
   5  -6  16         14.92         16.05         9.21 o                         
  -7  -5  16         14.99         17.62         8.26 o                         
  -6  -5  16          0.32          7.86         7.73 o                         
  -5  -5  16          0.98          4.06         7.31 o                         
  -4  -5  16         17.50         20.83         7.74 o                         
  -3  -5  16          6.64          3.61         6.87 o                         
  -2  -5  16          0.28         14.25         7.40 o                         
  -1  -5  16          8.57          5.48         6.65 o                         
   0  -5  16          2.76         -2.87         6.83 o                         
   1  -5  16         57.89         58.38         6.91 o                         
   2  -5  16         86.79         74.36        12.70 o                         
   3  -5  16          3.17         13.62         7.45 o                         
   4  -5  16         25.81         23.28         8.07 o                         
   5  -5  16          2.21         10.56         9.00 o                         
  -7  -4  16          3.34         14.44        10.18 o                         
  -6  -4  16         14.96         16.96         7.55 o                         
  -5  -4  16         27.15         33.17         7.19 o                         
  -4  -4  16         23.88         19.61         7.18 o                         
  -3  -4  16         22.84         22.34         7.03 o                         
  -2  -4  16         62.42         80.93         7.56 o                         
  -1  -4  16         57.77         54.24         7.04 o                         
   0  -4  16         12.56         19.69         6.66 o                         
   1  -4  16        689.67        704.28        54.53 o                         
   2  -4  16        106.58        107.84        13.91 o                         
   3  -4  16         39.67         48.59         8.41 o                         
   4  -4  16          8.73          7.88         7.70 o                         
   5  -4  16          3.89          7.97         8.19 o                         
   6  -4  16          2.28          1.48         8.87 o                         
  -8  -3  16          4.12          5.02         8.17 o                         
  -7  -3  16          0.01         -0.65         7.63 o                         
  -6  -3  16          4.94          9.02         7.87 o                         
  -5  -3  16          3.81          9.81         6.89 o                         
  -4  -3  16          4.16         19.23         6.80 o                         
  -3  -3  16         52.15         46.04         6.89 o                         
  -2  -3  16        296.33        259.28        12.05 o                         
  -1  -3  16        141.44        164.79        10.00 o                         
   0  -3  16          0.30          3.77         6.66 o                         
   1  -3  16          1.38          5.08         6.50 o                         
   2  -3  16          7.68          4.30         7.05 o                         
   3  -3  16          0.45          2.35         7.20 o                         
   4  -3  16         11.10         17.25         8.11 o                         
   5  -3  16          3.26         12.90         8.59 o                         
   6  -3  16          2.86          8.30         8.13 o                         
  -8  -2  16          0.47          4.39         7.99 o                         
  -7  -2  16          0.38          7.80         7.40 o                         
  -6  -2  16         23.78         24.37         7.19 o                         
  -5  -2  16         15.71          4.84         6.88 o                         
  -4  -2  16        131.90        110.60         7.74 o                         
  -3  -2  16         38.13         46.64         6.98 o                         
  -2  -2  16         19.18         20.91         6.91 o                         
  -1  -2  16        947.69        938.77        57.70 o                         
   0  -2  16        300.28        272.42        18.15 o                         
   1  -2  16        311.97        278.00        11.07 o                         
   2  -2  16         55.16         54.65         6.68 o                         
   3  -2  16        151.80        160.26        11.51 o                         
   4  -2  16         28.90         28.46         7.58 o                         
   5  -2  16          6.37         12.32         7.92 o                         
   6  -2  16          0.00          2.18         8.53 o                         
  -8  -1  16          2.08         14.67         7.98 o                         
  -7  -1  16          0.01         -3.27         7.43 o                         
  -6  -1  16         45.94         42.80         8.46 o                         
  -5  -1  16         17.01         25.87         7.14 o                         
  -4  -1  16        116.61        105.00         7.27 o                         
  -3  -1  16          0.14          5.25         6.83 o                         
  -2  -1  16          0.71          8.11         6.60 o                         
  -1  -1  16        164.94        167.19         8.36 o                         
   0  -1  16        282.28        277.36        11.06 o                         
   1  -1  16          5.76          7.89         7.11 o                         
   2  -1  16          0.94         -0.51         7.59 o                         
   3  -1  16        283.71        280.97        22.42 o                         
   4  -1  16         83.15         82.85         7.47 o                         
   5  -1  16         16.85         26.86         7.75 o                         
   6  -1  16          0.78          7.74         7.82 o                         
  -8   0  16          0.15         12.24         8.06 o                         
  -7   0  16          6.92          8.06         8.03 o                         
  -6   0  16          5.14          6.18         7.77 o                         
  -5   0  16         67.49         81.54         8.75 o                         
  -4   0  16        171.98        160.46         7.80 o                         
  -3   0  16          1.19          4.24         6.55 o                         
  -2   0  16         66.63         70.76         7.05 o                         
  -1   0  16        119.81        118.51         7.00 o                         
   0   0  16         80.69         90.44         8.67 o                         
   1   0  16          4.24         13.57         6.70 o                         
   2   0  16          2.26         -0.02         7.14 o                         
   3   0  16        164.62        169.25        15.39 o                         
   4   0  16         13.54         22.25         7.13 o                         
   5   0  16         65.67         59.95         8.66 o                         
   6   0  16          1.58         11.23         8.51 o                         
  -8   1  16          0.88          3.46         8.83 o                         
  -7   1  16          1.03          7.19         7.45 o                         
  -6   1  16          3.21          4.40         8.17 o                         
  -5   1  16          0.28          8.18         7.80 o                         
  -4   1  16          2.55          4.22         6.90 o                         
  -3   1  16         10.29         11.25         6.94 o                         
  -2   1  16         40.11         33.31         8.61 o                         
  -1   1  16         18.25         17.66         7.27 o                         
   0   1  16          7.15         13.97         7.13 o                         
   1   1  16          0.12          7.23         7.18 o                         
   2   1  16          1.39          9.21         6.74 o                         
   3   1  16        141.63        143.47         7.95 o                         
   4   1  16        155.49        164.40        11.72 o                         
   5   1  16         19.02         19.62         8.42 o                         
   6   1  16         18.69         18.39         8.61 o                         
  -8   2  16          1.83          4.94         9.52 o                         
  -7   2  16          3.53          6.71         8.64 o                         
  -6   2  16          4.11          7.81         7.39 o                         
  -5   2  16          0.01         40.68         8.09 o                         
  -4   2  16          0.39          5.84         7.61 o                         
  -3   2  16         10.18         14.22         7.26 o                         
  -2   2  16        156.63        140.92         7.87 o                         
  -1   2  16        204.57        181.14         7.55 o                         
   0   2  16        195.58        217.70        10.95 o                         
   1   2  16         14.02         14.59         7.29 o                         
   2   2  16          5.26          9.19         7.37 o                         
   3   2  16          3.58         19.90         7.80 o                         
   4   2  16          0.68         10.94         9.31 o                         
   5   2  16         23.15         17.76        10.05 o                         
   6   2  16          0.33         10.58        10.43 o                         
  -7   3  16          9.87          4.25         8.67 o                         
  -6   3  16         25.24         36.75         8.62 o                         
  -5   3  16         32.07         30.72         7.79 o                         
  -4   3  16          1.10         14.92         7.91 o                         
  -3   3  16         73.93         70.53         7.87 o                         
  -2   3  16         20.66         30.87         8.71 o                         
  -1   3  16          4.79          7.45         7.19 o                         
   0   3  16         30.53         37.15         8.21 o                         
   1   3  16        113.39        107.71         8.08 o                         
   2   3  16          3.29          3.83         7.82 o                         
   3   3  16          0.01          1.43         9.95 o                         
   4   3  16          0.10         -0.05         8.62 o                         
   5   3  16          0.00          7.98         8.84 o                         
   6   3  16          6.71          3.21         9.13 o                         
  -7   4  16          3.37          4.38         9.45 o                         
  -6   4  16          1.01          4.43         9.11 o                         
  -5   4  16          1.18         10.82         8.34 o                         
  -4   4  16         33.50         26.07         8.80 o                         
  -3   4  16          2.21          2.68         8.39 o                         
  -2   4  16         89.98         87.61         7.93 o                         
  -1   4  16        131.75        132.96         7.79 o                         
   0   4  16        124.45        129.63         9.49 o                         
   1   4  16          3.15          3.42         8.92 o                         
   2   4  16         12.33         17.50        11.38 o                         
   3   4  16          0.04          9.31         9.08 o                         
   4   4  16          0.08          7.30         9.85 o                         
   5   4  16         27.50         31.16        11.33 o                         
  -6   5  16          0.89          7.99         8.86 o                         
  -5   5  16          2.55          9.24         8.82 o                         
  -4   5  16          7.91         10.63         7.86 o                         
  -3   5  16          0.05          9.37         8.25 o                         
  -2   5  16          0.58          5.17         8.65 o                         
  -1   5  16          7.18          5.64         8.12 o                         
   0   5  16          0.60          1.22         8.67 o                         
   1   5  16          0.78         16.15        14.34 o                         
   2   5  16         17.35         23.99        10.58 o                         
   3   5  16          3.34          9.94        15.58 o                         
   4   5  16          0.01          4.47        12.56 o                         
   5   5  16          0.02         -3.58        12.15 o                         
  -6   6  16          1.53          2.19        10.33 o                         
  -5   6  16          0.07          3.09         9.30 o                         
  -4   6  16         27.32         26.01         9.58 o                         
  -3   6  16          0.05          4.12         9.17 o                         
  -2   6  16          2.27          3.49         8.95 o                         
  -1   6  16          1.86          1.29         9.90 o                         
   0   6  16          1.04         -8.69        11.01 o                         
   1   6  16         14.32         30.51        10.77 o                         
   2   6  16          0.00          1.05        13.09 o                         
   3   6  16         11.75         28.96        11.53 o                         
   4   6  16          1.94        -12.14        12.08 o                         
  -4   7  16          0.51          8.77        10.37 o                         
  -3   7  16         15.47         24.79        10.02 o                         
  -2   7  16          0.00          3.73         9.86 o                         
  -1   7  16          0.00          4.95        11.63 o                         
   0   7  16         16.39         31.22        19.23 o                         
   1   7  16          3.67          1.61        10.86 o                         
   2   7  16         21.68         21.33        14.28 o                         
   3   7  16          6.89         11.12        12.35 o                         
  -2   8  16          1.28          6.82        12.02 o                         
  -1   8  16          0.73         24.64        12.73 o                         
   0   8  16          0.35         -3.51        20.28 o                         
   1   8  16          0.10          3.89        12.04 o                         
  -1  -9  17          0.15          3.92         8.50 o                         
   0  -9  17          3.68          7.27         8.66 o                         
  -4  -8  17         21.22         24.36         8.73 o                         
  -3  -8  17          6.75          7.75         8.01 o                         
  -2  -8  17          0.40          8.22         7.87 o                         
  -1  -8  17          9.48          6.14         8.03 o                         
   0  -8  17         40.32         41.06         8.49 o                         
   1  -8  17          5.00         16.76         8.76 o                         
   2  -8  17         21.15         27.79         9.37 o                         
  -5  -7  17          6.27         -1.17         8.11 o                         
  -4  -7  17          0.61          5.81         8.19 o                         
  -3  -7  17          0.16         -0.36         7.47 o                         
  -2  -7  17          2.62         14.36         7.67 o                         
  -1  -7  17         56.91         52.58         7.80 o                         
   0  -7  17          0.07          9.21         7.61 o                         
   1  -7  17         53.44         70.11         8.07 o                         
   2  -7  17         34.61         30.54         8.46 o                         
   3  -7  17          1.71          0.41         9.53 o                         
   4  -7  17         24.17         26.34         9.22 o                         
  -6  -6  17          0.40         -1.40         7.96 o                         
  -5  -6  17          1.27         12.18         7.70 o                         
  -4  -6  17         12.94         14.67         7.72 o                         
  -3  -6  17         45.96         34.69         7.38 o                         
  -2  -6  17          0.11          5.02         7.42 o                         
  -1  -6  17          4.60         10.95         8.21 o                         
   0  -6  17         79.23         89.83        11.09 o                         
   1  -6  17         58.09         69.36        10.49 o                         
   2  -6  17         82.11         75.72         8.59 o                         
   3  -6  17         20.91         17.31         8.99 o                         
   4  -6  17          9.64         19.53         8.73 o                         
   5  -6  17          0.08          4.04         9.66 o                         
  -7  -5  17          0.76          3.14         8.59 o                         
  -6  -5  17         12.53         16.12         7.93 o                         
  -5  -5  17          6.12          6.94         7.42 o                         
  -4  -5  17         31.92         28.48         7.25 o                         
  -3  -5  17         98.91         94.56         8.00 o                         
  -2  -5  17         49.76         52.38         7.58 o                         
  -1  -5  17         13.49         10.89         6.67 o                         
   0  -5  17          2.12          3.09         7.40 o                         
   1  -5  17         43.77         48.31         6.92 o                         
   2  -5  17        501.90        484.94        34.56 o                         
   3  -5  17          5.00          8.53         7.89 o                         
   4  -5  17         28.41         36.30         8.10 o                         
   5  -5  17         11.82         18.72         9.28 o                         
  -7  -4  17          0.69          6.63         9.74 o                         
  -6  -4  17          0.41         10.34         7.48 o                         
  -5  -4  17         58.59         50.94         7.39 o                         
  -4  -4  17         54.35         59.20         7.86 o                         
  -3  -4  17         85.81         71.38         6.87 o                         
  -2  -4  17         67.66         60.68         6.83 o                         
  -1  -4  17         25.52         71.08        13.50 o                         
   0  -4  17        139.37        153.64        10.24 o                         
   1  -4  17         59.33         61.49         7.02 o                         
   2  -4  17        175.95        166.44        21.18 o                         
   3  -4  17          2.01          5.25         7.18 o                         
   4  -4  17         20.30         19.27         7.36 o                         
   5  -4  17          1.53         -0.58         8.76 o                         
   6  -4  17          0.03          0.59         8.81 o                         
  -7  -3  17          4.85          6.94         9.70 o                         
  -6  -3  17          3.38          4.83         7.25 o                         
  -5  -3  17          0.93          3.92         7.37 o                         
  -4  -3  17          3.76          5.90         7.10 o                         
  -3  -3  17         12.82         23.16         7.00 o                         
  -2  -3  17         87.22         76.33         7.70 o                         
  -1  -3  17          3.53         -0.39         6.61 o                         
   0  -3  17         57.45         65.15         7.53 o                         
   1  -3  17         79.54         83.47         7.87 o                         
   2  -3  17         12.60         11.03         6.95 o                         
   3  -3  17          1.10          2.98         7.33 o                         
   4  -3  17         17.83         17.25         7.51 o                         
   5  -3  17          7.00          6.25         7.82 o                         
   6  -3  17          0.00          6.55         8.45 o                         
  -8  -2  17          0.34         11.85         9.03 o                         
  -7  -2  17          2.53         11.65         8.39 o                         
  -6  -2  17          0.85          2.38         7.62 o                         
  -5  -2  17        165.21        142.36        10.70 o                         
  -4  -2  17         14.94         11.60         7.53 o                         
  -3  -2  17        109.05         93.58         7.30 o                         
  -2  -2  17        248.28        236.82        12.06 o                         
  -1  -2  17          0.00         14.90         7.66 o                         
   0  -2  17        222.47        217.54        15.58 o                         
   1  -2  17         25.00         21.12         7.54 o                         
   2  -2  17          1.55          4.33         6.52 o                         
   3  -2  17          2.66          2.74         7.41 o                         
   4  -2  17          2.38         16.18         7.14 o                         
   5  -2  17         16.75         19.07         7.82 o                         
   6  -2  17          2.15          7.66         8.74 o                         
  -8  -1  17          2.38          8.51         8.22 o                         
  -7  -1  17         17.73         15.01         8.81 o                         
  -6  -1  17         17.32         19.83         9.04 o                         
  -5  -1  17          0.43          0.53         7.21 o                         
  -4  -1  17          0.12         26.88         7.50 o                         
  -3  -1  17         28.62         25.20         6.81 o                         
  -2  -1  17        270.03        232.84         7.18 o                         
  -1  -1  17         11.83         11.24         6.38 o                         
   0  -1  17        108.65        120.26         6.97 o                         
   1  -1  17        244.68        232.31        22.20 o                         
   2  -1  17          3.50          1.20         7.32 o                         
   3  -1  17          4.15         13.86         7.14 o                         
   4  -1  17          0.65          5.86         7.53 o                         
   5  -1  17         23.65         30.53         8.23 o                         
   6  -1  17          7.31          1.63         9.21 o                         
  -8   0  17         17.05         20.69         9.03 o                         
  -7   0  17          0.82          5.34         8.26 o                         
  -6   0  17         67.86         62.86         7.33 o                         
  -5   0  17        243.55        238.62         7.71 o                         
  -4   0  17         61.97         61.02         7.49 o                         
  -3   0  17        189.70        178.25         9.92 o                         
  -2   0  17          5.50         12.87         6.70 o                         
  -1   0  17          9.32         11.58         6.72 o                         
   0   0  17          1.78         13.55         7.46 o                         
   1   0  17         10.07         24.93         6.98 o                         
   2   0  17          5.80         13.57         7.63 o                         
   3   0  17         78.00         73.24         7.22 o                         
   4   0  17         36.42         32.85         7.46 o                         
   5   0  17         28.23         27.44         9.26 o                         
   6   0  17          2.61          5.78         7.87 o                         
  -8   1  17          0.14         14.14         9.05 o                         
  -7   1  17          6.60          3.17         7.76 o                         
  -6   1  17         20.19         18.50         7.19 o                         
  -5   1  17         41.06         33.56         7.53 o                         
  -4   1  17        178.67        188.37         9.19 o                         
  -3   1  17          9.50          4.66         6.54 o                         
  -2   1  17         20.21         21.69         8.28 o                         
  -1   1  17          6.96         12.17         6.98 o                         
   0   1  17          8.86         12.30         7.21 o                         
   1   1  17          0.52          2.96         7.12 o                         
   2   1  17         14.76         15.60         7.46 o                         
   3   1  17          3.52         11.47         7.95 o                         
   4   1  17         41.39         53.86         8.35 o                         
   5   1  17          0.06          0.53         8.75 o                         
   6   1  17         10.66          9.28         9.47 o                         
  -7   2  17          1.33          8.04         8.46 o                         
  -6   2  17          3.04         10.54         8.27 o                         
  -5   2  17        148.13        132.77         8.11 o                         
  -4   2  17        103.25        113.03         8.08 o                         
  -3   2  17          5.71         10.34         7.57 o                         
  -2   2  17        156.65        143.25         7.32 o                         
  -1   2  17         25.69         29.06         6.91 o                         
   0   2  17         17.88         18.18         7.29 o                         
   1   2  17         14.23         25.88         7.42 o                         
   2   2  17         46.84         42.28         8.45 o                         
   3   2  17          2.80          7.41         8.05 o                         
   4   2  17          7.09          7.26         8.74 o                         
   5   2  17          2.51          3.76         9.20 o                         
   6   2  17         12.27          9.51         9.63 o                         
  -7   3  17          1.21          5.98         9.38 o                         
  -6   3  17          0.07          6.16         8.76 o                         
  -5   3  17          0.17          2.75         7.64 o                         
  -4   3  17        170.83        172.84         8.95 o                         
  -3   3  17         10.41         23.12         7.28 o                         
  -2   3  17          0.98         11.16         8.07 o                         
  -1   3  17         49.88         56.47         7.88 o                         
   0   3  17         17.07         25.37         7.63 o                         
   1   3  17          1.21          7.03         7.71 o                         
   2   3  17          0.17          6.11         7.86 o                         
   3   3  17          0.96         10.31         8.25 o                         
   4   3  17          8.05         12.66        11.49 o                         
   5   3  17          0.01         -3.67        10.86 o                         
  -7   4  17          0.06          1.89         9.21 o                         
  -6   4  17          0.09          6.26         9.16 o                         
  -5   4  17          0.04          7.48         8.42 o                         
  -4   4  17          1.34          5.43         8.02 o                         
  -3   4  17          0.23         -0.78         8.72 o                         
  -2   4  17         27.25         30.99         7.71 o                         
  -1   4  17         20.45         24.26         8.93 o                         
   0   4  17          1.95          5.28         9.33 o                         
   1   4  17         29.28         38.29         8.60 o                         
   2   4  17         70.58         63.35        11.68 o                         
   3   4  17          1.76          4.10        11.76 o                         
   4   4  17          1.66          1.52        10.31 o                         
   5   4  17          0.15          5.20        10.76 o                         
  -6   5  17         10.91         16.21         9.90 o                         
  -5   5  17          0.07         -0.80         9.57 o                         
  -4   5  17          1.63          8.79         8.88 o                         
  -3   5  17         41.09         37.95         8.47 o                         
  -2   5  17          1.35          8.10         7.86 o                         
  -1   5  17          5.98         11.07         8.22 o                         
   0   5  17          0.73          5.46         8.56 o                         
   1   5  17          0.52         -1.22        10.43 o                         
   2   5  17          1.22         13.76        15.22 o                         
   3   5  17         30.76         27.31        11.38 o                         
   4   5  17          2.03         19.04        11.56 o                         
  -5   6  17          6.75         10.17         9.05 o                         
  -4   6  17          0.24          1.97         9.10 o                         
  -3   6  17          2.41          7.06         8.98 o                         
  -2   6  17          0.02          1.80         8.94 o
[truncated: 84,403 more chars]
